# Supplementary material for: Accelerating the Switchgrass (Panicum virgatum L.) Breeding Cycle Using Genomic Selection Approaches
Source: PLoS One. 2014 Nov 12;9(11):e112227. doi: 10.1371/journal.pone.0112227 (PMC4229143; doi:10.1371/journal.pone.0112227)
Supplement: Table S1 — Correlation matrix for untransformed BLUPs of the seven morphological traits. Pearson correlation coefficients are presented in the upper triangle, and the P-values for the significance of associations are in the lower triangle. (XLS) [file pone.0112227.s001.xls]

## Sheet: Supp_Table_1_Correlations_betwe
Table S1. Correlation matrix for untransformed BLUPs of the seven morphological traits. Pearson correlation coefficients are presented in the upper triangle, and the P-values for the significance of associations are in the lower triangle.
	Anthesis Date	Heading Date	Standability	Leaf Length	Leaf Width	Plant Height	Total Plant Height
Anthesis Date		0.92	0.12	0.38	0.45	0.47	0.45
Heading Date	<0.01		0.16	0.32	0.45	0.54	0.47
Standability	0.01	<0.01		-0.05	0.29	0.16	0.14
Leaf Length	<0.01	<0.01	0.26		0.57	0.3	0.49
Leaf Width	<0.01	<0.01	<0.01	<0.01		0.53	0.64
Plant Height	<0.01	<0.01	<0.01	<0.01	<0.01		0.88
Total Plant Height	<0.01	<0.01	<0.01	<0.01	<0.01	<0.01
