# Supplementary material for: Accelerating the Switchgrass (Panicum virgatum L.) Breeding Cycle Using Genomic Selection Approaches
Source: PLoS One. 2014 Nov 12;9(11):e112227. doi: 10.1371/journal.pone.0112227 (PMC4229143; doi:10.1371/journal.pone.0112227)
Supplement: Table S2 — Correlation matrix for untransformed BLUPs of the 13 quality traits. Pearson correlation coefficients are presented in the upper triangle, and the P-values for the significance of associations are in the lower triangle. (XLS) [file pone.0112227.s002.xls]

## Sheet: Supp_Table_2_Correlation matrix
Table S2. Correlation matrix for untransformed BLUPs of the 13 quality traits. Pearson correlation coefficients are presented in the upper triangle, and the P-values for the significance of associations are in the lower triangle.
	Acid detergent lignin	Minerals (total ash)	High Heating Value	Calories	Cell wall concentration	Ethanol/g dry forage	Etherified ferulates	In vitro dry matter digestibility	Pentose sugars release/g dry forage	Total soluable carbohydrates	Starch	Sucrose	Total sugar
Acid detergent lignin		-0.02	0.21	-0.01	0.65	-0.66	0.71	-0.83	0.23	-0.51	0.28	-0.57	0.32
Minerals (total ash)	0.66		-0.64	-0.37	-0.35	-0.18	-0.41	0.11	-0.38	-0.45	-0.36	-0.46	-0.71
High Heating Value	<0.01	<0.01		0.71	0.35	-0.18	0.43	-0.18	0.34	0.1	0.31	0.13	0.39
Calories	0.75	<0.01	<0.01		0.02	-0.13	-0.01	0.01	0.14	0.08	0.02	0.13	-0.09
Cell wall concentration	<0.01	<0.01	<0.01	0.7		-0.65	0.86	-0.81	0.39	-0.45	0.4	-0.44	0.68
Ethanol/g dry forage	<0.01	<0.01	<0.01	<0.01	<0.01		-0.56	0.79	-0.15	0.77	0.1	0.75	-0.16
Etherified ferulates	<0.01	<0.01	<0.01	0.91	<0.01	<0.01		-0.84	0.56	-0.35	0.47	-0.37	0.8
In vitro dry matter digestibility	<0.01	0.01	<0.01	0.8	<0.01	<0.01	<0.01		-0.48	0.64	-0.19	0.65	-0.52
Pentose sugars release/g dry forage	<0.01	<0.01	<0.01	<0.01	<0.01	<0.01	<0.01	<0.01		-0.34	0.24	-0.27	0.53
Total soluable carbohydrates	<0.01	<0.01	0.03	0.08	<0.01	<0.01	<0.01	<0.01	<0.01		0.21	0.95	0.05
Starch	<0.01	<0.01	<0.01	0.69	<0.01	0.02	<0.01	<0.01	<0.01	<0.01		0.21	0.42
Sucrose	<0.01	<0.01	<0.01	<0.01	<0.01	<0.01	<0.01	<0.01	<0.01	<0.01	<0.01		0.06
Total sugar	<0.01	<0.01	<0.01	0.05	<0.01	<0.01	<0.01	<0.01	<0.01	0.27	<0.01	0.2

## Sheet: Sheet1
ADL	Acid detergent lignin
ASH	Minerals (total ash)
C	Carbon
CAL	Calories
CWC	Cell wall concentration
ETOH	Ethanol/g dry forage
FETH	Etherified ferulates
IVDMD	In vitro dry matter digestibility
PENT	Pentose sugars release/g dry forage
SC	Total soluable carbohydrates
STA	Starch
SUC	Sucrose
SUG	Total sugar

## Sheet: Sheet2
ADL	ASH	C	CAL	CWC	ETOH	FETH	IVDMD	PENT	SC	STA	SUC	SUG
Acid detergent lignin	Minerals (total ash)	Carbon	Calories	Cell wall concentration	Ethanol/g dry forage	Etherified ferulates	In vitro dry matter digestibility	Pentose sugars release/g dry forage	Total soluable carbohydrates	Starch	Sucrose	Total sugar
