# Supplementary material for: Accelerating the Switchgrass (Panicum virgatum L.) Breeding Cycle Using Genomic Selection Approaches
Source: PLoS One. 2014 Nov 12;9(11):e112227. doi: 10.1371/journal.pone.0112227 (PMC4229143; doi:10.1371/journal.pone.0112227)
Supplement: File S1 — Data files used to conduct analysis. All files used to conduct the genomic selection analysis are included in this file. (ZIP) [file pone.0112227.s003.zip]

Archive with 41 entries (40 files):
- BLUPs_13_Traits_No_Outliers_Transformed_all_20120720_Sorted_Anchored_Names.txt
- __MACOSX/
- __MACOSX/._BLUPs_13_Traits_No_Outliers_Transformed_all_20120720_Sorted_Anchored_Names.txt
- BLUPs_7_Morph_Traits_Assoc_for_GWAS_sorted_Anchored.txt
- __MACOSX/._BLUPs_7_Morph_Traits_Assoc_for_GWAS_sorted_Anchored.txt
- fastPhase_Imputed_files_for_GWAS_Chr_1.txt
- fastPhase_Imputed_files_for_GWAS_Chr_10.txt
- fastPhase_Imputed_files_for_GWAS_Chr_11.txt
- fastPhase_Imputed_files_for_GWAS_Chr_12.txt
- fastPhase_Imputed_files_for_GWAS_Chr_13.txt
- fastPhase_Imputed_files_for_GWAS_Chr_14.txt
- fastPhase_Imputed_files_for_GWAS_Chr_15.txt
- fastPhase_Imputed_files_for_GWAS_Chr_16.txt
- fastPhase_Imputed_files_for_GWAS_Chr_17.txt
- fastPhase_Imputed_files_for_GWAS_Chr_18.txt
- fastPhase_Imputed_files_for_GWAS_Chr_2.txt
- fastPhase_Imputed_files_for_GWAS_Chr_3.txt
- fastPhase_Imputed_files_for_GWAS_Chr_4.txt
- fastPhase_Imputed_files_for_GWAS_Chr_5.txt
- fastPhase_Imputed_files_for_GWAS_Chr_6.txt
- fastPhase_Imputed_files_for_GWAS_Chr_7.txt
- fastPhase_Imputed_files_for_GWAS_Chr_8.txt
- fastPhase_Imputed_files_for_GWAS_Chr_9.txt
- SNP_Info_Chr1.txt
- SNP_Info_Chr10.txt
- SNP_Info_Chr11.txt
- SNP_Info_Chr12.txt
- SNP_Info_Chr13.txt
- SNP_Info_Chr14.txt
- SNP_Info_Chr15.txt
- SNP_Info_Chr16.txt
- SNP_Info_Chr17.txt
- SNP_Info_Chr18.txt
- SNP_Info_Chr2.txt
- SNP_Info_Chr3.txt
- SNP_Info_Chr4.txt
- SNP_Info_Chr5.txt
- SNP_Info_Chr6.txt
- SNP_Info_Chr7.txt
- SNP_Info_Chr8.txt
- SNP_Info_Chr9.txt
