# Supplementary material for: Accelerating the Switchgrass (Panicum virgatum L.) Breeding Cycle Using Genomic Selection Approaches
Source: PLoS One. 2014 Nov 12;9(11):e112227. doi: 10.1371/journal.pone.0112227 (PMC4229143; doi:10.1371/journal.pone.0112227)
Supplement: File S1 — Data files used to conduct analysis. All files used to conduct the genomic selection analysis are included in this file. (ZIP) [file pone.0112227.s003.zip › BLUPs_13_Traits_No_Outliers_Transformed_all_20120720_Sorted_Anchored_Names.txt]

entrynum	Acid_detergent_lignin	Minerals_(total_ash)	Carbon	Calories	Cell_wall_concentration	Ethanol/g_dry_forage	Etherified_ferulates	In_vitro_dry_matter_digestibility	Pentose_sugars_release/g_dry_forage	Total_soluable_carbohydrates	Starch	Sucrose	Total_sugar
SW58.01	192.3350091	501.50141	5.04E-06	5.69E-08	0.003783326	2026.202683	1.085899632	18374.27245	0.032591002	10.60426406	1.902351367	3.819148891	0.000425434
SW58.02	173.3557353	486.1159437	5.07E-06	5.73E-08	0.003916916	2514.301716	1.053144713	18079.37345	0.030341588	9.884744007	2.200058635	3.64102355	0.000416653
SW58.03	198.2623971	540.858115	5.09E-06	5.77E-08	0.003797822	2099.148931	0.999915008	16544.51839	0.031184216	9.45922041	1.964311195	3.464758118	0.000414248
SW58.04	176.2912034	605.7229012	5.13E-06	5.81E-08	0.004002908	2346.920702	1.037420763	17950.26532	0.030291548	8.719957304	1.980476786	3.396073554	0.000429192
SW58.05	199.9352574	514.7228076	5.05E-06	5.73E-08	0.003712149	2206.907288	0.984128805	16913.16249	0.031924809	10.23971528	2.49406603	3.839789661	0.000418509
SW58.06	186.0046189	455.2169331	5.06E-06	5.72E-08	0.003752303	2563.229552	0.998896327	17450.73556	0.030194839	9.838282395	2.287535974	3.607199712	0.0004145
SW58.07	183.1941694	603.2877511	5.12E-06	5.76E-08	0.003864323	2180.186381	1.081949095	19383.63278	0.032840412	10.1671054	2.011299194	3.603185281	0.000437303
SW58.08	176.7340072	511.9808001	5.10E-06	5.73E-08	0.003877721	2587.707766	1.058405869	20145.53421	0.03189814	10.96213733	2.179443873	3.906020476	0.000426341
SW58.09	183.0895063	550.8465622	5.14E-06	5.78E-08	0.003816703	2357.372137	1.086612029	19803.74297	0.032918065	10.83121317	2.208724021	3.888233753	0.000427044
SW31.01	201.6023174	642.4974737	5.08E-06	5.72E-08	0.003647491	1686.301929	1.059272238	18173.43692	0.035450509	10.02998713	2.248953173	3.557348485	0.000447758
SW58.10	199.7167741	528.4585416	5.09E-06	5.74E-08	0.003812782	2222.117998	1.03549109	16906.49245	0.032014564	10.42235437	2.574263259	3.791353962	0.000425787
SW31.03	180.5375134	589.8486176	5.09E-06	5.76E-08	0.003862652	2037.428627	1.103282737	19775.4308	0.034076903	10.96345042	1.829456348	3.845206421	0.000442341
SW31.04	184.9967336	623.941694	5.04E-06	5.72E-08	0.003767023	1773.349964	1.059464974	19624.18372	0.033687366	9.80564193	2.441886245	3.615557658	0.000436924
SW31.05	189.5406646	543.2503704	5.04E-06	5.67E-08	0.00378646	1955.369143	1.039635711	17281.92459	0.031514666	9.901344009	2.518978537	3.785669121	0.000429153
SW31.06	194.3569517	644.7198405	5.07E-06	5.72E-08	0.003847351	1977.58993	1.10772366	20299.07051	0.034357328	10.38736934	2.269196299	3.548760011	0.000461434
SW31.07	183.8750085	602.0093403	5.08E-06	5.75E-08	0.003896276	1886.860309	1.102231078	20540.28111	0.033648563	10.61163379	2.280451766	3.850638229	0.000447756
SW31.08	174.798749	580.9608629	5.09E-06	5.70E-08	0.00383599	2002.142421	1.152634353	21064.2136	0.033535712	10.646795	1.962831727	3.914442386	0.000447037
SW31.09	179.9930452	538.8013461	5.02E-06	5.69E-08	0.003868509	1790.492687	1.1126324	20467.14111	0.033858167	10.86384399	2.022505381	3.974074108	0.000444319
SW63.02	167.2567035	569.6917018	5.06E-06	5.73E-08	0.003905488	2372.670676	1.089062275	20780.76483	0.03201941	10.49550807	2.216531723	3.797485534	0.000435471
SW63.03	195.678723	610.2823435	4.99E-06	5.71E-08	0.003592461	1502.786324	0.95551038	16518.95325	0.033034519	9.221691297	2.389238149	3.397932681	0.000433697
SW63.04	203.8106891	403.5989381	4.88E-06	5.60E-08	0.003320445	1331.957631	0.809914513	14346.76187	0.030305058	9.844566706	3.375128081	3.525296724	0.000391088
SW63.05	191.0366227	692.2211019	5.08E-06	5.75E-08	0.003808414	1647.415356	1.032839108	18502.29892	0.033789552	9.266426151	2.328337016	3.30154965	0.000445597
SW63.06	198.3029657	609.0956397	5.05E-06	5.74E-08	0.003479284	1815.573447	0.922181101	15895.39788	0.031180866	8.716373686	2.724303193	3.273398415	0.000421396
SW63.07	189.1113495	602.4184854	5.05E-06	5.72E-08	0.003585468	1868.757175	0.966737915	16805.1714	0.032129091	9.711844037	2.336041976	3.634664836	0.00042786
SW63.08	191.9850555	498.9377802	4.99E-06	5.68E-08	0.003514451	1777.204264	0.931474411	15316.38313	0.030969772	9.217379096	2.25940158	3.629406162	0.00041465
SW64.01	211.501406	432.2524613	4.90E-06	5.61E-08	0.003589867	1961.95823	0.851794426	17475.21818	0.031972635	11.57014704	3.370229674	4.059763643	0.0003962
SW64.02	187.2585088	599.0417014	5.08E-06	5.75E-08	0.0036531	1982.57068	1.051340421	18386.36049	0.033359079	10.01464021	2.407743626	3.618174478	0.000434163
SW64.03	182.5234691	617.0687718	5.11E-06	5.75E-08	0.003926901	2188.049058	1.106874773	19669.63955	0.032838162	10.14540732	2.056180782	3.570517075	0.000445765
SW64.04	175.0731722	520.0863374	5.06E-06	5.72E-08	0.003880777	2348.079907	1.111668272	20815.82916	0.032270072	10.33228414	2.108470009	3.734461787	0.000436545
SW64.05	182.797589	580.6404769	5.09E-06	5.73E-08	0.003743045	2022.787991	1.053811152	17098.78639	0.032346324	9.958073603	2.182566867	3.758484038	0.000428982
SW64.06	162.1518463	601.8003701	5.14E-06	5.74E-08	0.003915531	2379.926736	1.219747909	21707.4098	0.032617471	10.09173289	2.117973168	3.754473419	0.00045124
SW64.07	180.6396495	713.481982	5.15E-06	5.83E-08	0.003967912	2177.219193	1.157637047	21317.4317	0.034221097	9.79062526	2.456401592	3.616343002	0.000452867
SW64.08	191.9974491	639.0330575	5.13E-06	5.77E-08	0.003717378	1971.507129	1.084376484	18422.84885	0.033677221	9.731970786	2.440132467	3.539257311	0.00044096
SW64.09	161.7626964	673.1781948	5.12E-06	5.73E-08	0.004138285	2483.988382	1.276731281	25662.55293	0.033985182	10.59258729	2.100477229	3.817486958	0.000469348
SW64.10	162.694226	519.6364582	5.03E-06	5.71E-08	0.003929219	2781.889976	1.073347191	23397.55942	0.032796451	12.18796754	2.89946809	4.279060186	0.000431915
SW65.03	167.9904477	658.6387247	5.14E-06	5.79E-08	0.004222946	2756.664791	1.23019124	22874.46706	0.032839343	10.78082205	2.049174003	3.694641389	0.000458936
SW65.04	192.5783672	700.4095639	5.17E-06	5.77E-08	0.004091417	2209.849026	1.131080812	19676.33011	0.034500422	10.55233055	2.076807067	3.71350557	0.000454512
SW65.05	192.0689309	564.7324762	5.03E-06	5.70E-08	0.003871063	2390.269035	1.15194004	21472.68912	0.034706616	11.44330365	1.995129062	3.943441632	0.000450694
SW65.06	186.4643015	652.0668303	5.15E-06	5.81E-08	0.004016044	2586.011861	1.112846898	20501.60047	0.033411171	10.85753108	2.044711802	3.74500928	0.00044071
SW65.07	176.4875717	628.0657931	5.17E-06	5.73E-08	0.004099136	2401.683003	1.284302028	22236.03734	0.035079845	11.03839036	2.264794253	3.888765846	0.000468198
SW65.08	159.812303	600.8900487	5.12E-06	5.79E-08	0.004292831	2920.38627	1.275575161	25504.86072	0.033656362	12.15832913	2.172658552	4.131504773	0.000458545
SW65.09	170.9304716	573.7801562	5.06E-06	5.66E-08	0.003973625	2172.679781	1.172331876	21888.63846	0.032794875	10.6402229	2.635621393	4.019702158	0.000449827
SW65.10	174.7786028	717.2664533	5.16E-06	5.74E-08	0.004259275	2144.207243	1.314817506	23300.96103	0.034737426	10.4381029	2.01386405	3.701554034	0.000483484
SW102.01	174.1417874	573.2492525	5.09E-06	5.71E-08	0.004050965	2505.730583	1.136218239	22920.89806	0.03325642	10.99154729	2.62820266	3.941412992	0.000447586
SW102.02	191.0613896	526.8609789	4.95E-06	5.67E-08	0.003625893	2067.219118	1.016086905	19827.7757	0.03259015	10.41578885	2.651189302	3.721045688	0.000437279
SW102.03	186.1127119	425.4079127	4.89E-06	5.60E-08	0.003600652	2372.372216	0.95875567	20073.62209	0.032159253	11.62101132	2.85222553	3.963860482	0.000419186
SW102.04	165.8324524	688.1250186	5.14E-06	5.70E-08	0.003860888	1996.340855	1.098358837	18457.46762	0.032759967	8.404809799	2.105248362	3.208948633	0.000449459
SW102.05	193.0611983	597.0411524	5.04E-06	5.69E-08	0.003835978	1835.084648	1.050488103	18682.56876	0.032275006	9.043951609	2.069552621	3.29311204	0.000441747
SW102.06	167.9256178	629.1579986	5.14E-06	5.74E-08	0.004062456	2326.980029	1.141746898	21062.19753	0.032926742	10.13444417	2.692520498	3.678116555	0.00045588
SW102.08	191.5090126	658.8292769	5.07E-06	5.70E-08	0.003762722	1792.895964	1.118347173	19287.59668	0.03382052	9.41963203	2.144670093	3.528159454	0.000455779
SW102.09	182.4774557	681.5287608	5.11E-06	5.69E-08	0.004118093	2013.525473	1.178980637	19893.75182	0.032936278	9.360168894	2.289008479	3.391063565	0.000468605
SW102.10	191.0711812	585.2178083	5.04E-06	5.69E-08	0.003925199	1873.371011	1.093999032	19399.40569	0.033095497	9.960341932	1.886751043	3.68572025	0.00044944
SW109.01	190.9821952	527.503204	5.07E-06	5.67E-08	0.003772405	2225.077926	1.130192501	19130.76701	0.033938309	11.08817849	2.153520432	3.935143441	0.000442321
SW109.03	195.2213958	493.8758466	5.00E-06	5.65E-08	0.003695931	2097.28292	1.029658056	17988.14059	0.032161725	10.87761135	2.633748438	3.852871207	0.000436993
SW109.04	175.4450492	538.3095259	5.11E-06	5.75E-08	0.003957778	2580.866136	1.122702709	20647.31133	0.033361479	11.47131886	2.397276566	4.159229721	0.000436367
SW109.05	191.851905	572.4581862	5.09E-06	5.74E-08	0.003875966	2160.528732	1.112203674	19717.78289	0.033135172	10.18017842	1.700544092	3.558963557	0.000439741
SW109.06	196.7672528	566.980589	5.09E-06	5.76E-08	0.003729346	2362.751838	1.042698128	19120.54936	0.032949055	10.58005538	2.532551499	3.767492744	0.000428741
SW109.07	188.0412143	573.0710751	5.15E-06	5.77E-08	0.003835329	2188.795816	1.081545679	18316.93057	0.032535497	10.45192792	2.30770667	3.748996519	0.000431262
SW109.08	197.9683161	577.7121815	5.07E-06	5.75E-08	0.003838942	2361.330735	1.042511968	19376.29638	0.032776151	10.49841163	2.559476835	3.673002097	0.000432915
SW109.09	184.1311472	526.3740311	5.07E-06	5.70E-08	0.003776032	2138.181085	1.09451608	18738.8309	0.033045696	10.60052196	2.368015645	3.894122417	0.000435944
SW109.10	185.8561156	604.1105167	5.11E-06	5.75E-08	0.003879987	1984.161122	1.119758684	19311.19561	0.033947588	10.09055082	2.113435479	3.626094852	0.00044336
SW110.01	204.4405152	538.1423655	5.06E-06	5.74E-08	0.003771841	2275.289513	1.053906433	20230.23064	0.033455236	11.08664599	2.633886211	3.885159042	0.000431635
SW110.02	202.8067834	616.5363252	5.10E-06	5.78E-08	0.003723273	1759.053109	1.079031729	17936.36735	0.034520435	9.907705678	2.08349868	3.532953061	0.000440573
SW110.03	188.16559	539.6706351	5.10E-06	5.72E-08	0.003792549	2339.678798	1.062074403	18162.30009	0.031820258	10.38738194	2.021820303	3.649231205	0.000434216
SW110.04	195.687108	534.3000224	5.08E-06	5.73E-08	0.003947955	2305.41084	1.051245645	18728.87124	0.032466017	11.06191332	2.520869014	3.851146376	0.0004309
SW110.05	184.6115314	616.3307934	5.13E-06	5.76E-08	0.003972855	2330.868126	1.164578649	21624.02116	0.03324913	9.50321952	2.086669843	3.320683037	0.000449339
SW110.06	197.0222465	526.089442	5.06E-06	5.70E-08	0.003700665	1865.688407	1.027940111	15352.44283	0.032237339	10.26540914	1.907980029	3.662347244	0.000425046
SW110.07	197.7365794	575.6134051	5.09E-06	5.76E-08	0.003784711	2217.657507	0.963825725	17106.0772	0.032684664	10.4799925	2.506457651	3.730673271	0.000422212
SW110.08	185.2336493	613.2225212	5.12E-06	5.78E-08	0.003811691	2202.782197	1.122265494	19593.77869	0.033128826	9.656510267	2.29454455	3.471737528	0.00044181
SW110.09	182.3951508	535.7332773	5.07E-06	5.70E-08	0.003823805	2372.230331	1.105709861	19661.50666	0.032265438	10.08174658	2.490543329	3.590366702	0.000433313
SW110.10	179.9688086	607.894458	5.13E-06	5.75E-08	0.003896696	2272.555702	1.144590269	20181.53234	0.033959893	10.60890006	2.273868247	3.845811113	0.000447547
SW112.01	199.3005185	518.561134	5.08E-06	5.73E-08	0.003687608	2153.126339	1.105815652	18156.38303	0.033888993	10.96769293	2.558806134	3.92543578	0.000434829
SW112.02	198.5895934	533.6173327	5.07E-06	5.77E-08	0.003768463	2366.875599	0.9759129	18249.61183	0.031699706	9.898012479	2.267443352	3.388435764	0.000425422
SW112.03	192.3993037	555.8981208	5.06E-06	5.71E-08	0.003799083	2070.1119	1.038250164	17724.74107	0.031544551	9.580521547	2.151245855	3.404959296	0.000430881
SW112.04	183.5743004	591.0743077	5.10E-06	5.78E-08	0.003821787	2373.849996	1.081747346	20309.96696	0.032905464	10.41446787	2.567352189	3.683129826	0.000433409
SW112.05	191.5003696	579.8873012	5.08E-06	5.74E-08	0.003777956	2182.390484	1.056390325	18761.69349	0.032175403	9.856761874	2.173425371	3.474975456	0.00043151
SW112.06	196.1532943	550.3658538	5.10E-06	5.78E-08	0.003790263	2217.049123	1.01389197	15979.12318	0.031379117	10.27069261	2.434907363	3.709376974	0.000415809
SW112.07	184.2135821	522.9671852	5.05E-06	5.72E-08	0.003846228	2395.759375	1.067923531	19760.03367	0.031875657	11.05204863	2.546107929	3.835187037	0.000429894
SW112.08	209.7574533	618.652971	5.13E-06	5.81E-08	0.003762842	2057.547608	1.020952366	17739.56302	0.033170819	9.416483851	2.126476304	3.472955372	0.00042846
SW112.09	182.985425	620.5493992	5.13E-06	5.80E-08	0.003842972	2090.595271	1.026588238	18674.2496	0.031849545	8.670137627	2.227250794	3.426956646	0.000424992
SW112.10	169.4928487	593.5143646	5.12E-06	5.78E-08	0.003829905	2120.449317	1.150900276	20523.29141	0.033444323	9.824476257	2.153590914	3.582533951	0.000432432
SW114.01	185.9845497	593.2547053	5.07E-06	5.67E-08	0.003784196	1731.163998	1.061299782	17788.85148	0.032285062	9.241392962	1.624363282	3.385387534	0.000442805
SW114.02	172.2263128	646.7670391	5.15E-06	5.74E-08	0.004033371	2064.802876	1.117480475	19035.25117	0.031151779	8.699362891	1.460222526	3.206692889	0.000448524
SW114.03	190.1747253	661.1016562	5.14E-06	5.78E-08	0.003783593	1531.247866	1.036409007	15620.57323	0.032520385	8.148023904	1.713209142	3.113837486	0.000441024
SW114.04	173.8727111	573.0212386	5.00E-06	5.70E-08	0.003800208	2075.325123	0.956358024	18646.37873	0.030922627	9.856239803	2.156495867	3.567586468	0.000429502
SW114.05	209.9604686	544.6009284	5.07E-06	5.75E-08	0.003765547	2206.954722	1.051340421	17465.07219	0.033800502	11.1639039	2.905243334	3.883732682	0.000439036
SW114.07	178.4159542	522.6348808	5.08E-06	5.70E-08	0.003745406	2369.691688	1.09214205	19694.29769	0.032697514	11.00726937	2.219709938	3.859173392	0.000431893
SW114.08	196.7148716	538.0008417	5.07E-06	5.73E-08	0.003808876	2205.152534	1.082251872	18398.25419	0.033007951	10.37452138	2.329073689	3.666236435	0.000442749
SW114.08	196.7148716	538.0008417	5.07E-06	5.73E-08	0.003808876	2205.152534	1.082251872	18398.25419	0.033007951	10.37452138	2.329073689	3.666236435	0.000442749
SW115.01	165.5278817	491.6579356	4.98E-06	5.60E-08	0.003479321	1986.772262	0.917574413	17406.97295	0.030680373	10.16691363	2.758218802	3.649604144	0.000423726
SW115.02	168.6446179	550.3597076	5.07E-06	5.71E-08	0.0037756	2272.834304	1.103914781	20851.29017	0.032099042	9.799052732	2.179478603	3.690565717	0.00043816
SW115.03	173.616742	547.3630641	5.07E-06	5.71E-08	0.003829768	2714.415077	1.035766279	21120.16905	0.031564834	11.19170011	2.424781686	3.943584651	0.000430137
SW115.04	173.6130574	599.189651	5.11E-06	5.74E-08	0.003781813	1878.556337	1.094102399	17668.00509	0.032216961	8.954628029	1.476626561	3.359994894	0.000437492
SW115.05	190.9381367	518.6539297	5.00E-06	5.66E-08	0.003660367	1917.539148	1.0388039	18362.0218	0.032315491	9.894471908	2.164341722	3.478948706	0.000436314
SW115.06	185.5872546	401.9638771	4.94E-06	5.61E-08	0.003563246	2178.162467	0.89855849	17403.37181	0.030946143	10.98315848	2.884240765	3.917513646	0.000398461
SW116.01	180.0694653	553.5711646	5.06E-06	5.67E-08	0.003751666	2085.861024	1.051245645	17445.73855	0.032224666	10.0120701	2.450045247	3.750814308	0.00043311
SW116.02	163.7571538	656.4395691	5.11E-06	5.77E-08	0.00403905	2169.382653	1.176916817	21301.36303	0.03304676	10.08990834	2.131158566	3.641357455	0.000457862
SW116.03	187.4462396	567.1146765	5.06E-06	5.71E-08	0.003626625	1767.062035	1.020952366	17034.87163	0.032461592	9.936539719	2.397817471	3.663899101	0.000432384
SW116.04	182.8619128	628.45249	5.09E-06	5.74E-08	0.003830206	1855.42489	1.055720332	17865.86368	0.031813618	9.53813449	2.10619014	3.634370421	0.000437447
SW116.05	193.7760077	556.0942365	5.01E-06	5.72E-08	0.003804518	2004.804641	0.972860262	17546.44461	0.031266172	9.650899084	2.545016317	3.636159451	0.000426015
SW116.06	168.2568581	539.8941374	5.08E-06	5.72E-08	0.004028202	2287.91979	1.080739829	20046.71079	0.031615892	10.69931184	2.115309618	3.899400428	0.000429775
SW116.07	187.6874077	597.2937834	5.05E-06	5.73E-08	0.00390363	2345.88347	1.081142591	21680.11073	0.033990822	11.58461452	2.846005218	4.088438117	0.000445576
SW116.08	184.6879884	527.0972389	5.06E-06	5.69E-08	0.003999341	2419.540829	1.060140152	19494.521	0.032440734	11.80731957	2.941265983	4.214126869	0.000435294
SW116.09	170.5607735	534.4850436	5.09E-06	5.67E-08	0.003990826	2307.876229	1.077229544	18947.29052	0.032688604	11.94322491	2.912430533	4.26037646	0.00043509
SW33.01	180.0221298	544.7969317	5.10E-06	5.74E-08	0.003842906	2555.809562	1.120956071	20719.53694	0.032620263	11.12833528	2.410816123	3.797344993	0.000436446
SW116.10	180.509556	540.5990432	5.02E-06	5.66E-08	0.003794727	1865.427993	1.009706486	17180.88242	0.031809466	10.22189124	2.520302053	3.773513383	0.000431743
SW33.02	178.4563854	521.1880637	5.05E-06	5.71E-08	0.003920992	2729.345231	1.141746898	21217.30644	0.032213852	11.35945712	2.925213776	4.024239721	0.000436115
SW33.03	183.5399716	509.748054	5.03E-06	5.71E-08	0.003810884	2641.987235	1.116507184	20586.09017	0.032010837	10.85245207	2.526718509	3.812091601	0.0004318
SW33.04	182.3831485	525.9005517	5.06E-06	5.74E-08	0.0039853	2715.524419	1.118998158	20435.79982	0.032185507	11.52321472	2.496994524	3.894320211	0.000437461
SW33.05	179.7891898	573.0586159	5.07E-06	5.80E-08	0.003700426	2281.305005	1.087733568	20804.44521	0.032943642	9.819989094	2.371307811	3.452351291	0.000430654
SW33.06	176.4043026	535.0012684	5.09E-06	5.71E-08	0.003836801	2823.182328	1.186821494	21461.29085	0.032775153	10.92975108	2.580120595	3.815721976	0.000440972
SW122.01	195.7512989	549.4576848	5.09E-06	5.73E-08	0.00385471	2138.176405	1.050393494	18120.76312	0.032824536	10.29141528	2.194643043	3.558409431	0.000429068
SW122.02	193.5846369	526.6865325	5.06E-06	5.72E-08	0.003703275	2511.929615	1.046718142	18973.65867	0.032895336	10.89252713	2.667907944	3.832197548	0.000426655
SW122.03	196.6691484	622.6168258	5.13E-06	5.74E-08	0.003780328	2008.010417	1.008060099	16875.04337	0.032542081	9.143631369	1.96008617	3.415490302	0.000435473
SW122.05	202.9600802	576.8866004	5.09E-06	5.74E-08	0.003649846	1961.083345	1.01389197	17905.48949	0.033353088	9.584910283	2.595001975	3.503018771	0.000428341
SW122.06	187.1764223	532.1653044	5.10E-06	5.74E-08	0.003748284	2304.0771	1.00616104	17237.68271	0.0306259	9.356047991	2.06443926	3.566220782	0.000420531
SW123.01	207.5553583	411.82074	4.91E-06	5.63E-08	0.003603982	2340.997005	0.859116341	18039.25154	0.032340216	12.20352716	3.604151612	4.038994431	0.000400682
SW123.02	186.5862079	550.5477935	5.06E-06	5.71E-08	0.00385573	2232.037065	1.117913641	19600.55626	0.033142318	11.13619383	2.06332561	3.935778754	0.000438258
SW123.03	192.1767385	580.1137201	5.08E-06	5.68E-08	0.004073298	2095.849082	1.133531521	18355.58203	0.032764817	10.09374992	2.380293615	3.555624927	0.000453942
SW123.04	185.1061612	574.9335038	5.11E-06	5.71E-08	0.004026263	2337.996235	1.159745262	20781.93327	0.03387955	10.95299143	2.487132747	3.726145002	0.000445364
SW123.05	192.3399103	573.3950478	5.10E-06	5.70E-08	0.004059951	2073.352765	1.121937826	19284.5068	0.033246808	10.95432958	1.997410244	3.764082666	0.000450373
SW123.06	173.9523777	576.954031	5.12E-06	5.76E-08	0.00397871	2671.410495	1.140048242	20939.15319	0.032931487	11.73422289	2.627884932	4.009044656	0.000441443
SW123.07	193.0906247	616.3358995	5.11E-06	5.73E-08	0.004196571	2170.357437	1.274709564	22018.29804	0.035330666	11.4139881	1.866317881	3.600593083	0.0004699
SW123.08	199.7307001	533.2085884	5.03E-06	5.72E-08	0.003985265	2687.983383	1.088039879	21679.3271	0.034126339	12.59521727	3.045619352	4.189489714	0.000439905
SW123.09	185.7383018	554.6947966	5.06E-06	5.66E-08	0.003990012	1993.515436	1.123249749	19251.05366	0.033354397	10.85983142	1.684221653	3.792496979	0.000445259
SW123.10	176.5853432	497.5868832	5.06E-06	5.66E-08	0.003843054	2445.281285	1.146074922	20984.18739	0.032429033	11.20804907	2.587384288	4.002084186	0.000437393
SW124.01	189.7805535	546.7533511	5.03E-06	5.68E-08	0.003859386	1976.956402	1.062850256	18613.73136	0.033036623	10.77950646	2.508871446	3.955555312	0.000438905
SW124.02	202.9737527	500.0267579	4.92E-06	5.67E-08	0.003327633	1612.619359	0.857714041	15343.51485	0.032032287	9.782232301	2.921587469	3.605494252	0.000404095
SW124.03	198.0729021	572.9689118	5.03E-06	5.79E-08	0.003475571	1565.964585	0.940676272	14398.29532	0.031634985	9.290138159	2.509894624	3.607801007	0.000409182
SW124.04	195.0459706	584.7448604	5.05E-06	5.68E-08	0.003691755	1809.583299	1.006247192	17809.62842	0.032939914	9.437337567	2.578212381	3.556758203	0.000433409
SW124.05	199.3399623	451.4581389	4.90E-06	5.65E-08	0.003292201	1610.397425	0.837030471	14294.90793	0.030652474	9.240044054	2.730310228	3.430717738	0.000394007
SW124.06	168.3896667	545.6853663	5.04E-06	5.77E-08	0.003759123	2289.451893	1.016086905	20386.45468	0.031472178	10.7615202	2.837039802	3.951245214	0.000421969
SW124.07	195.6593509	524.7979323	4.99E-06	5.73E-08	0.003403929	1720.389276	0.909960694	15696.536	0.031714236	9.18656776	2.882217831	3.592676292	0.000406778
SW124.08	176.8721725	588.7771489	5.09E-06	5.72E-08	0.003902825	2291.688202	1.157987837	21676.23483	0.032662813	10.01972747	2.295978976	3.721040116	0.000446355
SW124.09	170.5797074	688.7236807	5.12E-06	5.76E-08	0.00396931	1892.892056	1.096901372	19289.86593	0.031958915	8.554251545	1.948638549	3.271148169	0.000453781
SW124.10	153.6558525	496.7229977	5.06E-06	5.66E-08	0.003628994	2275.549034	1.011881723	20406.93745	0.031072758	9.909435476	2.982811759	3.66994308	0.00041727
SW127.01	190.674397	609.3486877	5.16E-06	5.76E-08	0.003828471	2360.837586	1.119541276	20085.95881	0.033937982	10.45043425	2.723443723	3.668007899	0.00044464
SW127.02	191.1523979	584.3485355	5.14E-06	5.78E-08	0.003983602	2348.245528	1.126103734	19221.02246	0.032782071	10.69065959	2.441100259	3.780961852	0.000445397
SW127.03	185.9699281	584.6307197	5.10E-06	5.73E-08	0.003941723	2323.264426	1.107299039	19911.69955	0.032514974	10.15565891	2.015890142	3.485498334	0.000445767
SW127.04	180.615969	616.6333544	5.09E-06	5.71E-08	0.004004553	2035.389318	1.108042359	20127.42189	0.033034327	9.596142005	2.377391445	3.34184044	0.000451084
SW127.05	180.0554925	555.0880006	5.06E-06	5.72E-08	0.003751785	2523.252107	1.11521233	21614.20716	0.03206506	9.588021484	2.290545194	3.371396348	0.000433711
SW127.06	176.2230088	618.5111045	5.17E-06	5.79E-08	0.003931105	2446.882473	1.122484055	19693.72165	0.033022448	10.18094482	2.886409792	3.879747251	0.000440966
SW127.07	194.9971337	609.810368	5.16E-06	5.83E-08	0.003782315	2211.239819	1.013804387	17707.85436	0.032102838	9.608519974	2.17156003	3.360618288	0.000427719
SW127.08	182.1842728	557.9418142	5.09E-06	5.80E-08	0.00370183	2458.888311	1.000255071	19281.95619	0.031709659	10.0892787	2.471810653	3.649454975	0.000422168
SW127.09	180.8513701	607.6809974	5.17E-06	5.79E-08	0.003822166	2406.234439	1.08104187	18877.9504	0.031784168	9.335452362	2.225982051	3.492360535	0.000428552
SW128.01	199.3170499	604.1460219	5.11E-06	5.74E-08	0.003798367	1936.717294	1.079734352	17272.3854	0.033515978	10.06543557	2.171141367	3.535150634	0.000442249
SW128.02	183.5093627	500.6031055	5.08E-06	5.73E-08	0.003923901	2751.433456	1.136892086	21417.80965	0.033523499	12.74271911	2.544010378	4.249822051	0.000429154
SW128.03	191.6199372	584.2557381	5.13E-06	5.77E-08	0.003832138	2173.636349	1.043070665	17842.0408	0.032731845	9.961819401	2.174818742	3.415129067	0.00043129
SW128.04	206.2992618	567.8771894	5.10E-06	5.73E-08	0.003844929	2148.950864	1.050109777	17208.35398	0.03299489	10.41804056	2.365582119	3.585304848	0.000439002
SW128.05	188.085448	683.5256301	5.16E-06	5.76E-08	0.003926335	2152.816577	1.173775547	20797.51489	0.034111721	9.398145881	2.210329224	3.447900911	0.000460504
SW128.06	197.7339727	634.2650315	5.11E-06	5.71E-08	0.003891008	1948.254429	1.076430673	16946.37532	0.033648208	10.24599969	2.248819477	3.575793744	0.000446843
SW128.07	186.9548762	550.2748915	5.09E-06	5.74E-08	0.003907658	2447.269205	1.102756635	19576.24392	0.033177002	11.52495523	2.750013264	3.990508114	0.000439246
SW128.08	202.0327411	543.9408152	5.06E-06	5.75E-08	0.003709131	2066.167627	0.975671144	16712.86592	0.031429236	9.079842033	2.221203646	3.529830788	0.000418055
SW128.10	178.7027071	568.0113475	5.08E-06	5.67E-08	0.003926028	2162.573823	1.181907715	19988.67075	0.033725912	10.63908181	2.281420871	3.632412517	0.000456036
SW129.01	191.1950245	570.4031188	5.09E-06	5.74E-08	0.003743879	2122.641334	1.006074904	18211.84302	0.032737325	10.7761617	2.720280664	4.056005514	0.0004238
SW129.02	180.0164269	595.0377889	5.08E-06	5.65E-08	0.003835553	1941.043084	1.13096969	19556.70875	0.033322593	10.17702301	2.21746707	3.887811132	0.000445469
SW129.03	189.0297032	632.6521532	5.12E-06	5.76E-08	0.003900916	2063.913229	1.120084968	19579.31975	0.033755992	10.8329535	2.563738609	3.899119897	0.00044222
SW129.04	190.8727719	584.4112391	5.06E-06	5.70E-08	0.003662497	1765.104677	1.043723302	17231.58601	0.032875706	9.049023431	2.322851055	3.371971364	0.0004405
SW129.05	179.7943214	606.5912131	5.12E-06	5.74E-08	0.003983397	2078.805268	1.172692431	19713.73265	0.032884802	10.22545771	2.306038063	3.705891956	0.000448941
SW129.06	191.8939812	587.2201513	5.08E-06	5.73E-08	0.003954743	2030.516856	1.075433897	18305.24679	0.033143687	10.2409113	2.337636628	3.636257521	0.000437482
SW129.07	184.5694393	678.4725247	5.14E-06	5.77E-08	0.003941793	1908.843188	1.083464825	17677.31875	0.033070641	9.222114257	2.266450383	3.269585823	0.000453137
SW129.08	196.4828015	699.4666377	5.14E-06	5.76E-08	0.003756487	1500.493883	1.040839778	16039.84757	0.033142102	8.462821152	2.503645289	3.324375096	0.000448856
SW129.09	179.5580102	635.5632836	5.11E-06	5.69E-08	0.003949304	1994.687186	1.123140294	19064.95148	0.033308636	10.17511922	2.514040581	3.775504342	0.000451979
SW129.10	186.5798971	676.84142	5.11E-06	5.79E-08	0.003744441	1722.632343	1.040932525	17279.08111	0.032533496	8.603017558	2.486098108	3.416092233	0.000434458
SW781.03	143.9140313	540.2300595	5.06E-06	5.70E-08	0.004242294	2799.729603	1.215962506	24097.39911	0.032217979	12.06021508	1.98238868	4.290272249	0.000431041
SW781.05	147.9400394	554.0565002	5.08E-06	5.74E-08	0.004499029	3023.251559	1.257942145	25837.24816	0.03228886	11.89506771	2.114733176	4.088994505	0.00044324
SW781.06	175.2741398	604.3920416	5.12E-06	5.72E-08	0.004222698	2441.456116	1.090907868	19465.56821	0.031891551	11.19997247	2.087274078	4.006626764	0.000433769
SW781.07	171.3226442	637.8951352	5.09E-06	5.73E-08	0.004234274	2252.209484	1.214922751	21262.93477	0.033181118	10.25793806	1.837457379	3.71399741	0.000456812
SW781.08	169.2283707	634.1683749	5.09E-06	5.72E-08	0.004362377	2496.571865	1.214922751	22893.36042	0.033370839	11.5894773	2.103326987	4.026037744	0.000461838
SW781.09	159.3374761	547.3753343	5.02E-06	5.67E-08	0.004302423	2730.363648	1.218309051	24226.93967	0.032165201	11.50087836	2.178488533	4.094870762	0.000448269
SW782.01	170.3790825	647.3897954	5.15E-06	5.76E-08	0.004302959	2594.491065	1.253477398	23879.60905	0.034694202	11.57350119	2.13943787	3.920921355	0.000458753
SW782.02	172.6436139	560.4640785	5.10E-06	5.73E-08	0.003960177	2553.4359	1.090394521	21065.47993	0.032190409	11.05563976	2.697209373	4.047894048	0.000430173
SW782.03	183.5539891	577.5922542	5.07E-06	5.77E-08	0.003965196	2656.606938	1.097629578	22010.52454	0.032717614	11.17799979	2.535194813	3.977217774	0.000440293
SW782.06	183.200175	578.8519045	5.11E-06	5.78E-08	0.003932525	2345.868863	1.05190947	18761.31143	0.032318988	10.78431335	2.470827751	3.911858698	0.000424789
SW782.07	200.5865909	546.0163549	5.05E-06	5.67E-08	0.003765987	2059.711526	1.017320593	17113.99103	0.032605368	10.33309359	2.721286977	3.700666431	0.00042927
SW782.08	177.1300725	636.7475653	5.13E-06	5.76E-08	0.004127764	2350.720693	1.167428352	21086.35373	0.03290046	10.7910234	2.292505127	3.807067119	0.000451601
SW782.09	165.7264185	617.0176912	5.11E-06	5.76E-08	0.004038257	2452.075791	1.153097735	21730.68243	0.032041063	9.845912063	1.939973568	3.586912854	0.00044142
High-Tide.01	161.9159283	497.9720498	5.04E-06	5.66E-08	0.004258843	2919.920972	1.210783008	25464.09926	0.033523828	13.24703543	2.174992836	4.539152019	0.000435613
High-Tide.02	160.0502241	525.5010505	5.04E-06	5.68E-08	0.00418486	2709.150946	1.214922751	24400.29465	0.033642048	12.52898745	1.987722259	4.380825714	0.000435539
High-Tide.03	165.4710838	498.4251043	5.06E-06	5.74E-08	0.004182774	2729.204952	1.138580515	24236.57974	0.033272059	12.84540588	2.495626454	4.589918708	0.00042123
High-Tide.04	153.1597017	484.965277	5.07E-06	5.73E-08	0.004119175	2996.697279	1.19728662	24871.2216	0.033301791	13.0003828	1.918202889	4.515991937	0.000421918
High-Tide.05	156.5982282	577.3224482	5.08E-06	5.70E-08	0.004153214	2616.243641	1.298238659	25140.92498	0.033431856	11.23206423	1.913120169	4.040964817	0.000450783
High-Tide.06	163.4911033	501.540738	5.00E-06	5.65E-08	0.004223512	2826.762583	1.143564882	23814.41613	0.03301443	12.97375527	2.260730466	4.395316555	0.00043199
High-Tide.07	171.0017132	627.0859169	5.13E-06	5.77E-08	0.004063624	2430.505189	1.223163597	23024.03438	0.03461338	11.45879853	2.193695787	3.998214402	0.000449773
High-Tide.09	156.2104989	505.4619941	5.09E-06	5.71E-08	0.004318726	3065.545127	1.237172266	25368.34507	0.033249187	13.13918695	2.09576568	4.423728432	0.000437434
High-Tide.10	168.8085087	502.8999717	5.04E-06	5.68E-08	0.004239378	2617.978635	1.164697084	20648.12137	0.032629762	12.69146612	2.447891847	4.350969663	0.000438468
Timber.01	148.8103231	535.5249679	5.09E-06	5.72E-08	0.004224632	2806.587829	1.241783611	25135.27103	0.033964248	12.53422547	1.812476456	4.239145685	0.000441062
Timber.02	151.1412228	514.9897021	5.09E-06	5.75E-08	0.003982373	2586.966384	1.159745262	23647.32898	0.032858984	11.58692304	1.824199207	4.230516622	0.000418177
Timber.03	158.5660711	558.6285422	5.16E-06	5.76E-08	0.004330291	2520.529907	1.233000157	23811.22478	0.033433104	11.78029143	1.509490963	3.999239892	0.000434611
Timber.04	162.1243849	576.2149354	5.11E-06	5.75E-08	0.004056164	2350.647592	1.210138945	22648.02067	0.034169427	11.58164932	1.769588653	3.962501765	0.000436713
Timber.06	157.8929296	531.8565842	5.07E-06	5.70E-08	0.004075579	2490.848722	1.158690111	21618.55002	0.03339318	11.65719223	1.698119724	4.021780967	0.000434428
Timber.07	166.1570929	588.8286953	5.11E-06	5.74E-08	0.004163235	2558.679418	1.245472305	23103.14782	0.034825838	11.73057404	1.758502792	3.926345957	0.000447482
SW38.02	207.0616986	575.7232124	5.09E-06	5.80E-08	0.003621595	1980.505281	0.950915494	16154.71656	0.031553667	8.80747271	2.554991902	3.336222073	0.000411241
SW38.03	189.8700214	527.4159431	5.07E-06	5.72E-08	0.003754577	2493.917026	1.065185235	17492.58241	0.031456919	8.881057691	2.374860215	3.31150882	0.000431096
SW38.04	197.4353894	616.3524944	5.13E-06	5.78E-08	0.003870681	2236.195075	1.077029705	18154.65441	0.032460154	9.711778131	2.584495904	3.383730137	0.000436162
SW38.05	208.9156118	561.4574635	5.06E-06	5.73E-08	0.003759066	2051.057107	1.032747924	17125.09279	0.032771685	10.43550228	2.686154466	3.817256346	0.000433279
SW38.08	188.772728	634.2431223	5.17E-06	5.78E-08	0.00396348	2239.668981	1.113061486	20032.57845	0.033165712	8.841390749	2.14548456	3.298767415	0.00043941
SW786.01	170.4596103	683.1054919	5.13E-06	5.73E-08	0.004002609	2108.824574	1.180930266	22029.82041	0.032863213	9.441434781	2.015622687	3.656616229	0.000466029
SW786.02	158.7975388	625.5458594	5.12E-06	5.69E-08	0.004088463	2490.743808	1.226732767	24113.51191	0.033403097	11.37989107	2.402755987	4.032452268	0.000455938
SW786.03	172.7500895	581.9561872	5.10E-06	5.68E-08	0.003759609	2112.375225	1.181052351	21615.79782	0.033690848	10.77061425	1.793273651	4.041334104	0.000446871
SW786.04	173.3931394	644.971248	5.13E-06	5.74E-08	0.004083778	2462.700298	1.215702386	23652.60448	0.034074774	11.38935218	2.378156415	4.017850212	0.000460204
SW786.06	170.0299195	629.8882013	5.07E-06	5.70E-08	0.003926703	2398.540979	1.203993656	23908.28219	0.035411607	11.38010454	2.289793342	3.992810311	0.000451565
SW786.07	175.6847098	626.2387291	5.13E-06	5.73E-08	0.003978744	2202.417262	1.218309051	22261.96663	0.034596688	11.11763064	1.971511543	3.928072881	0.000452838
SW786.09	182.5451904	627.4133417	5.07E-06	5.66E-08	0.00381646	2102.994597	1.170652469	21887.07375	0.034531465	10.73542788	2.337477223	3.885211275	0.000454774
SW786.10	179.6492219	510.0092923	5.05E-06	5.65E-08	0.004056738	2719.533146	1.172932936	22699.744	0.034009545	12.86707521	3.091660352	4.515558431	0.000444244
SW787.01	174.9477289	536.9971116	5.04E-06	5.74E-08	0.004095848	2883.640573	1.047281758	22063.12908	0.03148044	12.31612729	2.854848854	4.336149458	0.000425495
SW787.02	169.9539443	543.340944	5.03E-06	5.70E-08	0.004080114	2690.167159	1.212590363	25181.40151	0.032851423	11.60542703	2.38400085	4.184162278	0.00044401
SW787.03	162.7421717	585.1362564	5.07E-06	5.69E-08	0.004179436	2702.639027	1.229391249	24946.54074	0.032550639	11.26961057	2.245440415	4.010021163	0.000453763
SW787.04	154.8866904	536.081738	5.06E-06	5.71E-08	0.003955326	2776.130492	1.150323511	23832.33456	0.03202545	11.31599207	2.568972013	4.074574026	0.000435543
SW787.05	175.005624	522.069521	5.07E-06	5.70E-08	0.00415912	2707.576703	1.124455281	21678.14747	0.031580579	11.64167528	2.187068241	4.092407754	0.00043077
SW787.06	172.3477487	607.2439892	5.02E-06	5.66E-08	0.00409973	2254.147715	1.247394367	23539.0093	0.032923961	10.02745835	1.787687046	3.63423186	0.000462377
SW787.07	172.6855232	509.3395094	5.06E-06	5.70E-08	0.004100562	3042.510503	1.125114031	22967.88332	0.032267909	12.5838088	3.014754249	4.394882438	0.000428536
SW787.08	157.2760242	611.0904546	5.07E-06	5.75E-08	0.004162026	2926.673579	1.257802098	25026.46107	0.031682345	10.74441343	2.179530696	3.846092193	0.000450879
SW787.09	167.594768	607.7140313	5.12E-06	5.78E-08	0.00425727	2704.155114	1.205523603	23563.55005	0.032612939	11.68197444	2.344208506	4.019111462	0.000448531
SW787.10	188.0834373	555.4245781	5.00E-06	5.69E-08	0.004049705	2609.89471	1.077929615	21975.84943	0.032277714	11.50596484	2.880353715	4.048611035	0.000436747
SW788.01	178.9544978	606.3372778	5.09E-06	5.71E-08	0.004454473	2533.21744	1.289600835	23739.3809	0.032902363	10.77569436	1.696776263	3.765955225	0.000463677
SW788.02	193.8955222	626.3413982	5.06E-06	5.70E-08	0.004319296	2328.901886	1.166476766	21391.50123	0.032838719	10.47436605	1.743686246	3.789310411	0.000456718
SW788.03	169.8870118	605.1150759	5.07E-06	5.69E-08	0.004252546	2561.828753	1.297039754	23948.85922	0.032602557	10.67444258	1.864742836	3.840666678	0.000461185
SW788.04	185.7600864	597.3872659	5.03E-06	5.66E-08	0.004199879	2194.385786	1.190163515	19720.21806	0.03244339	9.989591977	1.872706397	3.596561718	0.000460544
SW788.05	177.33968	633.3321778	5.13E-06	5.72E-08	0.004346859	2639.180112	1.240695225	22146.31325	0.033294245	11.0995291	2.153960901	3.822549791	0.000459477
SW788.06	153.5892022	585.4047645	5.06E-06	5.68E-08	0.004258521	2554.238799	1.298688871	24527.59821	0.031736697	10.12831879	1.954699927	3.748379272	0.000455681
SW788.07	188.2850954	541.0781142	5.06E-06	5.70E-08	0.004006657	2201.303659	1.139257416	20369.03015	0.03313426	11.00528068	2.267145517	3.823416696	0.000441153
SW788.08	164.7484603	652.4948187	5.11E-06	5.71E-08	0.004404119	2322.071705	1.32712461	23411.0023	0.033218806	10.88853382	1.261807946	3.729124031	0.000470487
SW788.09	166.3042569	587.6887396	5.10E-06	5.72E-08	0.004110456	2235.989958	1.187191821	21223.70662	0.033186162	11.23037735	2.134938084	3.941290304	0.000452545
SW788.10	185.1104583	633.5241227	5.07E-06	5.70E-08	0.004321657	2419.279326	1.192029061	22820.81592	0.033327992	10.82933782	2.193316745	3.859769529	0.000455468
SW789.01	150.6182028	557.8837764	5.09E-06	5.77E-08	0.00415479	2569.337226	1.165171088	23806.91453	0.032973916	11.49078339	1.841836652	4.11906861	0.000430058
SW789.02	171.3407438	615.1478337	5.15E-06	5.79E-08	0.004474781	2289.591635	1.219747909	23108.3406	0.033284225	10.87591245	1.497434938	3.793130562	0.000449304
SW789.03	170.3389622	649.9984569	5.13E-06	5.79E-08	0.004584946	2116.138075	1.329963936	23962.11044	0.033692869	9.685590076	0.834024219	3.207180443	0.000462677
SW789.06	158.3960662	591.8977829	5.07E-06	5.76E-08	0.004170468	2200.844073	1.266976333	25504.30377	0.033844031	10.24755131	1.759360318	3.703788482	0.00044941
SW789.07	164.7144642	578.6181503	5.13E-06	5.80E-08	0.004300856	2455.322148	1.179954575	21849.1706	0.032374042	11.13649462	1.402422242	3.770406524	0.000436324
SW789.08	164.4071474	552.3166018	5.10E-06	5.75E-08	0.004350321	2447.462581	1.218439703	23828.16274	0.032244472	11.28191267	1.625954139	3.756045468	0.00044041
SW789.09	149.6670776	580.4202456	5.10E-06	5.78E-08	0.004435757	2617.009019	1.30169899	25429.68891	0.033141349	11.59021538	1.534750227	3.932667323	0.000453291
SW790.01	151.1783357	567.9169389	5.10E-06	5.77E-08	0.004191615	2876.425898	1.275719551	27739.13416	0.034784718	12.525261	2.210755901	4.392945492	0.000437846
SW790.02	143.7008873	516.446411	5.04E-06	5.67E-08	0.004272812	2747.357744	1.377945819	27839.18862	0.035894059	12.60733884	1.314606937	4.424484976	0.000452343
SW790.03	140.0726881	530.3163071	5.11E-06	5.70E-08	0.004198933	2731.917566	1.320861978	26788.87109	0.034522774	12.58854377	0.970022034	4.35925253	0.000446402
SW790.04	153.8958332	537.2678011	5.06E-06	5.68E-08	0.004143114	2306.387192	1.306394808	25745.73958	0.035177465	11.88759333	1.153740805	4.334301558	0.000444956
SW790.06	153.0339712	526.6077957	5.08E-06	5.72E-08	0.004155497	2328.984406	1.245609381	24614.79127	0.034317996	11.63048144	1.305614433	4.079559261	0.000438174
SW790.07	146.6860915	434.9545452	5.07E-06	5.71E-08	0.004144598	2917.156581	1.214014552	24192.55588	0.032878443	13.00530904	1.867450909	4.557522836	0.000424173
SW793.01	178.6796388	641.0599984	5.09E-06	5.71E-08	0.004326824	2434.659405	1.25710237	22129.72941	0.033109398	10.4118004	1.746352275	3.701975253	0.000463403
SW793.02	166.6262361	638.0965795	5.07E-06	5.70E-08	0.004124274	2260.474663	1.226467607	22032.55086	0.032715617	9.476782803	1.774061839	3.522660413	0.000461487
SW793.03	164.5057368	577.3424324	5.09E-06	5.71E-08	0.004286294	2504.40343	1.169575612	22335.63116	0.032026599	11.47380768	1.983168398	4.088752611	0.00043975
SW793.06	148.9034209	536.3827422	5.01E-06	5.62E-08	0.004490217	2826.952459	1.295544505	25928.07989	0.031892037	11.48538598	2.245775253	4.081301451	0.000458038
SW793.07	156.7525845	632.2787585	5.12E-06	5.68E-08	0.004212744	2649.344062	1.386543135	25829.93504	0.03381938	10.24830163	1.559746584	3.779628522	0.000464328
SW793.09	163.3959825	528.3651647	5.04E-06	5.66E-08	0.004100015	2394.555753	1.19290183	22950.99942	0.032663088	11.13076665	2.057261893	4.079952443	0.000443822
SW793.10	149.2955325	661.5002441	5.12E-06	5.75E-08	0.004283116	2499.152868	1.361260671	25315.0306	0.032928402	9.19612595	1.655291884	3.531241748	0.000458446
SW795.01	167.1747401	581.4177652	5.06E-06	5.63E-08	0.004082436	2164.389241	1.189667109	20983.95447	0.032396395	10.28592325	1.531092709	3.826395103	0.000447759
SW795.02	183.3142869	587.2113586	5.02E-06	5.66E-08	0.004101322	2006.307075	1.163277587	20529.36088	0.033295825	10.10791292	1.501138129	3.751458479	0.000449218
SW795.04	180.2445674	682.48337	5.11E-06	5.73E-08	0.004223373	2060.522095	1.220665474	21494.64465	0.034029915	9.8147807	1.773749165	3.588790436	0.00046326
SW795.06	183.7871623	594.0161437	5.02E-06	5.64E-08	0.004332544	2269.780092	1.225275927	22685.41701	0.033492467	10.6831407	1.844820076	3.881693662	0.000463274
SW795.07	158.6199542	581.9900007	5.11E-06	5.74E-08	0.004375783	3024.695654	1.136218239	23868.60741	0.03199745	11.68472456	2.715029861	4.161054073	0.00043444
SW795.08	157.4751079	610.6704469	5.09E-06	5.68E-08	0.004203927	2275.231843	1.291971168	22891.13938	0.033133166	10.6776477	1.32738358	3.867743437	0.000459749
SW795.09	170.150531	526.5993166	5.06E-06	5.70E-08	0.004199443	2793.555477	1.099820523	21868.73192	0.031757407	12.08465948	2.526486586	4.245796842	0.000424916
SW795.10	168.5946943	647.9192953	5.07E-06	5.73E-08	0.004199481	2205.522406	1.178737426	21697.75792	0.033028788	9.500317227	2.035279572	3.48544301	0.00045723
SW796.01	172.5708431	734.5433517	5.13E-06	5.70E-08	0.004187101	1816.812643	1.342260749	22333.85786	0.035236853	8.822953152	1.601483269	3.400409146	0.000477513
SW796.02	164.9766298	648.054289	5.06E-06	5.69E-08	0.004271397	2501.815099	1.318840444	25205.18114	0.03422487	10.79107255	1.813563775	3.810048578	0.000468423
SW796.03	176.6618045	581.467844	5.03E-06	5.71E-08	0.004117409	2305.10637	1.201706641	23662.43297	0.033813956	10.55469996	2.352799085	3.834041746	0.000452954
SW796.04	178.892684	619.5069554	5.06E-06	5.72E-08	0.004052909	2322.22684	1.129084245	21012.7443	0.033013244	10.60241177	1.993135252	3.817283162	0.000440884
SW796.05	177.0015412	685.3472235	5.10E-06	5.69E-08	0.004421519	2078.717425	1.315743504	23550.28165	0.033550358	9.522090081	1.621674386	3.574385407	0.000475974
SW796.06	184.8804429	708.8734653	5.08E-06	5.72E-08	0.004373672	2018.243474	1.257522105	21848.72264	0.033537263	9.167773903	1.748967891	3.450535977	0.000480295
SW796.07	184.4981442	633.4352331	5.06E-06	5.69E-08	0.004323641	2154.055737	1.276297469	22832.05472	0.034049829	9.976870896	1.791421171	3.631360717	0.00046934
SW796.08	171.8790677	603.9038394	5.08E-06	5.75E-08	0.004299129	2362.790912	1.186821494	22720.26266	0.033148739	10.6531785	2.264645129	3.906046383	0.000449672
SW796.10	191.1345412	497.3990911	4.97E-06	5.67E-08	0.004034043	2365.429	0.972060386	18807.95356	0.03053487	10.54163885	2.716675386	3.857727315	0.000412837
SW797.01	181.8428967	567.254983	5.03E-06	5.66E-08	0.004302507	2628.603443	1.203484612	22842.58179	0.033236078	11.83901983	2.256224995	4.061596772	0.000455915
SW797.02	170.4850414	620.5685908	5.07E-06	5.67E-08	0.004194145	2115.737437	1.262300511	22685.32266	0.03376371	10.32708496	1.535043435	3.827549169	0.000463304
SW797.03	175.320981	590.3015459	5.08E-06	5.67E-08	0.004262785	2367.745695	1.209881528	22317.03985	0.033632672	11.7504012	1.659465945	3.994228756	0.000457232
SW797.04	196.7310777	607.2782855	5.04E-06	5.67E-08	0.004301502	2276.380547	1.175827385	20156.27531	0.033917956	11.18053195	2.002772006	3.85629099	0.000458546
SW797.05	187.3170637	612.0364606	5.06E-06	5.70E-08	0.004174688	2181.125486	1.120084968	19418.072	0.032986618	10.65207551	2.140805076	3.83741755	0.000446916
SW797.06	183.3062787	585.3031281	5.06E-06	5.70E-08	0.004204955	2434.189431	1.183377194	21573.46335	0.032688968	10.81444988	2.1471831	3.994599533	0.000451542
SW797.09	181.6983796	630.7447493	5.06E-06	5.63E-08	0.004148549	1882.839297	1.22421877	19433.29099	0.033365398	10.05182529	1.608449478	3.740313496	0.000465401
SW797.10	160.0616883	596.1130396	5.06E-06	5.62E-08	0.004328149	2724.473637	1.326023987	23925.52762	0.03229029	10.88848497	2.26911365	3.955926455	0.00046952
SW798.01	166.13374	583.6175761	5.04E-06	5.62E-08	0.004182644	2284.606557	1.370982076	23448.42043	0.033267304	10.35351817	1.562592355	3.849716957	0.000471814
SW798.05	170.8651712	532.63944	5.01E-06	5.61E-08	0.004190215	2500.774082	1.206290165	21625.60368	0.032660056	11.26558747	2.140165996	4.060589927	0.000452693
SW798.06	156.8297722	542.6201664	5.04E-06	5.67E-08	0.00438051	3002.361632	1.247394367	25650.75753	0.032510229	12.10981054	2.666130544	4.345411034	0.000453319
SW798.09	170.5977938	553.8754066	5.01E-06	5.63E-08	0.004007088	2070.513427	1.29689006	23007.38437	0.033134625	9.817254262	1.507939327	3.718224318	0.000464066
SW40.01	191.1394374	518.1622956	5.05E-06	5.72E-08	0.003888458	2339.041697	1.049354015	19620.07625	0.03299984	12.26283593	2.626019057	4.290866352	0.000430477
SW798.10	184.1520415	621.4900182	5.05E-06	5.66E-08	0.004333339	2229.735374	1.314817506	22815.92381	0.033744505	10.35248242	1.620826753	3.668719541	0.000476268
SW40.02	180.844236	508.8340717	5.06E-06	5.71E-08	0.00397577	2686.724056	1.052764302	20412.10467	0.032962868	12.8099192	2.986820033	4.418065383	0.000431011
SW40.03	174.9142421	575.34266	5.05E-06	5.68E-08	0.003885792	1887.778519	1.15518798	20159.95171	0.033460737	10.69591329	1.914117682	3.920132976	0.000451529
SW40.05	186.5222412	558.7718519	5.05E-06	5.70E-08	0.003941704	2414.150416	1.090291914	20611.91311	0.032918525	11.89383563	2.947661775	4.251583849	0.000433864
SW40.06	173.5183963	563.8412524	5.06E-06	5.68E-08	0.003874913	2201.957575	1.110599149	19828.22312	0.03295854	10.63737002	2.079825227	3.845323127	0.000439845
SW40.07	179.1881121	576.0027535	5.07E-06	5.71E-08	0.003881506	2111.323258	1.055529075	18951.15812	0.031860454	10.2028093	2.289008479	3.772449075	0.000432404
SW40.08	179.276158	511.9748002	5.01E-06	5.65E-08	0.003839302	2063.728867	1.037236647	18136.67282	0.032001706	10.86384399	2.449864631	3.851908407	0.000438539
SW40.09	172.3174592	554.7761415	5.06E-06	5.73E-08	0.004007701	2466.032266	1.157052911	20394.76198	0.033324535	11.57032298	2.78703393	4.198687232	0.000445905
SW40.10	173.6005866	643.2017233	5.10E-06	5.75E-08	0.004283688	2380.387293	1.172572219	23230.10052	0.033409984	10.83436279	2.6717292	3.961456903	0.00045253
SW799.02	169.1755962	572.831873	5.06E-06	5.60E-08	0.004255279	2666.197721	1.265555441	22744.06006	0.033056678	11.58449733	2.217399061	4.039191535	0.000465375
SW799.03	161.8021926	537.7605238	5.03E-06	5.61E-08	0.004134278	2276.462264	1.291822745	23314.42538	0.03285527	10.5817858	1.537971753	3.939454406	0.000452031
SW799.05	161.1654072	593.805581	5.03E-06	5.62E-08	0.004448057	2565.688065	1.401961599	25849.9984	0.033722218	11.82036724	2.0389383	4.30169161	0.000474672
SW799.07	169.9581807	573.2878808	5.04E-06	5.63E-08	0.004274801	2628.96133	1.349399324	24882.82111	0.033211618	11.00820301	2.241551829	3.975214938	0.000469732
SW799.09	154.1942295	551.2720628	5.04E-06	5.57E-08	0.004040692	2449.466142	1.342906313	22973.65893	0.031621599	9.726783692	1.709452044	3.703114992	0.000462452
SW799.10	165.598743	546.482304	5.00E-06	5.64E-08	0.004112897	2491.293375	1.273413564	23867.9598	0.032413884	10.29154209	2.327808358	3.849107888	0.000456655
SW802.04	189.7020231	481.5610615	4.97E-06	5.67E-08	0.004136451	2753.242818	1.073942493	21936.2858	0.032174589	12.10011403	2.701728049	4.155421585	0.000432129
SW802.05	187.6770709	611.2444815	5.06E-06	5.68E-08	0.004099394	2390.362296	1.215182508	20608.70004	0.033091192	10.04665867	2.586764674	3.857822338	0.000460548
SW802.06	184.7822067	573.4698194	5.04E-06	5.68E-08	0.00418536	2313.212101	1.169097701	21821.17626	0.033069359	10.66107069	2.022124817	3.866391612	0.000451911
SW803.02	167.9041966	615.5599332	5.04E-06	5.72E-08	0.004097837	2406.027699	1.139935194	22043.65209	0.031716255	9.852741453	2.501019866	3.711923196	0.000443711
SW803.03	167.2260017	521.3812174	5.04E-06	5.64E-08	0.004241419	2623.67696	1.200946402	22865.02699	0.032042267	11.5288237	2.184992092	4.155308251	0.00044237
SW803.04	184.7844978	570.2737483	5.05E-06	5.73E-08	0.003830762	2354.786675	1.100867179	21516.81063	0.03368228	11.28006375	2.995040646	4.070967881	0.000438632
SW803.05	180.1145214	684.2974288	5.07E-06	5.68E-08	0.004416548	2218.68907	1.3255529	22765.41052	0.033935403	9.537400738	1.76858028	3.516438847	0.000487229
SW803.06	180.3506692	623.4559709	5.04E-06	5.66E-08	0.004255666	2234.115655	1.318219787	22538.0138	0.033500374	9.711461781	1.630888597	3.63346386	0.000471347
SW803.07	176.5987022	639.5305457	5.07E-06	5.66E-08	0.004375726	2322.697123	1.242192291	22414.64184	0.033469828	10.79446337	1.716793488	3.843210987	0.000466949
SW803.08	172.5943444	583.8645386	5.10E-06	5.67E-08	0.004233258	2693.932473	1.294649156	23388.3995	0.032604788	10.74675452	2.233631861	3.9370438	0.000458226
SW803.09	168.8717026	543.1402201	5.04E-06	5.60E-08	0.004302642	2704.952111	1.313431165	23700.06119	0.032678117	11.16314714	2.187241145	4.082150304	0.000463319
SW803.10	189.7684715	568.0983075	5.03E-06	5.67E-08	0.004065537	2066.573438	1.120084968	19602.45932	0.032631329	10.5066313	2.037826444	3.810005549	0.00044706
SW805.01	189.8228413	520.953897	4.99E-06	5.60E-08	0.004234848	2631.651259	1.134090113	21541.92728	0.031782579	11.4618793	2.288517773	4.110552867	0.000450391
SW805.02	178.6409078	634.132291	5.05E-06	5.65E-08	0.004015967	1912.245489	1.28518187	21702.04837	0.033390926	9.17418285	1.661814272	3.466828748	0.00047038
SW805.03	188.9446132	582.3068769	5.01E-06	5.58E-08	0.004152013	2098.067301	1.201833449	20216.35077	0.032601398	10.3203905	1.575049523	3.644998643	0.000464385
SW805.04	186.5856342	632.5014989	5.04E-06	5.60E-08	0.004198395	2148.763284	1.273413564	21190.10998	0.032861394	9.855378346	2.009171543	3.657045236	0.000478191
SW805.05	158.8726592	668.8065597	5.13E-06	5.72E-08	0.004238636	2279.90511	1.317909697	23846.0415	0.032864987	8.965935375	1.841985963	3.535421426	0.000469947
SW805.06	182.6652368	558.146815	4.99E-06	5.59E-08	0.00417885	2132.311762	1.266691877	22721.28406	0.033180844	10.40978692	2.003311067	3.819197124	0.000472964
SW805.07	180.0589144	598.9961808	5.03E-06	5.67E-08	0.004380571	2624.765147	1.232598029	24159.63342	0.033571616	11.6358923	2.196019978	3.981752616	0.000466864
SW805.08	182.4997476	596.2998862	5.11E-06	5.70E-08	0.004409054	2679.642477	1.255844992	22783.5208	0.031889752	10.45850339	2.21733105	3.821206041	0.000458244
SW805.09	174.3366203	569.3535094	5.05E-06	5.67E-08	0.004303415	2633.129687	1.290784817	24751.73929	0.032798239	10.82021537	2.088792878	3.857521421	0.000466353
SW805.10	165.5020129	570.0050868	5.03E-06	5.68E-08	0.004235822	2649.559516	1.251119496	25483.31384	0.033484132	11.42417559	2.042532628	4.104878606	0.000459206
SW806.03	158.0843301	618.3398566	5.10E-06	5.65E-08	0.004262848	2385.097935	1.26954271	22682.59493	0.032145171	10.1162915	1.818641874	3.708828213	0.000460116
SW806.04	176.2733019	591.9355661	5.03E-06	5.65E-08	0.004206858	2264.607321	1.267118613	21305.05338	0.032009469	9.585242708	1.914707747	3.527145214	0.000470567
SW806.05	170.8575389	612.9434542	5.10E-06	5.63E-08	0.004296816	2520.725742	1.34533321	22504.69803	0.032688814	10.43827877	2.081883336	3.830394704	0.000469895
SW806.06	172.5382819	600.0447098	5.07E-06	5.65E-08	0.004171678	2153.365713	1.280795729	22930.67455	0.033213303	10.30315381	1.867870336	3.872949493	0.000459902
SW806.07	177.4352543	590.421088	5.02E-06	5.65E-08	0.004117764	2232.418395	1.197538239	22091.68665	0.032343452	10.61333592	2.216531723	3.850219991	0.00045729
SW806.08	185.4906754	520.461537	4.95E-06	5.57E-08	0.00392866	1942.933549	1.120738157	19837.26997	0.032054286	9.795396616	1.685933895	3.720354582	0.000446121
SW806.09	183.9419709	709.1730775	5.06E-06	5.61E-08	0.004386054	1966.881446	1.241375223	20551.18714	0.033876572	9.871202877	1.611090004	3.576834668	0.000490113
SW808.01	155.8457564	520.2057641	5.07E-06	5.72E-08	0.004172356	2991.491421	1.203739075	24518.76179	0.033173367	12.37665666	2.803598229	4.494134732	0.000439745
SW808.02	168.6525156	641.4635735	5.12E-06	5.74E-08	0.004216907	2681.911011	1.280650085	24224.90621	0.033281989	10.95788123	2.685777837	4.026423939	0.000464095
SW808.03	169.3601777	686.6105963	5.17E-06	5.82E-08	0.004274443	2816.759623	1.235553616	23834.75732	0.033625951	11.00672372	2.363648819	3.876489494	0.000457449
SW808.04	168.3583663	557.152919	5.09E-06	5.76E-08	0.003992273	2575.988354	1.207826476	23064.66131	0.033523957	11.57036989	2.745277243	4.195672848	0.000440588
SW808.05	161.2381934	533.3399591	5.07E-06	5.74E-08	0.004096654	2842.540913	1.166595622	24337.11115	0.032771884	11.86896859	2.946400791	4.182839349	0.00043696
SW808.06	159.3246235	618.9571899	5.11E-06	5.75E-08	0.004174604	2711.114121	1.296441204	24780.9358	0.034062766	11.86599328	2.514069748	4.167277068	0.000458887
SW808.07	174.729516	555.5898095	5.06E-06	5.73E-08	0.003945694	2855.755345	1.105815652	21895.99739	0.032320154	11.47841871	3.154476569	4.089197679	0.000433184
SW808.08	155.196533	572.3423599	5.11E-06	5.79E-08	0.004396838	3211.984085	1.262018335	27226.55781	0.034132923	12.96163485	3.11585092	4.457557223	0.000451759
SW808.09	169.2930019	685.3128389	5.16E-06	5.81E-08	0.004225524	3001.798779	1.202976036	23133.40372	0.03252083	10.94844091	2.407020894	3.845848239	0.00045983
SW808.10	178.3046339	553.2177227	5.08E-06	5.77E-08	0.00396125	2849.803747	1.105075578	21414.37994	0.032014877	11.15754847	2.702836253	3.958802313	0.000435367
SW809.01	157.8904188	571.4932052	5.14E-06	5.74E-08	0.004253507	2909.574977	1.242056032	24570.50675	0.03338902	12.33989537	2.808736573	4.340332779	0.000445349
SW809.02	166.7593924	556.0868355	5.02E-06	5.63E-08	0.003950161	2622.027168	1.298388692	25522.46999	0.034529213	11.50649459	2.503308133	4.048021745	0.000465892
SW809.03	170.6257719	552.5689155	5.10E-06	5.71E-08	0.003943816	2432.913275	1.166714504	21611.90121	0.032893412	11.52753038	2.63683244	4.132723879	0.000447788
SW809.04	161.7593351	582.7064985	5.12E-06	5.74E-08	0.004317038	3139.606664	1.284888443	25884.46896	0.033298779	12.19266853	2.869510159	4.206932282	0.000458621
SW809.05	167.729462	563.3530757	5.12E-06	5.71E-08	0.004218001	2711.891271	1.275719551	24464.49705	0.033598821	11.88979336	2.46172064	4.222137729	0.000459571
SW809.06	174.2172206	614.914394	5.07E-06	5.69E-08	0.004046957	2379.402533	1.259344488	22759.501	0.033095099	10.41761289	2.431765712	3.758335815	0.000460667
SW809.07	174.5181567	589.642322	5.10E-06	5.75E-08	0.003957192	2430.277784	1.182641957	21892.22476	0.032707433	10.79696918	2.505886702	3.921354089	0.000443995
SW809.08	174.0785525	672.8613955	5.14E-06	5.77E-08	0.004021382	2140.535431	1.214273887	22183.64478	0.034981615	10.66733706	2.180589605	3.883006139	0.000457137
SW809.09	165.4648981	579.1582076	5.08E-06	5.72E-08	0.004036961	2875.368539	1.17209164	23650.80814	0.032806747	11.56186444	2.982728923	4.1264273	0.000447085
SW809.10	155.5827289	645.3471243	5.10E-06	5.70E-08	0.004101092	2636.09273	1.28298472	25517.3664	0.033367938	11.15260902	2.474964625	3.993887997	0.000465767
Blackwell.01	179.6993916	655.6718775	5.19E-06	5.80E-08	0.003936537	2147.764538	1.138580515	19782.05424	0.033761153	9.868542721	1.990595908	3.436821849	0.000449446
Blackwell.02	199.4379973	478.9122199	5.06E-06	5.73E-08	0.00376587	2653.459501	1.04944842	19948.75572	0.033262425	12.18042078	2.973005735	4.254912756	0.000423373
Blackwell.03	185.3568539	560.9613162	5.05E-06	5.72E-08	0.003730183	1931.602592	1.088244191	17986.77841	0.033225207	10.08388063	2.42343989	3.582811185	0.000443838
Blackwell.04	212.3901111	462.1357528	5.06E-06	5.74E-08	0.003561474	2080.807598	0.965476242	15535.70994	0.031692865	10.51294639	2.430443826	3.727062434	0.000411303
Blackwell.05	189.2323925	516.8592541	5.03E-06	5.68E-08	0.003846427	2304.226888	1.146876088	20406.87986	0.033373124	10.59297292	2.471319261	3.585911659	0.000447309
Blackwell.06	184.4151155	606.6699402	5.15E-06	5.78E-08	0.004030986	2380.980192	1.126764589	20092.36952	0.032770909	10.45529129	2.53479059	3.637480177	0.000448398
Blackwell.07	193.1416898	544.266552	5.08E-06	5.71E-08	0.003651292	2197.661261	1.018380637	16307.38535	0.031400015	9.864277651	2.233463337	3.58528128	0.000418889
Blackwell.08	185.2769126	527.7928966	5.07E-06	5.74E-08	0.00368968	2168.040866	1.03769707	17099.05498	0.031431359	8.769714923	2.892425804	3.478806921	0.000427124
Blackwell.09	NA	NA	NA	NA	NA	NA	NA	NA	0.033243855	NA	NA	NA	NA
Blackwell.10	178.1762456	568.1803024	5.09E-06	5.73E-08	0.003838257	2123.975675	1.101496214	19719.60114	0.032941149	10.08578303	2.479434251	3.706508635	0.000442073
SW43.02	195.1774648	577.4298659	5.01E-06	5.69E-08	0.003805297	2226.049074	1.029386386	20062.57146	0.032954572	10.90827105	2.895753255	3.875504025	0.000438704
SW43.04	189.2781104	642.8055513	5.09E-06	5.78E-08	0.003865302	2048.805197	1.070282868	18952.44472	0.032441738	10.04714835	2.249471155	3.618912489	0.00043695
SW43.05	193.8438466	551.2093376	5.04E-06	5.71E-08	0.003724593	2045.631347	1.0388039	17934.52191	0.032651391	10.340402	2.498126534	3.735797209	0.000431824
SW43.06	202.1763465	665.0007946	5.05E-06	5.72E-08	0.003843894	1827.491685	1.032110126	16746.51701	0.032662297	8.82715407	2.218792736	3.139370461	0.000447104
SW43.07	185.7939106	621.0394856	5.08E-06	5.74E-08	0.003761548	1887.920482	1.05190947	17169.40517	0.032019933	9.165678022	2.250473288	3.35601667	0.000433372
SW43.08	186.7322262	650.3259225	5.11E-06	5.77E-08	0.003728868	1795.122612	1.003583925	16247.73008	0.032182501	8.918890984	2.207920884	3.372087641	0.000430129
SW43.09	206.4039851	597.9469996	5.06E-06	5.69E-08	0.003773884	1883.920663	1.049826227	17077.74201	0.032405244	9.418084936	2.267377171	3.447294794	0.000442105
SW43.10	190.1692577	562.4749605	5.06E-06	5.71E-08	0.004010996	2336.615559	1.059464974	19750.29408	0.032495341	11.11645018	2.595787486	3.84979639	0.000441686
Carthage.01	161.6596216	693.9534335	5.17E-06	5.80E-08	0.004448314	2499.628177	1.414134102	26940.41303	0.035550734	11.35602533	1.761974875	3.893367539	0.000474837
Carthage.02	182.711544	565.4070936	5.08E-06	5.76E-08	0.004153327	2977.789896	1.130747517	23532.22951	0.033314896	12.03368108	2.644139332	4.048611035	0.000446886
Carthage.03	183.6340921	520.367427	5.08E-06	5.75E-08	0.003729777	2050.758323	1.091113354	19036.69212	0.033062649	10.61645396	2.431932784	3.857157106	0.000423064
Carthage.04	192.4751356	537.5202417	5.03E-06	5.75E-08	0.003934826	2407.686755	1.080236836	21296.45969	0.033407646	11.55501011	2.507145506	3.927178723	0.000439617
Carthage.05	175.8056966	571.0936752	5.11E-06	5.73E-08	0.004017829	2301.970852	1.141406727	20643.18692	0.032495167	10.46977819	2.06751654	3.827960446	0.000441806
Carthage.06	180.1441797	632.1487313	5.11E-06	5.72E-08	0.004015942	2262.310467	1.203230265	22372.17519	0.034660627	10.91245467	2.40715931	3.845848239	0.000456122
Cave-in-Rock.01	169.4716766	451.2326196	5.04E-06	5.73E-08	0.003907645	2799.813645	1.082857979	21957.82552	0.032546512	12.56512349	2.810366201	4.362858447	0.000414391
Cave-in-Rock.02	183.2407849	617.2450109	5.13E-06	5.73E-08	0.003953215	2046.099713	1.204375746	21482.30984	0.03445199	10.02579377	2.268964872	3.640643534	0.000453786
Cave-in-Rock.03	198.1250537	576.0401955	5.12E-06	5.76E-08	0.003789169	2164.751462	1.063724567	18484.86295	0.033468729	10.42591269	2.512858959	3.647015341	0.000438886
Cave-in-Rock.04	184.9912912	589.1380054	5.09E-06	5.71E-08	0.003991075	2134.897153	1.16446024	20501.88072	0.034264527	10.76912559	1.959848923	3.739511568	0.000449131
Cave-in-Rock.05	178.4373086	560.6174396	5.11E-06	5.74E-08	0.004187221	2765.671811	1.165526867	22423.99969	0.033764284	12.38222903	2.220898215	4.121856718	0.000442324
Cave-in-Rock.06	164.75127	526.800405	5.09E-06	5.69E-08	0.004152618	2969.764003	1.224879261	24563.68224	0.033227916	12.66525779	2.86631937	4.372757209	0.000447249
Cave-in-Rock.07	184.2307568	580.1550041	5.10E-06	5.73E-08	0.00393084	2361.452809	1.093276056	20299.13619	0.032450067	10.91473509	2.543320311	3.802011088	0.000433369
Cave-in-Rock.08	206.1534222	481.4058732	5.06E-06	5.71E-08	0.003805741	2303.719559	0.993920482	16342.43886	0.031922829	11.27513629	2.676016766	3.881149651	0.000419233
Cave-in-Rock.09	179.336854	540.5171753	5.10E-06	5.75E-08	0.004115804	2774.984442	1.115967264	22666.36851	0.033819452	12.28597406	3.015478331	4.208183632	0.000430269
Cave-in-Rock.10	189.1130745	540.7615693	5.07E-06	5.73E-08	0.004036681	2443.373335	1.094619554	20405.55523	0.033101667	11.65253509	2.375610553	4.011246274	0.000436319
Dacotah.01	178.1207388	664.1878985	5.10E-06	5.73E-08	0.003785552	1851.670321	1.134201904	18138.60498	0.032514594	8.124366647	1.900381653	3.032387809	0.000465151
Dacotah.02	192.3961321	602.4425557	5.08E-06	5.76E-08	0.003802713	2163.21808	0.999320503	18655.58248	0.031866624	9.439299004	2.390618953	3.162007764	0.000439103
Dacotah.03	214.0910124	484.0051198	4.98E-06	5.58E-08	0.003389612	1433.144918	0.818060805	13751.79971	0.032172442	9.912751445	3.25562055	3.496389853	0.000407122
Dacotah.04	203.9448968	739.9310875	5.15E-06	5.77E-08	0.00387161	1621.765455	1.055911664	17670.01848	0.032719324	7.606667939	1.768826836	2.849571115	0.00045533
Dacotah.05	211.0258101	532.8887215	4.98E-06	5.71E-08	0.003625206	1940.930848	0.900922361	17328.78768	0.033161555	10.50374176	2.627166416	3.615324914	0.000422339
Dacotah.06	202.3263655	648.6865474	5.12E-06	5.76E-08	0.003986443	1922.137125	1.119541276	19604.36246	0.033239087	8.707757652	1.770887299	3.154153479	0.00045619
Dacotah.07	218.2734544	587.6535598	5.03E-06	5.69E-08	0.003669097	1432.360521	1.007023283	13837.15009	0.032376363	8.624150359	1.872413736	3.321099445	0.000442372
Dacotah.08	221.416359	624.337799	5.10E-06	5.69E-08	0.003670472	1423.99197	0.973340875	13032.61677	0.032361834	8.224202022	1.723911749	2.9225621	0.00044298
Kanlow.01	158.0131781	492.5579683	5.04E-06	5.67E-08	0.004118412	2439.222652	1.204503168	22797.20177	0.033706012	12.02145136	1.122233573	4.16941095	0.000437186
Kanlow.02	167.9174438	432.8661815	5.01E-06	5.68E-08	0.00389118	2331.640251	1.055337894	19730.40648	0.032427242	12.17178236	1.52404125	4.317358392	0.000409209
Kanlow.03	160.0580533	507.9720998	5.06E-06	5.74E-08	0.004112979	2549.241378	1.156819437	22877.25549	0.033455306	12.12046845	1.391235942	4.213738444	0.000425729
Kanlow.04	158.1317676	502.952458	5.05E-06	5.71E-08	0.004106227	2369.031538	1.133643191	21162.06759	0.032502338	11.83910068	1.367269018	4.112208247	0.000427673
Kanlow.05	164.5298941	591.0982259	5.13E-06	5.75E-08	0.00426677	2490.708837	1.198293788	22952.30927	0.033183657	11.34208918	1.748922443	3.839933193	0.000440244
Kanlow.06	162.0392037	513.8911623	5.05E-06	5.68E-08	0.00402557	2351.544372	1.123797369	20903.01873	0.032993368	11.63403434	1.494657066	4.028893283	0.000429268
Kanlow.07	162.1011275	507.1871718	5.09E-06	5.72E-08	0.004180766	2522.398144	1.151015704	22326.29639	0.033245084	12.12138949	2.006253528	4.209133358	0.000429289
Kanlow.08	158.0073188	493.2416489	5.08E-06	5.71E-08	0.004062694	2731.772032	1.2221104	24312.78495	0.034260309	12.61521259	1.883558049	4.429813973	0.000433811
Kanlow.10	149.8520782	491.3844817	5.08E-06	5.73E-08	0.004290483	2991.772427	1.226732767	26032.17582	0.033617	13.01476738	1.511420979	4.37666101	0.000432342
KY1625.01	175.5293785	600.8584046	5.13E-06	5.80E-08	0.00399193	2699.597603	1.197538239	23257.74497	0.033719371	10.61849091	2.201843067	3.819116735	0.000444052
KY1625.02	166.4548199	555.2815551	5.08E-06	5.71E-08	0.003967049	2403.124301	1.214663115	22067.65149	0.033200252	10.90855161	1.994316346	3.944856154	0.000446549
KY1625.03	161.3793025	672.8574523	5.07E-06	5.70E-08	0.004173722	2731.751242	1.358439648	24816.79288	0.033809949	10.85838763	2.473834521	3.751733716	0.000486573
KY1625.04	156.2389046	655.6379965	5.14E-06	5.80E-08	0.004135948	2759.279446	1.247531905	24488.65306	0.033162766	10.77387407	2.198598891	3.742513328	0.000461203
KY1625.05	170.7865901	516.6654569	5.10E-06	5.73E-08	0.00412024	2969.505431	1.194526381	23650.94766	0.033174179	12.50143876	3.125100986	4.39170274	0.000438902
KY1625.06	153.3493013	579.6621625	5.14E-06	5.81E-08	0.004070458	3185.823468	1.186328115	24799.1905	0.031965123	11.3259884	3.123043337	4.106921926	0.00044115
KY1625.07	163.7448039	551.195809	5.11E-06	5.75E-08	0.00412496	2817.144071	1.218309051	24379.20867	0.033917231	12.06618101	2.291901033	4.253873462	0.000438376
KY1625.08	145.5120838	609.5839648	5.13E-06	5.79E-08	0.00438842	3546.991935	1.246844548	25720.91305	0.03307917	12.89215807	3.221880851	4.483974011	0.000447203
KY1625.09	166.0760635	498.454837	5.07E-06	5.73E-08	0.0039301	2897.165639	1.149747375	22677.36287	0.032632008	11.96040731	2.92927018	4.276659615	0.000432953
KY1625.10	156.0935431	591.5212537	5.15E-06	5.76E-08	0.004151851	2927.556942	1.249046996	24545.48719	0.033126412	11.7315851	2.936301148	4.167610889	0.000447092
Pathfinder.01	183.4950598	558.831156	5.06E-06	5.69E-08	0.003700668	2192.692071	1.050961427	20161.55664	0.033405947	10.7753254	3.032108747	3.709746478	0.000432433
Pathfinder.02	193.3953176	553.2164913	5.03E-06	5.65E-08	0.003754894	1963.424263	1.057637056	16905.87363	0.032811881	9.821833836	2.106878037	3.556388457	0.000437574
Pathfinder.03	170.2220008	588.2655381	5.14E-06	5.75E-08	0.003930433	2421.021257	1.159980024	21573.76611	0.033192238	10.6453816	2.356669726	3.87420347	0.000443216
Pathfinder.04	185.0056135	634.039507	5.12E-06	5.76E-08	0.004007042	2116.869556	1.157169687	20589.76423	0.03444999	10.73498402	2.024406888	3.653639705	0.000448392
Pathfinder.05	176.7888732	594.8914433	5.14E-06	5.79E-08	0.004018408	2635.877746	1.098984755	20584.95085	0.032539066	10.74056837	2.484116043	3.803834145	0.000427821
Pathfinder.06	213.3545283	617.2603368	5.11E-06	5.82E-08	0.003570708	1678.224396	0.964846749	15206.73389	0.032664187	8.871442565	1.944791054	3.291190178	0.00042675
Pathfinder.07	161.5039099	524.2450977	5.09E-06	5.71E-08	0.00384312	2420.577088	1.109425694	21008.45812	0.031756016	10.2028093	2.365016475	3.824550718	0.000435556
Pathfinder.08	195.4997602	591.8751133	5.11E-06	5.77E-08	0.003751239	2347.480792	1.10772366	20553.47257	0.034757327	11.23889379	2.850249846	3.871495376	0.000442267
Pathfinder.10	195.4558187	585.7749713	5.14E-06	5.80E-08	0.003803056	2194.300614	1.057829145	17569.20377	0.032084502	9.619428207	2.535079329	3.476438453	0.000430588
Shelter.01	174.3249917	661.5250768	5.18E-06	5.81E-08	0.0038623	2143.176615	1.109852093	19090.39821	0.033492397	9.791044782	2.102655813	3.6036531	0.000437818
Shelter.02	182.3848631	561.2953644	5.02E-06	5.72E-08	0.003826857	2527.207063	1.023180747	21656.78365	0.033164787	11.90695809	2.745395111	4.009159264	0.000428854
Shelter.06	167.31642	608.5921912	5.12E-06	5.71E-08	0.004095923	2364.349186	1.214663115	22627.3135	0.034194855	11.05511988	2.623957801	4.015688819	0.000453576
Shelter.07	183.7594078	569.5238406	5.06E-06	5.72E-08	0.00376667	2077.691165	1.117480475	19877.74031	0.03357429	10.39996745	2.075554062	3.798804071	0.000442257
Shelter.08	179.1539215	571.7484054	5.09E-06	5.73E-08	0.004015985	2512.792086	1.148482083	22281.74934	0.033184538	10.91221076	2.393547994	3.880312489	0.000446404
Shelter.10	177.1181286	588.8123512	5.08E-06	5.71E-08	0.003912444	2339.386986	1.140840263	21453.11712	0.033372312	11.05359642	2.208091794	3.863954432	0.000443027
Sunburst.01	187.8542459	604.7459118	5.11E-06	5.72E-08	0.003892376	2119.367657	1.051624862	18056.99118	0.032184692	9.311979982	2.47640608	3.254091178	0.000447471
Sunburst.02	191.4358371	610.8613475	5.10E-06	5.72E-08	0.003882374	2020.371316	1.052099302	17687.00763	0.031690127	8.715240322	2.186514837	3.290895388	0.00044408
Sunburst.04	198.0795658	625.6933936	5.08E-06	5.73E-08	0.003846596	1726.678143	1.019797776	16241.473	0.032842863	9.219125972	2.129676615	3.272310748	0.000436796
Sunburst.05	197.2726628	606.0097537	5.09E-06	5.73E-08	0.00383477	2061.342015	1.065185235	16257.38077	0.032528689	9.341662636	2.541997041	3.226847501	0.000442614
Sunburst.06	210.5577101	648.2451133	5.09E-06	5.76E-08	0.003773197	1490.136335	0.997457056	14861.66782	0.032771995	8.661049943	2.145873954	3.178398732	0.000442725
Sunburst.07	175.8162055	648.2996379	5.16E-06	5.70E-08	0.004041926	1964.087515	1.158104818	19290.45338	0.033103508	9.176072097	1.918263781	3.403641074	0.00045599
Sunburst.08	195.2219738	587.9463278	5.12E-06	5.74E-08	0.00376614	2054.151763	1.044937704	16101.17977	0.032073555	8.870910521	2.518221861	3.405920415	0.000429781
Sunburst.09	172.9933818	665.106849	5.18E-06	5.74E-08	0.003929061	2268.07607	1.177644325	19319.29527	0.033127858	9.566601717	2.108849695	3.516729999	0.000448369
Sunburst.10	194.65851	504.3774401	5.06E-06	5.71E-08	0.00384187	2664.834784	0.969987393	19537.27024	0.032437613	12.14561545	2.940591753	3.885378412	0.000415258
SWG32.01	155.1169765	561.2891777	5.08E-06	5.70E-08	0.004156513	2231.074329	1.200440157	23084.33326	0.033623089	11.22243116	1.218005542	3.954619597	0.000435319
SWG32.02	154.9831923	558.5173621	5.06E-06	5.71E-08	0.004045057	2410.553103	1.228326352	25194.38982	0.034838191	11.8715514	1.158188778	4.180285208	0.000440991
SWG32.03	155.5454379	561.1939057	5.11E-06	5.76E-08	0.004352373	2742.409914	1.233000157	24722.95564	0.033717906	12.48056387	1.741312254	4.266211006	0.000435169
SWG32.04	162.2305917	607.6759153	5.14E-06	5.78E-08	0.004118434	2378.11428	1.211169805	23173.40586	0.035642421	11.46980888	1.416738727	3.980987276	0.000436805
SWG32.05	162.7724545	565.2532969	5.10E-06	5.72E-08	0.00410068	2553.950955	1.200946402	23772.90672	0.033876427	11.80380153	2.258703532	4.072433303	0.000436329
SWG32.08	152.3695237	497.52983	5.10E-06	5.74E-08	0.004064753	2475.969987	1.173896028	22709.25153	0.033045062	11.65174127	1.130559789	4.211550234	0.000420336
SWG32.10	165.8116385	597.2293592	5.10E-06	5.76E-08	0.004138318	2378.275908	1.195027212	23050.82237	0.035009523	12.14895365	1.605803642	4.144107895	0.000437345
SWG39.01	160.3796647	482.1372851	5.06E-06	5.73E-08	0.004006245	2447.021297	1.138467784	22093.91925	0.033036984	11.91711562	1.552696232	4.240048377	0.000419561
SWG39.02	155.9228695	551.9019061	5.12E-06	5.77E-08	0.004063028	2505.940952	1.16446024	23370.53523	0.034350009	12.1538009	1.758480218	4.169119636	0.000426077
SWG39.03	149.0426713	624.5685784	5.12E-06	5.70E-08	0.004386997	2876.431212	1.468153123	27698.31878	0.034042016	11.51654508	1.884927284	3.943845129	0.000477023
SWG39.05	152.9423904	560.3824565	5.09E-06	5.74E-08	0.004276541	2631.641029	1.289453003	24930.16635	0.033650969	11.32331139	1.685910128	3.918947384	0.000441163
SWG39.06	156.9785923	517.0699306	5.07E-06	5.74E-08	0.003983906	2565.328836	1.143451073	22577.6245	0.033510935	12.34205255	2.115039435	4.353837452	0.000421188
SWG39.07	145.2784617	490.8034129	5.08E-06	5.73E-08	0.004063007	2839.924432	1.212202578	24951.44764	0.032751998	12.19764007	1.750217149	4.312297491	0.000424752
SWG39.08	152.5342728	546.7717496	5.08E-06	5.74E-08	0.004077906	2622.185488	1.263854941	26178.86126	0.033399469	11.39626092	1.738568107	4.024824334	0.000431602
SWG39.09	150.7823581	556.4408873	5.12E-06	5.76E-08	0.004016665	2473.234908	1.202340974	22736.95072	0.033637028	11.48834416	1.09775383	4.082446127	0.000429529
SW46.01	180.4405215	628.5951125	5.11E-06	5.72E-08	0.003959196	2185.752753	1.12150126	20564.23281	0.032774101	10.51959639	2.358751915	3.89370596	0.000452758
SW46.02	188.6178237	610.7824395	5.05E-06	5.73E-08	0.003723357	1662.236847	1.027579233	18328.14407	0.032484771	8.729442778	1.927391259	3.412782814	0.000443255
SW46.04	196.346243	535.2436104	4.99E-06	5.71E-08	0.00354653	1944.047541	0.956743859	17976.84515	0.032183877	10.19560118	2.793774049	3.760766673	0.000423417
SW46.05	193.3733863	552.1098563	5.04E-06	5.65E-08	0.00345396	1421.555429	1.075135256	17850.53193	0.030360419	9.960989963	3.191301716	3.633891198	0.000447267
SW46.06	190.9525347	425.3582759	4.88E-06	5.60E-08	0.003556907	2020.005953	0.920190523	18361.49302	0.031698087	10.9372661	2.905683243	3.83546396	0.000411256
SW46.08	183.9176465	529.9545338	4.98E-06	5.62E-08	0.003733232	1991.939942	1.099298006	19302.68677	0.031954716	10.99053989	3.356844573	3.922919576	0.00041086
SW46.09	177.1482728	574.4147136	5.05E-06	5.74E-08	0.003784408	2197.353505	1.121719497	21222.79584	0.032709771	10.10761773	1.968800437	3.770493939	0.000440828
SW46.10	186.8768289	535.5066964	5.00E-06	5.67E-08	0.003565002	1658.172576	0.954433922	16422.42969	0.03114242	9.448471162	2.302322948	3.626477158	0.000424099
WS4U.02	198.3985972	546.926305	5.01E-06	5.65E-08	0.00360138	1434.698488	0.957284596	15068.16519	0.032236446	8.804517977	2.104197309	3.356621659	0.000427473
WS4U.03	187.0349377	561.3856925	5.06E-06	5.67E-08	0.003782207	1652.633072	1.092554119	17021.78593	0.032754278	9.080186674	1.796025996	3.378512309	0.000437582
WS4U.05	200.1668409	587.8696757	5.05E-06	5.72E-08	0.003718983	1870.740881	0.980694068	16061.86862	0.032285627	9.406402263	1.958860016	3.341709484	0.000429548
WS4U.06	196.4752788	607.3786375	5.11E-06	5.73E-08	0.003668866	1640.947024	1.029839256	16839.39897	0.03337092	9.249388344	1.941354341	3.255405922	0.000439429
WS4U.07	182.6037828	614.3570646	5.10E-06	5.70E-08	0.003800336	1746.641995	1.130636466	17415.56742	0.033854713	9.2729119	1.894787198	3.449986733	0.00043977
WS4U.08	180.4428036	575.8217954	5.05E-06	5.71E-08	0.003778633	2099.938254	1.105604092	20515.20262	0.033772163	10.64457567	2.427843073	3.749762355	0.000444343
WS4U.09	171.4309634	527.6038025	5.06E-06	5.73E-08	0.003574944	1930.554368	1.08916463	19348.37973	0.032676071	9.422819857	1.885901605	3.581820071	0.000422997
WS4U.10	203.2699323	497.5559791	4.96E-06	5.66E-08	0.003419617	1607.820633	0.953206911	14927.92889	0.032356458	8.948560142	2.16763118	3.518585243	0.000419032
WS98-SB.01	178.107076	571.8081651	5.13E-06	5.73E-08	0.003951446	2314.53358	1.084782202	19765.09511	0.032875337	11.04168195	2.261444348	3.777390208	0.000436009
WS98-SB.02	178.8801507	635.5903668	5.12E-06	5.75E-08	0.004001206	1949.383221	1.137116895	19644.2236	0.033121265	9.537107226	2.18157851	3.398647815	0.000457494
WS98-SB.04	211.7858529	497.0497181	5.04E-06	5.62E-08	0.003489314	1324.989467	0.954050112	13385.51157	0.032244578	10.25974264	3.166516473	3.672678181	0.000411136
WS98-SB.05	180.8944611	574.6828188	5.09E-06	5.72E-08	0.003942725	2418.697158	1.088346379	21407.17743	0.033244337	11.16374775	2.749921778	3.813757061	0.000444957
WS98-SB.06	197.0870891	627.2733767	5.08E-06	5.72E-08	0.003768518	1541.141018	0.98175441	14951.24995	0.030988638	7.619598232	1.709638971	2.885396905	0.000442864
WS98-SB.07	188.4293231	490.4674207	5.08E-06	5.76E-08	0.00386262	2494.421902	1.074439127	19572.41558	0.032914782	11.41069747	2.946412804	4.094402479	0.000427797
WS98-SB.09	186.6817344	505.9113319	5.11E-06	5.75E-08	0.003847857	2460.379009	1.05333503	19542.68928	0.033116155	11.52336761	2.488668954	4.13531269	0.000416814
WS98-SB.10	190.5958051	563.1127562	5.10E-06	5.74E-08	0.00376631	2122.958558	1.08184821	18278.03546	0.033044621	10.42439139	2.371855963	3.672564517	0.000432928
ECS-1.02	180.4881606	764.6311751	5.19E-06	5.80E-08	0.004306289	2274.179483	1.333611264	23286.18239	0.034036818	9.426060749	2.31225141	3.541545049	0.000484409
ECS-1.03	187.7121016	651.3216515	5.08E-06	5.70E-08	0.00414118	2040.872233	1.156236198	18576.9755	0.0325999	9.69896045	1.828574267	3.531030761	0.000458455
ECS-1.05	149.2140011	744.2591438	5.16E-06	5.72E-08	0.004188456	2108.810618	1.268828693	22260.93638	0.032480221	8.090335405	1.426720103	3.174597544	0.000461947
ECS-1.06	170.2598564	587.3193861	5.03E-06	5.64E-08	0.004012741	2023.382071	1.18203002	21471.03547	0.032760565	10.07761904	1.358670085	3.684125596	0.000453424
ECS-1.07	183.7453878	626.2477124	5.08E-06	5.72E-08	0.004146944	2103.686952	1.150092981	21076.1033	0.033378231	10.56963155	2.109156998	3.826859998	0.000450269
ECS-2.01	198.8820883	507.7016369	5.03E-06	5.72E-08	0.003712355	2383.710307	0.971182175	17614.99765	0.031755811	11.07192917	2.785464799	3.886151283	0.000420049
ECS-2.02	194.7327561	552.3190632	5.08E-06	5.73E-08	0.003858333	2400.355172	1.04148938	19225.58704	0.032675301	10.8021638	2.521900773	3.886386232	0.000431266
ECS-2.03	198.2342897	519.1240194	5.04E-06	5.74E-08	0.003702958	2247.699286	0.980612606	16754.27355	0.031453613	9.32303709	2.43778665	3.47756131	0.000416546
ECS-2.04	201.1978995	491.6164999	5.01E-06	5.72E-08	0.003543411	1894.566784	1.012579955	17016.27855	0.032743095	10.53991653	2.432145402	3.802237693	0.000422425
ECS-2.06	203.624395	652.3230917	5.10E-06	5.75E-08	0.003857262	1883.464153	1.105709861	18779.13629	0.034203065	9.482261579	2.465517777	3.307542519	0.000450791
ECS-2.07	214.4588258	653.8652709	5.13E-06	5.76E-08	0.003751084	1796.733656	1.074836795	16813.47225	0.034185391	9.792919374	2.390060543	3.440961619	0.000453398
ECS-10.01	158.2327897	604.8689582	5.12E-06	5.76E-08	0.004064614	2470.102868	1.271116629	24314.85658	0.033385326	10.63864768	2.284161206	3.86223175	0.000448798
ECS-10.03	185.7867444	561.8138889	4.97E-06	5.73E-08	0.003789154	2104.844191	0.934911246	20544.54591	0.032252375	10.07057003	3.370566018	3.619307552	0.000418198
ECS-10.04	178.4609412	445.2643386	4.88E-06	5.63E-08	0.003554517	2101.410449	0.936455792	20645.3772	0.032277394	10.84005996	3.269439629	3.865844368	0.000411627
ECS-10.05	194.2460534	408.2847803	4.96E-06	5.61E-08	0.003331522	1417.413492	0.818060805	15489.06556	0.031861774	10.19645612	3.557870636	3.648892641	0.000391026
ECS-10.07	179.6591986	509.5683289	4.96E-06	5.64E-08	0.0036553	2109.033912	0.987341738	19577.07761	0.03260958	10.43732401	2.805767171	3.762603343	0.000429917
ECS-10.08	182.6535174	579.4645648	5.04E-06	5.72E-08	0.003920272	2469.132231	1.099925091	23004.72771	0.033296286	11.14191993	2.734314734	3.900558595	0.000437506
ECS-10.09	173.2316313	552.6144592	5.05E-06	5.65E-08	0.003843526	2397.951124	1.114996839	21107.41077	0.03308371	10.92272014	1.900710112	3.834814208	0.000443974
ECS-10.10	190.5972444	529.2688474	4.99E-06	5.74E-08	0.003604336	2292.618667	0.97278021	20434.53207	0.033065868	11.11272757	3.093528507	3.845301908	0.000421961
ECS-11.01	163.9449481	593.2496637	5.11E-06	5.70E-08	0.004099717	2501.219494	1.330596694	24801.02959	0.034727666	11.14267765	2.040444719	3.876017774	0.000469131
ECS-11.02	164.6785027	646.9330879	5.19E-06	5.85E-08	0.004025685	2646.984821	1.32382869	24945.96191	0.034341659	12.22953225	3.175279603	4.248205345	0.000461525
ECS-11.04	172.316893	585.0509447	5.07E-06	5.70E-08	0.003998047	2715.757717	1.106662772	21573.65678	0.032933753	11.14039236	2.905646587	3.938236584	0.00044558
ECS-11.05	185.5729248	571.6649943	5.06E-06	5.69E-08	0.003853865	2308.930407	1.106344936	21812.48425	0.034225525	11.0288265	2.579838005	3.849531603	0.000450163
ECS-11.07	204.3709069	504.777488	4.97E-06	5.70E-08	0.003616846	2048.754656	0.922181101	19569.97953	0.032680317	10.77110634	2.786326668	3.680196748	0.000413239
ECS-12.01	203.4375471	635.9063659	5.18E-06	5.79E-08	0.003773721	2045.475235	1.026948359	18399.16253	0.033113004	8.955365452	2.128425797	3.293245905	0.000438591
ECS-12.02	181.8203325	586.5934679	5.12E-06	5.73E-08	0.003830229	1986.980854	1.135433182	19376.92517	0.032704666	9.520086602	1.960837221	3.433051921	0.000442884
ECS-12.03	165.9117742	541.4191718	5.09E-06	5.69E-08	0.003836737	2224.1022	1.25333843	21040.0674	0.033790366	10.74364942	1.90468717	3.80879507	0.000454851
ECS-12.04	179.2425344	464.8137736	5.08E-06	5.72E-08	0.003837553	2604.092123	1.041953922	18523.62187	0.031231508	11.43137772	2.530874208	4.062192883	0.000418704
ECS-12.05	179.9534116	595.7166865	5.15E-06	5.73E-08	0.00375644	1838.846708	1.060429801	17276.69242	0.031690809	8.231077211	2.012811794	3.331148776	0.000431758
ECS-12.06	204.2453888	689.9652651	5.15E-06	5.81E-08	0.003899401	1916.735322	0.99864201	16778.45044	0.032157405	8.464771482	2.113128936	3.26592921	0.00044016
ECS-12.07	172.4805237	588.6916606	5.14E-06	5.73E-08	0.003806583	2088.695461	1.146647059	19281.84355	0.032534845	8.806867747	1.921123079	3.338347838	0.00044554
ECS-6.01	160.5712843	592.8778885	5.05E-06	5.69E-08	0.004253499	2448.464274	1.283716194	24698.22096	0.032971508	10.69311977	1.957731917	3.863838569	0.000465401
ECS-6.02	164.8035309	572.5403904	5.09E-06	5.73E-08	0.004188093	2500.328704	1.183745185	22455.22641	0.032922201	11.46276448	2.003753735	4.16630829	0.000434732
ECS-6.03	159.6490634	662.4441058	5.10E-06	5.68E-08	0.004368268	2352.109809	1.307612625	23166.87533	0.033083925	10.06000323	1.97464916	3.725232794	0.00046639
SW49.01	190.9038701	537.4409687	4.97E-06	5.69E-08	0.003654181	1864.841014	0.935205018	18299.54788	0.03211039	9.883324007	2.86337304	3.640729906	0.000419832
SW49.02	195.6720728	471.1875581	4.98E-06	5.64E-08	0.003518036	1930.039305	0.910861526	16060.79798	0.030931724	9.658759424	2.033277073	3.610799401	0.000410564
SW49.03	178.2943851	654.582765	5.14E-06	5.80E-08	0.003860786	1968.105173	1.118564077	20015.31456	0.033107112	9.192161268	1.997912449	3.42272195	0.000446136
SW49.04	179.3713354	575.2303819	5.06E-06	5.67E-08	0.003825742	2170.955586	1.127867893	19596.24831	0.032591658	10.17027564	1.831347843	3.517378895	0.000446579
SW49.05	175.5126257	601.1685405	5.13E-06	5.75E-08	0.004018208	2236.633957	1.123906963	19646.46876	0.033168237	10.63957795	1.834137734	3.744865775	0.000439122
SW49.07	164.7712187	583.1876688	5.11E-06	5.76E-08	0.003801846	2381.004694	1.097629578	21459.91449	0.032590915	10.54762809	2.358231578	3.799706118	0.000435274
SW50.01	205.5125156	532.008506	5.06E-06	5.69E-08	0.00377883	2168.459842	1.008146605	16794.28899	0.032636975	10.47528096	2.223628306	3.587277891	0.000430868
SW50.02	196.4564723	540.7469046	5.10E-06	5.81E-08	0.003746562	2219.540145	0.932860454	16064.60899	0.030329793	8.897905911	2.167403914	3.269003884	0.000411737
SW50.03	220.6282353	644.3337215	5.09E-06	5.72E-08	0.003833546	1618.420803	1.032565608	15562.87566	0.033649784	9.299014676	2.269014466	3.417618523	0.00044867
SW50.04	207.7837166	601.1191684	5.05E-06	5.75E-08	0.003696475	1941.240625	1.014242466	17382.5435	0.032899509	8.92215516	2.39741567	3.353862098	0.000441527
SW50.05	220.2229959	646.2222913	5.08E-06	5.74E-08	0.003756389	1648.486798	0.945916323	14991.31849	0.031275636	7.576160131	2.245005035	3.106084647	0.000432263
SW50.06	206.6805675	573.3526787	5.03E-06	5.71E-08	0.003558405	1799.12748	0.952824174	15616.31538	0.033263184	9.649151763	2.821614761	3.536287751	0.000422158
SW51.01	209.099488	543.1194147	5.06E-06	5.70E-08	0.003675408	1652.746215	0.988417796	15431.1547	0.032662483	9.857845112	2.228687637	3.492912069	0.000429529
SW51.03	185.7225369	551.4356514	5.08E-06	5.72E-08	0.003819615	1950.732742	1.125663632	18536.97639	0.033658295	10.61179531	2.224712423	3.850447648	0.000442962
SW51.04	190.7115357	607.4230991	5.07E-06	5.67E-08	0.003638847	1379.302824	1.06120304	15061.76998	0.033886592	9.333706496	1.470771576	3.346752263	0.000451091
SW51.05	187.8806666	546.0555876	5.09E-06	5.69E-08	0.003727135	1961.93117	1.042046885	17188.04859	0.032989187	10.01434319	2.150345793	3.626251257	0.000431484
SW51.06	203.8773544	540.8422274	5.09E-06	5.71E-08	0.003633673	1799.231779	0.97906763	14545.71334	0.032146585	9.043923964	1.808729974	3.298019548	0.0004256
SW51.08	211.975715	561.8980559	5.09E-06	5.74E-08	0.003788458	1803.988838	1.023538271	16414.31117	0.032405341	9.311261509	1.977604708	3.437248717	0.00043674
SW51.09	192.3969971	550.0069506	5.10E-06	5.71E-08	0.00374981	1996.672569	1.076829947	18097.41112	0.032118358	8.918179456	1.825515227	3.313492617	0.000438118
