# Supplementary material for: Accelerating the Switchgrass (Panicum virgatum L.) Breeding Cycle Using Genomic Selection Approaches
Source: PLoS One. 2014 Nov 12;9(11):e112227. doi: 10.1371/journal.pone.0112227 (PMC4229143; doi:10.1371/journal.pone.0112227)
Supplement: File S1 — Data files used to conduct analysis. All files used to conduct the genomic selection analysis are included in this file. (ZIP) [file pone.0112227.s003.zip › BLUPs_7_Morph_Traits_Assoc_for_GWAS_sorted_Anchored.txt]

MAP_ID	Leaf_Length	Anthesis_Date_8632	Standability	Leaf_Width	Plant_Height	Total_Plant_Height	Heading_Date_8632
SW58.01	2669.4819	0.2857	1.7267	2.8586	18.8222	37.2885	0.0916
SW58.02	2077.2886	0.2852	3.9098	2.7515	17.9756	32.5583	0.0885
SW58.03	2817.5417	0.2854	2.8589	2.7812	21.2985	34.459	0.0894
SW58.04	2480.9197	0.2882	2.2285	2.6664	18.9775	36.1973	0.0916
SW58.05	2425.9964	0.2889	2.142	2.5634	22.235	35.5261	0.0922
SW58.06	2745.9309	0.2888	3.3937	2.6869	14.3649	34.1547	0.0915
SW58.07	2613.3701	0.2878	3.2109	2.5976	17.569	34.8313	0.0922
SW58.08	2611.1805	0.2863	3.3221	2.7942	17.772	35.6819	0.0905
SW58.09	2846.5158	0.2904	3.8032	2.8164	25.6437	39.1126	0.0914
SW31.01	2181.7411	0.2956	5.5633	2.7293	17.5037	38.8202	0.0947
SW58.10	3375.3966	0.2892	3.3724	2.7244	25.4701	38.1831	0.0923
SW31.02	2037.7612	0.2908	5.0954	2.7433	19.9582	32.5663	0.0912
SW31.03	2339.9767	0.2917	5.4301	2.6534	30.6696	36.5571	0.092
SW31.04	1764.596	0.2955	3.3845	2.7581	25.2922	34.0426	0.0949
SW31.05	2155.4224	0.2945	5.4626	2.7441	23.1522	35.7076	0.0941
SW31.06	1806.0024	0.296	5.2608	2.7399	22.9699	34.8341	0.0954
SW31.07	2402.7123	0.2931	5.9538	2.6813	24.7659	38.3095	0.0946
SW31.08	1772.9362	0.2931	3.4153	2.6189	25.1191	33.2056	0.0943
SW31.09	2239.3587	0.2934	5.0942	2.7177	22.0741	36.4459	0.0941
SW63.02	2030.0298	0.2916	5.8165	2.6738	20.728	32.047	0.0912
SW63.03	1364.0973	0.2917	5.3038	2.6937	22.6025	32.6436	0.0916
SW63.04	2311.0802	0.2909	5.8276	2.6945	16.9478	33.318	0.0913
SW63.05	2457.6758	0.2899	6.2	2.8711	21.1068	34.8924	0.0916
SW63.06	2314.8733	0.2944	5.8601	2.5343	19.3735	32.324	0.0938
SW63.07	2713.5351	0.2918	6.0651	2.9353	24.5813	38.0995	0.0925
SW63.08	2119.4947	0.2921	4.5986	2.6406	25.1186	34.2451	0.0913
SW64.01	2888.0702	0.2923	2.5299	2.8384	24.2327	37.2346	0.0937
SW64.02	3161.4162	0.2918	3.7369	3.0277	27.7012	39.18	0.093
SW64.03	2823.5622	0.2931	4.7164	2.9277	19.9581	35.5898	0.0925
SW64.04	2578.4688	0.2907	2.6808	2.96	21.8615	37.3562	0.0925
SW64.05	3359.6101	0.2913	1.7821	3.0164	23.3333	39.6385	0.0927
SW64.06	2960.5975	0.2921	3.436	2.9332	22.4177	37.3066	0.0932
SW64.07	2682.439	0.2928	3.2653	2.7492	18.1797	36.8074	0.0938
SW64.08	3400.0536	0.2929	2.446	2.9386	19.7654	38.6211	0.0942
SW64.09	2722.9504	0.2891	4.2585	2.8957	24.7647	36.2616	0.0941
SW64.10	2354.4801	0.2908	4.646	2.8534	21.1086	35.4898	0.092
SW65.02	2014.752	0.2887	5.6869	2.8141	18.3785	33.398	0.0908
SW65.03	2239.5556	0.2888	5.4453	2.7938	15.6787	32.9927	0.0912
SW65.04	2318.0151	0.2915	5.6861	2.9484	21.1092	37.1533	0.0921
SW65.05	3039.0406	0.2909	3.7645	2.9367	23.8751	37.4893	0.0937
SW65.06	2615.9947	0.2896	5.0075	3.0338	22.4182	36.0014	0.0922
SW65.07	2408.9918	0.2919	5.5419	3.0079	22.0493	35.9718	0.0938
SW65.08	2549.5593	0.2893	5.5819	2.8533	16.1051	33.544	0.0913
SW65.09	1894.6796	0.2919	2.8393	2.7381	21.8596	33.3085	0.0924
SW65.10	2070.5207	0.2922	4.7726	2.8592	17.9755	33.4197	0.0926
SW102.01	2096.2604	0.2932	6.2277	2.9218	23.1509	35.9154	0.0929
SW102.02	2141.5128	0.2927	4.8108	2.8274	21.4871	35.7049	0.0909
SW102.03	2258.2199	0.2935	5.6517	2.902	24.2335	32.2572	0.0922
SW102.04	1949.2221	0.2926	5.4304	2.8826	18.379	33.6545	0.0923
SW102.05	2444.8925	0.2931	4.6215	2.9279	30.9903	37.6827	0.0932
SW102.06	2235.2139	0.2918	5.4897	2.9529	17.5672	36.5393	0.0911
SW102.07	2227.2465	0.2918	4.8189	2.7617	22.0494	37.7172	0.091
SW102.08	1880.857	0.2947	4.5486	2.7661	20.7275	34.8791	0.0928
SW102.09	2028.2483	0.2946	3.7814	2.9766	22.2345	33.4708	0.0935
SW102.10	2753.4909	0.294	5.3832	2.9327	23.514	35.2399	0.0933
SW109.01	3004.0339	0.2869	3.6292	2.8817	24.411	40.5587	0.091
SW109.02	3236.1559	0.2913	3.5303	3.0029	25.1194	37.4286	0.0929
SW109.03	2307.6001	0.2891	3.4137	2.7923	23.8745	35.1393	0.0911
SW109.04	3391.2607	0.2863	2.6796	2.9666	26.6804	38.2527	0.089
SW109.05	2733.6369	0.2837	2.503	2.853	24.9422	37.3241	0.089
SW109.06	2907.3196	0.2871	3.2932	2.8034	24.5147	38.0084	0.0909
SW109.07	3133.5502	0.2908	3.4341	2.8828	24.231	35.9919	0.0923
SW109.08	2842.7881	0.2863	3.2911	3.0175	22.4168	37.7504	0.091
SW109.09	2780.756	0.2855	3.6211	2.7083	25.1174	37.3757	0.0882
SW109.10	3048.1967	0.2913	5.2143	2.9235	26.1649	38.2125	0.092
SW110.01	2779.9934	0.288	2.1987	2.8486	25.4698	36.1577	0.0904
SW110.02	3070.4355	0.2883	3.5641	3.0129	23.6953	36.8826	0.0903
SW110.03	2426.9882	0.2872	2.7255	2.8541	22.9691	31.6391	0.0899
SW110.04	2863.8867	0.2884	3.7419	2.632	22.7861	35.9857	0.0901
SW110.05	2955.9262	0.2873	2.2794	2.8987	20.067	36.1898	0.0917
SW110.06	2730.5067	0.2903	3.7832	2.7408	20.345	35.6954	0.0922
SW110.07	2657.0263	0.2905	2.1885	2.7511	18.5819	32.9927	0.0908
SW110.08	3538.4152	0.2863	3.3304	2.956	18.1783	37.5183	0.09
SW110.09	2785.0883	0.2902	3.007	2.7595	21.1101	35.9519	0.0912
SW110.10	3054.8283	0.2861	5.9581	2.9475	26.3375	36.7126	0.0895
SW112.01	2782.4165	0.2882	3.4398	2.7736	28.8705	37.3822	0.0899
SW112.02	2319.6537	0.2887	3.9131	2.7364	22.6015	31.9598	0.0893
SW112.03	2285.8534	0.2887	3.1091	2.6834	19.1756	33.3087	0.0906
SW112.04	3231.7472	0.287	3.2669	2.8056	21.2978	33.3735	0.0908
SW112.05	2666.3198	0.2902	2.779	2.8192	24.4118	37.579	0.0909
SW112.06	2843.4228	0.2869	3.7435	2.8501	24.0535	36.6497	0.0897
SW112.07	2838.934	0.2855	2.7119	2.8708	23.1493	35.696	0.0894
SW112.08	2591.9029	0.2865	2.7853	2.6882	27.3615	36.6594	0.091
SW112.09	2755.7162	0.286	1.7318	2.7474	22.4169	32.7276	0.0898
SW112.10	3003.0687	0.2854	2.8395	2.9311	26.3369	37.7803	0.0894
SW114.01	1877.844	0.2924	4.3893	2.4133	26.1644	34.1071	0.0914
SW114.02	1975.1087	0.2914	4.5694	2.62	17.1559	34.8274	0.0916
SW114.03	1955.6894	0.2918	5.2229	2.5552	23.3588	34.5418	0.0923
SW114.04	1925.7107	0.2915	5.0334	2.4797	19.7648	29.7373	0.0919
SW114.05	2577.2514	0.2888	2.9247	2.8093	23.3324	37.0695	0.0908
SW114.06	2857.3353	0.287	2.741	2.8218	22.2243	33.5264	0.0898
SW114.07	2701.9818	0.2873	1.8928	2.8674	26.1666	37.179	0.0908
SW114.08	2750.1514	0.2848	2.6272	2.7755	23.3336	35.5558	0.0906
SW115.01	2121.4532	0.2916	4.361	2.6466	25.12	33.372	0.0912
SW115.02	1840.5248	0.2916	4.9739	2.4888	18.1774	32.7707	0.092
SW115.03	2156.4284	0.2927	3.0861	2.5515	19.373	29.6298	0.0923
SW115.04	2079.2444	0.2939	3.7558	2.4008	19.7649	33.0991	0.0926
SW115.05	1882.3967	0.2907	4.5392	2.6131	22.2322	34.8077	0.092
SW115.06	2145.8012	0.292	3.763	2.3413	22.0467	33.6691	0.0929
SW116.01	2127.5777	0.2883	3.7935	2.7194	28.2048	36.9233	0.0897
SW116.02	2076.5994	0.2919	5.2539	2.6429	24.2332	34.0124	0.0909
SW116.03	3012.8884	0.2923	4.784	3.1056	29.3635	40.0053	0.0901
SW116.04	2088.6945	0.2911	3.7641	2.6479	23.8738	35.6763	0.0891
SW116.05	2402.8396	0.2898	2.8925	2.7189	26.6794	37.3413	0.0905
SW116.06	2114.6901	0.2845	5.3697	2.8147	17.3616	34.067	0.0869
SW116.07	2485.6644	0.2875	3.9051	2.8073	23.5139	37.9068	0.0891
SW116.08	2193.862	0.2889	5.166	2.7247	30.9902	40.7376	0.0886
SW116.09	2364.2772	0.2935	5.7455	2.7005	29.6933	37.9664	0.0917
SW33.01	2403.1651	0.2849	3.8295	2.7646	20.152	34.0689	0.0899
SW116.10	3009.4163	0.2913	4.4047	2.9064	25.1194	36.9955	0.091
SW33.02	2706.2156	0.2858	4.7242	2.8402	22.9691	32.7508	0.0904
SW33.03	2679.9792	0.2861	4.1496	2.7701	24.2324	34.2333	0.091
SW33.04	3017.9877	0.2867	4.244	2.996	25.9919	33.286	0.0891
SW33.05	2925.7642	0.2847	3.3124	2.8204	21.3001	34.2914	0.0895
SW33.06	2625.0329	0.2858	2.6212	2.7721	21.6747	32.1764	0.0903
SW122.01	2709.4103	0.2828	3.2067	2.9115	34.138	41.5894	0.0857
SW122.02	3139.7354	0.2874	4.4022	2.861	25.8183	37.2871	0.0894
SW122.03	2659.9424	0.2885	2.6948	2.7633	28.2066	37.0344	0.089
SW122.04	2522.2835	0.2878	1.8852	2.755	19.9576	34.7494	0.0905
SW122.05	2884.7054	0.2869	2.9246	2.8581	20.7276	36.2949	0.0903
SW122.06	2401.8708	0.2893	2.0198	2.9296	24.5887	36.1404	0.0908
SW123.01	2780.0652	0.2912	5.2907	2.96	26.1643	37.5918	0.0914
SW123.02	3419.4892	0.2881	4.1038	3.1203	24.0535	41.8926	0.0917
SW123.03	2378.7945	0.2901	3.5636	3.0297	26.1643	37.6859	0.0913
SW123.04	2339.7782	0.2936	3.4367	2.9973	28.2049	39.1817	0.0936
SW123.05	2890.5947	0.2929	3.9358	2.9273	24.2325	38.6936	0.0946
SW123.06	2759.9992	0.2921	4.7065	2.9997	23.3328	37.233	0.0938
SW123.07	2380.8666	0.2893	5.8569	3.1342	22.6041	37.3033	0.0911
SW123.08	3134.4604	0.2903	5.6718	3.2318	29.0365	42.5422	0.0928
SW123.09	2389.521	0.2916	4.2609	2.9236	26.679	37.4164	0.0948
SW123.10	2651.8543	0.293	4.0667	2.9264	19.9585	37.013	0.0963
SW124.01	1771.9113	0.2932	3.5907	2.6423	20.5376	34.3072	0.0934
SW124.02	1603.2075	0.292	3.8626	2.6198	22.7851	35.3877	0.0927
SW124.03	1269.6147	0.2911	5.7983	2.4987	24.5892	38.6609	0.0919
SW124.04	2039.339	0.2951	2.6757	2.7379	20.9189	34.6796	0.0945
SW124.05	1961.3876	0.2941	3.4234	2.7273	17.155	31.4093	0.0932
SW124.06	1855.1691	0.2901	4.0242	2.6607	32.4224	33.8485	0.0897
SW124.07	2046.7846	0.2934	2.725	2.6647	19.371	34.9576	0.0949
SW124.08	2497.9605	0.2918	5.1837	2.5971	21.6727	33.9225	0.0928
SW124.09	2020.2778	0.2923	3.7396	2.6504	15.4641	32.4402	0.0945
SW124.10	2276.6774	0.2947	4.3391	2.7993	21.8614	32.9135	0.0933
SW127.01	2406.7254	0.2914	3.1786	2.6962	20.7283	34.4532	0.0927
SW127.02	2766.8684	0.2874	2.6382	2.919	23.1506	34.9747	0.0898
SW127.03	2343.3981	0.2868	2.8525	2.7829	21.2977	35.1744	0.0886
SW127.04	2543.8744	0.2899	3.1678	2.9801	23.4957	35.8374	0.0917
SW127.05	1804.538	0.2867	2.8248	2.7327	21.4858	30.6632	0.0886
SW127.06	2879.2873	0.2906	3.3608	2.8988	15.8928	35.4779	0.0931
SW127.07	2564.207	0.2844	1.4124	2.873	28.3695	35.9137	0.0884
SW127.08	3105.174	0.2838	2.195	2.956	23.15	35.1187	0.0888
SW127.09	3048.6509	0.2906	2.4554	2.9122	22.7848	33.6518	0.0913
SW128.01	2463.2372	0.2866	3.8953	2.7217	25.119	36.8513	0.0905
SW128.02	2658.0624	0.2873	3.9524	3.0391	29.0355	36.3602	0.0889
SW128.03	2676.7248	0.2893	3.3036	2.7682	27.8683	39.0763	0.0896
SW128.04	2929.1158	0.2879	3.1535	2.9045	26.1642	36.0831	0.0892
SW128.05	2576.1745	0.2855	2.2031	2.6925	27.0221	33.4971	0.0889
SW128.06	3045.5133	0.2859	3.6657	2.9203	29.6941	39.2035	0.0899
SW128.07	3246.6665	0.2873	4.0593	2.7792	27.1926	36.8012	0.0897
SW128.08	2446.3012	0.2837	2.3616	2.7739	23.6926	35.1277	0.0876
SW128.10	2809.4902	0.2862	3.5377	2.7478	25.1205	36.7763	0.0893
SW129.01	1955.6175	0.2924	5.0375	2.6927	21.4863	36.8419	0.091
SW129.02	2017.8365	0.2927	2.7328	2.7748	22.2331	34.9131	0.0925
SW129.03	2037.539	0.2924	5.2026	2.7777	28.2038	39.1597	0.0914
SW129.04	2264.1215	0.2922	3.5826	2.7598	18.9774	32.0069	0.0918
SW129.05	2530.4207	0.2932	4.2919	2.854	23.5146	36.8756	0.0917
SW129.06	2472.4122	0.2931	4.9686	2.8057	28.7041	38.6541	0.092
SW129.07	2095.8315	0.2933	5.2911	2.7645	19.7642	34.5531	0.0928
SW129.08	1638.256	0.2986	3.4886	2.6096	20.9212	33.9419	0.0943
SW129.09	2825.5401	0.2922	3.4668	2.8639	22.046	37.8207	0.0917
SW129.10	3293.1952	0.2926	3.9159	2.7413	22.7874	40.4813	0.0925
SW781.03	3503.298	0.2831	6.2031	2.9416	19.7298	35.6018	0.0871
SW781.04	3522.48	0.2887	5.5561	2.907	20.1526	35.1017	0.0915
SW781.05	2670.5206	0.2835	4.415	2.8948	19.9581	35.5158	0.0887
SW781.06	3108.9339	0.293	4.3495	2.8395	11.8047	38.6386	0.0942
SW781.07	3301.6902	0.2879	6.1884	2.8934	18.978	35.3614	0.0897
SW781.08	3040.183	0.2871	5.153	2.8878	21.6719	35.8078	0.0895
SW781.09	3254.7358	0.2921	5.6457	2.8987	18.7781	36.5914	0.0927
SW782.01	2543.3763	0.2928	6.1463	2.8351	22.0484	36.3159	0.0905
SW782.02	2931.4887	0.2962	5.6573	2.9834	18.978	37.0986	0.0938
SW782.03	2242.9269	0.2941	4.2602	2.8992	16.9481	32.3712	0.0935
SW782.06	2811.2141	0.2901	5.7	3.0595	20.1564	37.2708	0.0917
SW782.07	2086.3956	0.2972	6.3938	2.8548	17.5975	33.0015	0.0951
SW782.08	2244.76	0.2952	5.6314	2.8563	22.2331	31.3849	0.0949
SW782.09	2634.228	0.2918	3.4359	3.0224	21.6721	34.9884	0.0941
SW782.10	2478.3371	0.2956	6.5252	2.9207	20.1537	36.2228	0.0951
High-Tide.01	3245.1874	0.2856	6.6111	3.181	22.6012	38.7179	0.0891
High-Tide.02	3206.6675	0.2821	6.1185	3.2589	20.9188	39.019	0.0875
High-Tide.03	3064.2344	0.283	6.6616	3.0272	29.3652	39.6636	0.0873
High-Tide.04	3483.1521	0.2835	7.1756	2.9297	22.4173	40.168	0.0868
High-Tide.05	2982.8979	0.285	6.9449	3.1927	26.5588	34.6417	0.0891
High-Tide.06	3027.0027	0.2864	6.2458	3.0586	30.1829	40.4856	0.0888
High-Tide.07	2230.9718	0.2936	5.5541	2.7494	25.47	33.5501	0.0929
High-Tide.08	2510.444	0.2824	6.0513	3.0677	23.152	35.1214	0.0871
High-Tide.09	2956.3616	0.28	6.0333	3.0448	28.7022	39.8453	0.0861
High-Tide.10	2874.8377	0.2844	6.5672	3.1973	21.8601	38.3451	0.0897
Timber.01	2606.2512	0.2832	6.651	3.0951	24.2312	41.1509	0.0872
Timber.02	2396.9376	0.2797	5.9177	3.1864	31.3118	43.6329	0.0858
Timber.03	2074.6148	0.2814	6.6492	3.1828	30.6689	41.3464	0.0864
Timber.04	2180.4925	0.2783	6.0625	3.132	28.2038	44.2611	0.085
Timber.05	2030.8044	0.2778	6.6904	3	26.8512	43.0707	0.0857
Timber.06	2755.3949	0.2782	6.0055	3.3673	30.3457	44.0742	0.086
Timber.07	2528.4471	0.2797	6.1974	3.3366	25.9911	38.8611	0.0869
Timber.10	2698.7821	0.2808	5.7319	3.1963	26.1652	40.293	0.0864
SW38.02	3132.4355	0.2879	2.2787	2.8067	22.8937	34.9936	0.091
SW38.03	2566.9707	0.2889	2.6909	2.7558	19.9581	31.3717	0.0912
SW38.04	3282.8205	0.2889	3.3179	2.882	20.729	38.0056	0.0911
SW38.05	2932.7196	0.2871	4.7641	2.9197	20.9192	34.9368	0.09
SW38.08	2665.235	0.2882	2.2475	2.7642	24.2307	33.7246	0.0916
SW786.01	2789.2394	0.2936	2.3019	2.8439	22.161	33.7003	0.0931
SW786.02	1869.6845	0.2941	4.2877	2.7171	17.1553	31.0656	0.0923
SW786.03	2490.2215	0.294	4.775	2.8148	26.3374	36.3915	0.0911
SW786.04	2659.2189	0.2977	5.7538	2.8201	22.2336	37.7094	0.0942
SW786.06	2399.201	0.2968	5.7202	2.8851	22.4179	38.9725	0.0934
SW786.07	2655.0321	0.2954	3.7559	2.9075	19.9591	38.0947	0.0929
SW786.09	2058.7637	0.2962	3.8911	2.8418	20.917	36.9282	0.0941
SW786.10	2767.5759	0.2914	3.5475	2.6526	25.118	37.1709	0.0919
SW787.01	2346.7836	0.2841	3.942	2.6453	17.5692	33.0591	0.0891
SW787.02	2376.9221	0.2822	4.9761	2.6976	17.1556	33.5032	0.0902
SW787.03	2459.785	0.2825	5.4884	2.8143	11.0654	32.1432	0.0882
SW787.04	2258.939	0.2831	4.2659	2.7037	15.0274	31.2102	0.0896
SW787.05	2552.7559	0.2809	5.5655	2.8568	15.8925	34.0096	0.0906
SW787.06	1868.2109	0.2839	5.2755	2.6353	11.0651	29.1462	0.0906
SW787.07	2526.4251	0.2822	4.9407	2.6873	20.729	32.801	0.087
SW787.08	2011.0388	0.2801	5.7967	2.676	17.9746	30.7414	0.0887
SW787.09	2219.4331	0.2824	4.8935	2.773	23.3309	33.1676	0.088
SW787.10	2509.905	0.2845	5.5204	2.6163	15.028	32.4482	0.09
SW788.01	3083.7602	0.2899	5.3857	3.0137	18.3991	32.1139	0.0917
SW788.02	1473.7941	0.2867	4.2208	2.6693	22.2328	32.329	0.0891
SW788.03	2984.6977	0.2895	5.1984	2.8277	21.1087	32.5796	0.0894
SW788.04	3205.3289	0.2867	4.8187	2.9612	15.8923	33.5763	0.0898
SW788.05	2802.7972	0.2902	5.0814	2.9425	18.579	34.9321	0.093
SW788.06	2338.9831	0.2913	6.1108	3.0727	14.1395	29.9117	0.0911
SW788.07	2713.9829	0.2915	5.1675	2.8348	16.1991	34.1041	0.0932
SW788.08	2337.5692	0.2879	6.1718	2.9568	15.0286	33.9686	0.0903
SW788.09	2025.5856	0.2891	5.4071	2.8598	13.803	29.5924	0.0889
SW788.10	2874.158	0.2915	4.4682	2.9064	18.179	35.1865	0.0925
SW789.01	3250.4668	0.2792	6.1141	3.1529	28.3734	43.3434	0.0859
SW789.02	3018.4707	0.2811	5.8949	3.0247	26.5091	38.7631	0.0864
SW789.04	3595.1513	0.2773	5.3786	3.3771	19.7649	39.3169	0.0861
SW789.05	3205.8805	0.277	6.7033	3.0605	26.8524	40.5552	0.0849
SW789.06	3296.5948	0.2808	6.2529	3.1599	20.5376	38.6465	0.0881
SW789.07	3782.4087	0.2763	6.2294	3.1486	19.1763	39.7317	0.0868
SW789.08	3117.7282	0.2779	6.3066	3.2571	24.2328	35.8384	0.0851
SW789.09	3916.6184	0.2767	5.617	3.2899	22.7879	40.8439	0.0853
SW790.01	2120.303	0.3003	5.0029	2.85	29.5093	36.0112	0.0846
SW790.02	2309.7515	0.2831	5.8261	3.0237	23.6933	36.7961	0.0831
SW790.03	2344.511	0.2771	7.2947	2.993	20.1527	35.5774	0.081
SW790.04	3261.0018	0.2803	6.3014	3.1378	27.193	38.299	0.0828
SW790.06	2605.1347	0.2769	6.1029	3.11	29.8567	43.1037	0.085
SW790.07	2558.5804	0.2796	6.2127	3.0362	28.3713	42.8781	0.0837
SW793.01	2515.4064	0.2904	4.532	2.8588	18.3796	32.1818	0.0902
SW793.02	2406.6939	0.287	5.5092	3.0173	20.533	33.1176	0.0887
SW793.03	2760.0805	0.2884	6.2588	2.9553	19.9609	36.7773	0.0895
SW793.06	2985.2966	0.2831	4.9646	3.1711	14.3635	34.1374	0.089
SW793.07	2531.4902	0.2849	5.5027	2.9302	15.027	32.2959	0.0885
SW793.09	2803.1391	0.2874	6.898	3.0503	17.6459	35.4697	0.0894
SW793.10	2950.4725	0.2884	6.5064	2.9114	12.5234	32.1381	0.0898
SW795.01	2990.3501	0.2895	3.4749	3.06	26.1641	35.0749	0.0904
SW795.02	2419.284	0.2882	3.8403	3.0693	22.9687	35.5814	0.0903
SW795.04	2854.6201	0.2903	5.9939	2.9058	18.1783	34.2558	0.0933
SW795.06	3590.0018	0.2898	4.7351	2.9751	18.7793	35.2389	0.0894
SW795.07	2722.6546	0.2907	4.6367	2.8057	20.5375	33.2212	0.093
SW795.08	3275.3158	0.2895	5.156	2.9317	31.9493	36.2619	0.092
SW795.09	2783.6089	0.2919	4.2316	2.7054	19.1764	36.0697	0.0935
SW795.10	2973.3656	0.2894	5.1763	2.9762	17.5669	35.5282	0.0912
SW796.01	2393.0577	0.2923	2.9982	2.8087	22.4183	34.6756	0.0947
SW796.02	2427.0921	0.2933	4.4671	2.6656	16.2339	35.0168	0.0939
SW796.03	2417.7855	0.2935	6.3033	2.6763	15.025	33.1239	0.096
SW796.04	2872.4751	0.2932	4.9428	2.869	17.1541	36.2484	0.0965
SW796.05	2653.095	0.2938	5.0666	2.732	14.3647	34.2967	0.0955
SW796.06	2000.7901	0.2941	6.6399	2.6887	18.7795	31.7101	0.0945
SW796.07	2373.3212	0.2921	5.2856	2.6036	14.8074	32.6367	0.0949
SW796.08	2469.469	0.2903	5.5772	2.6392	14.3637	31.4462	0.0918
SW796.09	3380.0401	0.2864	5.2803	3.0655	19.9591	39.9107	0.0909
SW796.10	2681.8247	0.2922	6.1447	2.9089	16.3184	32.4975	0.0933
SW797.01	1957.536	0.2955	4.6292	2.7565	20.9187	33.5896	0.0946
SW797.02	2679.9863	0.2941	5.3784	2.9236	22.4975	33.1456	0.0939
SW797.03	1934.1302	0.2936	5.0399	2.6824	16.0342	35.0275	0.0942
SW797.04	2271.3603	0.292	4.9654	2.8027	23.8734	34.9482	0.0932
SW797.05	1855.286	0.2945	4.8462	2.7444	19.8413	35.1693	0.0939
SW797.06	2067.3221	0.2923	5.0025	2.7568	16.7395	33.7016	0.0934
SW797.09	1757.5932	0.2961	5.841	2.7391	16.9475	34.5107	0.0959
SW797.10	1907.0161	0.2918	5.4872	2.8747	15.6786	26.434	0.0911
SW798.01	2410.0315	0.2903	3.3439	2.6303	14.3637	31.8848	0.0918
SW798.05	2006.6262	0.2917	4.7949	2.6944	17.2677	28.8214	0.0936
SW798.06	2256.2496	0.2925	5.3345	2.6651	16.7395	30.4178	0.0933
SW798.09	2928.6135	0.2928	3.4778	2.8517	15.279	35.4956	0.0934
SW40.01	2399.7954	0.2922	5.5733	2.9117	25.9917	35.4319	0.0918
SW798.10	2890.972	0.2931	4.0633	2.8305	17.7714	33.9815	0.0923
SW40.02	2420.7446	0.2909	4.3568	2.8479	18.3788	33.5915	0.0909
SW40.03	3124.969	0.2903	4.3952	2.8117	20.6842	39.4942	0.0907
SW40.05	3321.0106	0.2901	6.3617	2.8219	22.9691	38.2147	0.0914
SW40.06	2898.0966	0.2909	4.6962	2.8365	26.1641	36.7331	0.0915
SW40.07	2574.5222	0.2912	3.3976	2.6233	22.2329	35.461	0.0921
SW40.08	2265.9803	0.288	3.664	2.8635	19.9609	35.8768	0.0913
SW40.09	2368.6506	0.2912	5.2438	2.7822	27.0236	36.4224	0.09
SW40.10	2700.0085	0.29	3.3238	3.1215	21.2992	35.6091	0.092
SW799.02	2468.9779	0.2928	4.9941	2.7559	17.1556	28.68	0.0918
SW799.03	2522.188	0.2937	5.2894	2.8818	15.4264	30.3389	0.093
SW799.05	2805.0586	0.2894	6.0646	2.8723	17.77	32.9672	0.0921
SW799.07	2638.8767	0.2931	4.7837	2.9594	23.5015	32.4337	0.0943
SW799.08	2638.0008	0.2941	5.0218	2.8077	15.0263	32.7885	0.0932
SW799.09	2150.3743	0.2951	6.0417	2.5554	14.5863	28.7776	0.0947
SW799.10	2597.4695	0.2909	3.802	2.7744	19.7637	33.0158	0.0931
SW802.01	2327.9684	0.2922	5.2274	2.6115	17.7712	30.5772	0.0938
SW802.02	1844.3336	0.2908	5.1608	2.5052	16.3187	31.0977	0.0912
SW802.03	2889.1849	0.292	5.4966	2.9574	17.7698	38.1126	0.0917
SW802.04	2390.1732	0.2905	5.0573	2.8629	20.9178	33.5639	0.0915
SW802.05	2005.6747	0.2941	5.2864	2.5058	14.8089	30.462	0.0944
SW802.06	2209.5943	0.2929	5.5462	2.6951	16.9475	30.1356	0.0943
SW803.02	2587.8866	0.2915	3.3743	2.7077	21.1095	33.4006	0.0928
SW803.03	2653.1322	0.2903	4.9213	2.9466	16.3999	31.1847	0.0929
SW803.04	2478.6589	0.2909	3.6321	2.7327	18.3792	32.8664	0.0923
SW803.05	2418.7598	0.2953	4.0841	2.7408	13.6865	29.94	0.0949
SW803.06	2612.5522	0.2963	5.1648	2.6913	18.6876	33.0626	0.0947
SW803.07	2354.9307	0.2963	5.0568	2.6876	16.3204	31.304	0.095
SW803.08	2328.9822	0.2941	4.0808	2.7839	22.4189	32.2402	0.0934
SW803.09	2303.9323	0.294	4.325	2.7094	21.2966	32.249	0.093
SW803.10	3109.402	0.2907	4.3753	2.8713	18.7793	34.6433	0.0918
SW805.01	2663.4924	0.2931	1.4644	2.7132	17.9755	29.8801	0.0934
SW805.02	2184.2933	0.2965	4.1721	2.7153	16.1068	33.0644	0.0955
SW805.03	2152.8087	0.2947	4.2606	2.7184	15.2451	31.8591	0.0948
SW805.04	2006.3261	0.2991	4.9359	2.694	12.0464	29.1464	0.0967
SW805.05	2535.0878	0.2945	3.7098	2.7249	18.5792	29.6438	0.0957
SW805.06	2305.8692	0.2955	5.0542	2.8685	19.7938	31.4428	0.0946
SW805.07	2179.2304	0.2944	4.7331	2.6829	19.1736	30.6237	0.0942
SW805.08	2240.4667	0.2956	4.1325	2.7173	17.7732	30.7563	0.0965
SW805.09	1970.2995	0.2957	4.4205	2.6123	14.8083	30.9736	0.0966
SW805.10	2961.9534	0.293	3.8426	2.9133	17.3623	33.3335	0.0911
SW806.01	2309.3977	0.294	2.2842	2.7223	15.9297	33.4143	0.0943
SW806.02	2729.5398	0.2943	4.264	2.7771	20.6468	33.56	0.0933
SW806.03	1982.2199	0.2943	5.133	2.4887	20.7283	30.6961	0.0913
SW806.04	2378.6143	0.2978	3.8363	2.6643	14.5852	28.5323	0.0964
SW806.05	2062.4475	0.2951	4.8883	2.7143	11.5595	30.6432	0.0944
SW806.06	2325.8248	0.2938	4.4222	2.6394	19.2071	35.5888	0.0941
SW806.07	2376.1774	0.2914	4.5233	2.6558	15.2475	29.9541	0.0933
SW806.08	2120.0381	0.295	3.6615	2.5916	16.9491	33.2451	0.0951
SW806.09	2477.5699	0.2932	4.05	2.7709	14.1372	31.6581	0.094
SW808.01	2624.7031	0.2856	5.8716	2.6311	14.8075	32.8176	0.0904
SW808.02	2472.9106	0.2889	6.0762	2.6329	20.7283	30.4808	0.0917
SW808.03	2964.5157	0.2824	5.4035	2.7142	11.3144	34.0046	0.088
SW808.04	2766.2721	0.2856	5.4381	2.7865	17.9756	35.0542	0.0893
SW808.05	2478.3007	0.2837	4.4067	2.775	25.4689	37.071	0.0876
SW808.06	2852.8383	0.2875	5.6307	2.9111	15.2449	36.7966	0.0911
SW808.07	2621.6059	0.2866	4.4584	2.7474	22.4182	32.8219	0.0892
SW808.08	2568.188	0.2847	5.1004	2.7096	19.9564	34.7015	0.0894
SW808.09	2555.151	0.2823	6.0176	2.823	17.1567	32.7878	0.088
SW808.10	2443.5399	0.2877	5.2581	2.6249	18.7784	33.5187	0.092
SW809.01	3431.6173	0.2902	5.606	3.0298	23.1515	37.7473	0.0935
SW809.02	2942.3894	0.292	5.5757	2.8857	22.9684	36.3459	0.0942
SW809.03	2915.4727	0.2937	5.9523	2.8254	20.0515	37.14	0.095
SW809.04	2204.1395	0.2916	4.4488	2.7241	17.9745	31.7927	0.0935
SW809.05	3125.4746	0.2925	5.5393	2.9049	21.2978	37.8975	0.0946
SW809.06	2590.603	0.2937	4.1231	2.9168	18.5803	34.9962	0.0949
SW809.07	2665.971	0.2938	4.0672	3.0391	15.6792	35.999	0.0945
SW809.08	3058.1834	0.2964	6.1338	2.9474	22.045	37.5022	0.096
SW809.09	2692.5411	0.2946	3.3491	2.8342	17.7708	33.4496	0.0941
SW809.10	3225.2473	0.2921	4.0501	2.9097	20.3434	32.8872	0.0946
Blackwell.01	2560.5027	0.2884	3.9423	2.8935	20.5375	34.4724	0.0897
Blackwell.02	2817.395	0.2852	3.4568	2.8301	23.1515	36.833	0.0888
Blackwell.03	2707.2356	0.2888	4.3731	2.7905	25.9909	36.5332	0.0902
Blackwell.04	2510.3467	0.2878	3.5993	2.7464	30.0199	37.8116	0.0891
Blackwell.05	2651.9621	0.2908	4.2135	2.741	21.4865	35.9756	0.0914
Blackwell.06	2654.2837	0.2895	3.3907	2.6784	24.4117	35.5185	0.0903
Blackwell.07	2581.149	0.2886	2.953	2.6208	22.418	34.3824	0.0883
Blackwell.08	2773.4595	0.2895	3.221	2.5674	17.9733	34.5917	0.0912
Blackwell.09	3103.2542	0.2839	4.0526	2.8651	25.8518	36.8161	0.089
Blackwell.10	2739.6098	0.2901	2.479	2.728	26.1636	37.7565	0.0929
SW43.02	2231.4913	0.2943	4.8156	2.7122	17.9753	32.0879	0.0947
SW43.04	1938.7355	0.2941	5.3193	2.8559	18.5801	33.4215	0.0941
SW43.05	2051.5922	0.2948	4.0644	2.4658	21.9813	33.4206	0.0935
SW43.06	2336.94	0.2945	5.6627	2.7686	17.5667	31.9088	0.0951
SW43.07	2472.435	0.2926	5.8529	2.6968	21.8603	33.5569	0.0919
SW43.08	2366.4855	0.297	4.7684	2.8187	27.1906	34.8458	0.0937
SW43.09	2414.8975	0.2984	3.9083	2.6745	21.9487	34.3574	0.095
SW43.10	2375.6104	0.2936	5.6775	2.8962	20.3471	37.7947	0.0927
Carthage.01	2970.7532	0.2799	6.4163	3.1218	18.3789	35.1791	0.0861
Carthage.02	2870.8493	0.2847	4.7836	2.9352	17.7721	35.8974	0.0881
Carthage.03	2281.1077	0.2884	3.6397	2.8281	27.0219	38.9338	0.0918
Carthage.04	3095.7402	0.2828	3.6465	2.9049	19.3732	36.4692	0.0865
Carthage.05	2723.0389	0.2841	4.1913	2.8036	19.9592	35.6054	0.0894
Carthage.06	3192.2237	0.2862	4.769	3.0897	20.1528	40.3108	0.0899
Cave-in-Rock.01	2476.9238	0.2916	4.5064	2.9388	25.4697	41.0076	0.0929
Cave-in-Rock.02	2511.1041	0.2919	3.7121	2.9589	25.4715	39.6326	0.0946
Cave-in-Rock.03	2764.5934	0.2911	4.5498	2.9228	24.2317	39.7584	0.0929
Cave-in-Rock.04	2835.0551	0.2941	3.4471	2.9993	23.3312	37.8624	0.0948
Cave-in-Rock.05	3390.2351	0.2894	6.7374	3.1783	25.2941	38.4018	0.0905
Cave-in-Rock.06	3738.1023	0.291	5.5396	2.9874	19.3726	38.4312	0.0908
Cave-in-Rock.07	2582.246	0.2893	3.1131	2.9198	27.1933	35.9467	0.0908
Cave-in-Rock.08	2215.7714	0.2906	6.073	2.9429	26.8523	37.2761	0.0931
Cave-in-Rock.09	2556.3473	0.2899	6.1719	3.105	22.6015	40.2483	0.0922
Cave-in-Rock.10	3261.5208	0.2886	6.8675	2.9711	33.9836	42.9311	0.0905
Dacotah.01	1264.2599	0.3067	4.0545	2.4395	9.784	25.4377	0.0992
Dacotah.02	1617.4833	0.3063	4.2756	2.4337	15.6805	29.5732	0.1006
Dacotah.03	1482.0261	0.3072	3.96	2.5186	17.1567	28.996	0.101
Dacotah.04	1138.2188	0.3055	4.4654	2.603	14.8089	28.6552	0.1
Dacotah.05	1378.9073	0.3073	5.7546	2.6249	10.5608	27.3151	0.0999
Dacotah.06	1529.6408	0.3071	3.3695	2.5321	17.3415	28.5146	0.0995
Dacotah.07	1769.6716	0.3044	5.8452	3.0156	14.3637	31.6612	0.1
Dacotah.08	1196.265	0.3094	5.1064	2.3933	15.8926	28.1576	0.1
Kanlow.01	2359.0691	0.2798	6.8731	2.9868	30.8298	44.1685	0.0831
Kanlow.02	2499.0191	0.2777	5.2378	3.031	33.3635	40.7652	0.0836
Kanlow.04	2667.4798	0.2763	4.5966	3.0506	32.1093	43.7755	0.0836
Kanlow.05	2727.079	0.2807	6.4049	3.04	26.8525	37.0796	0.0877
Kanlow.06	1976.7627	0.2794	5.9652	3.0597	29.8587	42.7075	0.0846
Kanlow.07	2294.7998	0.2804	6.2119	2.9813	34.4454	43.2625	0.0853
Kanlow.08	2480.386	0.2798	6.4939	3.0731	30.8296	41.3576	0.0855
Kanlow.09	2348.9858	0.282	6.7187	3.0736	29.5291	39.2216	0.0863
Kanlow.10	2662.2108	0.2774	5.497	3.1577	28.8696	42.9629	0.0842
KY1625.01	2727.1269	0.2895	6.4288	2.8536	19.5684	37.83	0.0923
KY1625.02	2102.5921	0.29	4.4314	2.6713	21.2975	35.226	0.0907
KY1625.03	1545.2543	0.2828	4.9358	2.4375	17.7721	26.518	0.0895
KY1625.04	2236.6566	0.2841	6.3337	2.825	18.1799	33.4215	0.0891
KY1625.05	2459.3723	0.2873	4.8653	2.6812	18.3783	35.3694	0.0897
KY1625.06	2706.9028	0.2876	4.8277	2.536	23.6963	33.2194	0.092
KY1625.07	2639.6415	0.2879	6.1333	2.6041	17.7716	36.6906	0.0899
KY1625.08	2597.5126	0.2826	4.3867	2.8434	25.2946	35.391	0.0894
KY1625.09	2232.7102	0.2877	6.0893	2.5892	20.7292	32.9988	0.0914
KY1625.10	3297.5375	0.2846	6.804	3.0331	21.6744	35.2269	0.0897
Pathfinder.01	2810.8634	0.2896	3.7484	2.7386	23.6946	37.2625	0.0931
Pathfinder.02	2238.406	0.2873	3.4832	2.7323	17.3615	34.661	0.0891
Pathfinder.03	2248.6822	0.2879	2.6417	2.6824	20.1527	33.4272	0.0892
Pathfinder.04	2669.6555	0.2869	4.2721	2.7864	20.5352	38.5619	0.0881
Pathfinder.05	2393.6438	0.2888	4.6802	2.7696	24.5901	36.2255	0.0897
Pathfinder.06	3247.2344	0.2904	3.5389	2.8128	23.9427	37.2424	0.0922
Pathfinder.07	2734.1691	0.2898	3.6143	2.8108	24.5894	32.6483	0.09
Pathfinder.08	3542.6437	0.2861	3.5571	3.0412	26.8522	39.3353	0.09
Pathfinder.09	2276.7066	0.2866	3.9545	2.8201	22.4184	35.752	0.089
Pathfinder.10	2540.6747	0.2897	4.4901	2.7878	23.1509	37.6462	0.0898
Shelter.01	2773.6004	0.2964	6.3912	2.9793	25.9914	38.2366	0.0937
Shelter.02	2551.6793	0.2967	5.6686	2.8151	19.377	34.4349	0.0947
Shelter.04	2961.0702	0.2931	3.7306	2.9323	20.3431	37.0015	0.0933
Shelter.05	3298.1298	0.2931	5.4157	2.8838	20.9106	37.3175	0.093
Shelter.06	2770.3183	0.2954	5.624	2.9637	22.6012	37.2618	0.0952
Shelter.07	2839.662	0.2921	4.0481	3.0105	20.9188	34.6215	0.0918
Shelter.08	2755.8454	0.2957	3.4141	2.9828	20.345	35.1591	0.0964
Shelter.09	2366.9378	0.298	3.642	2.7297	21.2974	34.3435	0.0955
Shelter.10	2754.9981	0.2939	5.9434	2.8044	21.8613	37.5307	0.0947
Sunburst.01	2704.1826	0.2922	5.4369	2.9135	12.2856	36.3621	0.0892
Sunburst.02	2534.8768	0.293	3.0897	2.6248	22.7862	34.3755	0.0908
Sunburst.04	2340.6959	0.2947	4.8974	2.7814	27.1905	35.896	0.0915
Sunburst.05	2870.428	0.2927	3.907	2.9642	26.8509	35.3068	0.09
Sunburst.06	2440.3347	0.2931	4.5928	2.7043	17.3635	36.8564	0.0916
Sunburst.07	2703.7736	0.2949	4.7643	2.9013	21.4861	36.0211	0.0932
Sunburst.08	2966.0727	0.2922	4.341	2.8244	20.1521	35.2339	0.0919
Sunburst.09	2359.0901	0.2895	4.8919	2.9588	21.1096	33.4268	0.0909
Sunburst.10	2365.1163	0.2949	4.4934	2.8694	23.695	39.4815	0.0925
SWG32.01	3187.1423	0.277	5.6764	3.155	32.2658	44.3418	0.0847
SWG32.02	3498.6905	0.2778	6.9097	3.1423	27.9868	45.2744	0.0849
SWG32.03	2956.1601	0.2797	5.9724	3.3189	26.8597	38.683	0.0844
SWG32.04	2929.084	0.2769	6.3222	3.0288	26.4026	44.5567	0.0852
SWG32.05	2632.2434	0.2784	6.8354	3.1017	26.8219	41.9575	0.0828
SWG32.08	2566.9307	0.2766	6.3572	2.8134	27.3622	45.074	0.0861
SWG32.10	3198.8939	0.2804	6.8305	3.0409	29.3658	44.6741	0.0837
SWG39.01	2936.5927	0.2805	5.8481	3.0211	28.3716	42.9164	0.086
SWG39.02	2722.6287	0.2774	6.3711	3.1386	35.0577	45.1851	0.0837
SWG39.03	2676.4481	0.2803	5.5471	3.0437	28.3709	40.7793	0.0873
SWG39.05	3035.7795	0.2777	5.5193	3.0276	29.3661	42.9907	0.0854
SWG39.06	3311.393	0.2807	5.8776	3.0115	29.6481	45.7025	0.0879
SWG39.07	2618.9325	0.2786	5.6656	2.8034	24.5911	39.3186	0.0864
SWG39.08	2466.4547	0.2809	5.6305	2.8645	24.4109	41.8792	0.0861
SWG39.09	2469.0054	0.2804	5.032	2.9198	27.1921	41.7991	0.0886
SW46.01	2218.3276	0.2952	3.9009	2.708	20.3451	29.5778	0.0954
SW46.02	2481.6384	0.2951	3.1206	2.8095	22.6018	31.5313	0.0936
SW46.03	1876.1934	0.2938	3.5926	2.6115	18.5803	30.8223	0.0925
SW46.04	2168.7068	0.2967	4.6174	2.7075	16.529	33.525	0.0954
SW46.05	1713.637	0.2915	4.0386	2.1805	19.0426	28.7939	0.0922
SW46.06	2411.7906	0.2944	3.5459	2.6296	25.295	34.6323	0.0936
SW46.08	2182.8028	0.295	4.4359	2.5584	17.5695	34.192	0.0947
SW46.09	2504.0429	0.2936	5.0552	2.8053	19.9598	36.3727	0.0929
SW46.10	2209.9131	0.2936	3.3873	2.8423	27.6988	34.5938	0.0942
WS4U.02	2346.6109	0.298	4.2134	2.7351	22.0469	35.771	0.0948
WS4U.03	2419.078	0.2947	6.2248	2.8243	22.4183	38.0282	0.0925
WS4U.05	2626.5794	0.2995	5.8978	2.7633	22.6042	35.1209	0.0964
WS4U.06	2487.3057	0.2937	6.0042	2.795	22.7871	37.0761	0.0933
WS4U.07	2164.8912	0.2954	5.5179	2.806	24.523	37.5694	0.095
WS4U.08	2237.2572	0.295	6.2418	2.8814	21.6725	35.6365	0.0938
WS4U.09	2330.4577	0.2985	6.4549	2.844	20.0626	37.1904	0.0961
WS4U.10	2254.7271	0.2951	4.934	2.6921	27.6998	34.0466	0.0921
WS98-SB.01	3085.9803	0.2928	5.3398	2.9223	22.4182	40.5571	0.0946
WS98-SB.02	2612.5271	0.2932	5.8727	2.8683	20.9194	36.9286	0.0924
WS98-SB.04	1907.2012	0.2972	4.4483	2.662	23.6951	32.5886	0.0965
WS98-SB.05	2522.4547	0.2962	5.7476	2.704	21.4842	36.3804	0.0957
WS98-SB.06	1625.0337	0.297	2.4841	2.6934	22.9701	32.5319	0.094
WS98-SB.07	3142.8318	0.2886	3.4271	2.9148	27.361	40.1174	0.0894
WS98-SB.09	3275.4158	0.2915	5.4684	2.9635	25.6443	41.8561	0.0931
WS98-SB.10	3177.154	0.2899	3.274	3.0247	25.2951	40.7724	0.0923
ECS-1.02	2090.0561	0.2919	5.6354	2.5431	16.3184	31.3351	0.0933
ECS-1.03	1931.6376	0.2962	3.9609	2.6316	21.8605	31.7915	0.0944
ECS-1.05	2384.9182	0.2918	3.1715	2.7904	30.9886	33.5218	0.0947
ECS-1.06	2280.2343	0.2918	3.8373	2.5762	19.5679	35.2767	0.0929
ECS-1.07	2270.5709	0.2944	4.923	2.7244	16.5283	35.6502	0.0962
ECS-2.01	2588.8332	0.2887	3.0426	2.7788	21.8332	32.9252	0.0906
ECS-2.02	2496.6847	0.2878	1.418	2.8126	22.037	33.9302	0.0916
ECS-2.03	2749.7376	0.2874	2.7432	2.7811	24.9422	34.9229	0.0915
ECS-2.04	2380.2929	0.2899	2.0385	2.7187	24.4106	37.12	0.092
ECS-2.06	2580.041	0.2923	1.7772	2.8133	17.271	33.9834	0.0935
ECS-2.07	2375.2853	0.2919	2.8421	2.7855	23.3323	32.6658	0.0921
ECS-10.01	2331.1473	0.2965	3.9413	2.7193	22.771	36.5725	0.0972
ECS-10.03	2245.5318	0.2974	3.6839	2.5951	18.5813	32.5656	0.0964
ECS-10.04	2267.9528	0.2979	3.9449	2.8403	17.567	32.6539	0.0966
ECS-10.05	2992.3011	0.2969	4.9851	2.6677	22.418	36.0392	0.0958
ECS-10.07	2419.1886	0.2985	5.1215	2.7241	16.9481	32.8484	0.0976
ECS-10.08	3106.6868	0.2984	5.168	2.9074	21.2974	40.6827	0.0956
ECS-10.09	2784.767	0.2969	5.768	3.0425	19.3724	34.9709	0.0964
ECS-10.10	2539.7664	0.2958	5.5959	2.8187	23.3324	38.4679	0.0967
ECS-11.01	2348.4616	0.2978	5.642	2.5472	24.2307	34.0509	0.0946
ECS-11.02	2269.4989	0.2924	4.574	2.6248	NaN	33.0464	0.095
ECS-11.04	2164.1447	0.2949	5.8955	2.8787	17.1555	32.2763	0.0958
ECS-11.05	2320.0765	0.2979	4.2784	2.7781	15.0266	32.0525	0.0969
ECS-11.07	2305.9867	0.2969	4.605	2.8442	22.6024	33.3881	0.0973
ECS-12.01	2578.5591	0.2897	2.0639	2.8651	24.4108	36.2033	0.0912
ECS-12.02	2385.1194	0.2883	2.2098	2.8147	22.6026	35.5756	0.0909
ECS-12.03	2588.454	0.2892	5.695	2.9674	19.1767	38.1948	0.0901
ECS-12.04	2918.5352	0.2861	2.9733	2.8831	18.7775	37.1087	0.0886
ECS-12.05	2512.7655	0.2895	2.5677	3.0857	25.8171	35.6373	0.0914
ECS-12.06	2417.5948	0.2912	1.8929	2.6143	22.6033	34.0206	0.0935
ECS-12.07	2557.3137	0.289	2.9754	2.8516	24.4114	35.8789	0.0914
ECS-6.01	2613.982	0.2808	5.201	2.7659	17.362	30.7447	0.0896
ECS-6.02	3301.6468	0.2848	6.605	2.9299	20.5367	39.305	0.0888
ECS-6.03	2716.933	0.2867	5.4285	2.8555	13.9129	34.4859	0.0919
SW49.01	2299.3345	0.2933	5.9905	2.946	15.8932	34.2115	0.0924
SW49.02	1939.7654	0.2939	3.6031	2.7578	21.486	33.3319	0.0934
SW49.03	2292.8301	0.2965	5.1752	2.5856	22.2335	35.768	0.096
SW49.04	2252.2992	0.2945	5.0381	2.8532	19.3722	34.6452	0.0927
SW49.05	2852.956	0.2907	4.873	2.9224	23.8743	36.4623	0.0904
SW49.06	2539.5689	0.2927	4.7678	2.8239	24.5893	35.1281	0.0927
SW49.07	2747.3093	0.2943	5.3547	2.9469	18.9775	38.7723	0.0946
SW50.01	3279.5943	0.2913	3.5311	2.8887	22.2349	35.7805	0.0915
SW50.02	2423.1676	0.2956	3.2835	2.699	20.3443	33.136	0.0936
SW50.03	2490.9257	0.2971	3.3788	2.6617	17.7709	34.2992	0.0955
SW50.04	3021.4982	0.2932	3.4116	2.695	18.5794	32.1264	0.0941
SW50.05	2135.4369	0.2932	2.3216	2.6721	19.3726	30.2939	0.0941
SW50.06	2382.586	0.2938	2.7715	2.5068	24.7668	34.4015	0.0941
SW51.01	2205.9196	0.296	4.1912	2.7264	23.5146	33.9724	0.0929
SW51.03	2420.638	0.293	NaN	2.6986	21.4826	35.4088	0.0929
SW51.04	2426.2078	0.2964	3.6253	2.7769	21.2982	33.9214	0.0949
SW51.05	2675.6432	0.2936	4.2208	2.6939	22.2349	35.2907	0.0933
SW51.06	2257.2155	0.2959	3.5452	2.8987	24.9439	33.716	0.0946
SW51.08	2501.9372	0.2993	4.6235	2.7458	17.772	34.2372	0.0962
SW51.09	2604.1935	0.2937	1.6205	2.7041	20.1525	33.7883	0.0939
