# Supplementary material for: Accelerating the Switchgrass (Panicum virgatum L.) Breeding Cycle Using Genomic Selection Approaches
Source: PLoS One. 2014 Nov 12;9(11):e112227. doi: 10.1371/journal.pone.0112227 (PMC4229143; doi:10.1371/journal.pone.0112227)
Supplement: File S1 — Data files used to conduct analysis. All files used to conduct the genomic selection analysis are included in this file. (ZIP) [file pone.0112227.s003.zip › fastPhase_Imputed_files_for_GWAS_Chr_10.txt]

Taxa	TP53985	TP33990	TP603299	TP469005	TP56818	TP356119	TP574813	TP126880	TP274675	TP676974	TP680525	TP85085	TP232506	TP247675	TP458903	TP421974	TP629993	TP297605	TP466555	TP135619	TP109987	TP148513	TP228516	TP512870	TP753188	TP34161	TP182969	TP253365	TP450506	TP731296	TP55753	TP65011	TP492623	TP431754	TP716985	TP273453	TP375903	TP155410	TP339020	TP117263	TP13571	TP446030	TP153427	TP442132	TP551984	TP281355	TP54034	TP718423	TP227096
Blackwell.01	1	1	0.5	0	1	1	0	1	0.5	0.5	1	0.5	1	1	0	1	1	0.5	0.5	1	0.5	1	1	0.5	0	1	1	0	0.5	0.5	1	1	0	0	0	1	1	1	1	0	0	1	0	0	0	0	1	1	1
Blackwell.02	1	1	0.5	0	1	1	0	0.5	1	1	1	0	1	1	0.5	1	1	0	0	1	0	1	1	0	0	1	1	0	0	0.5	1	1	0	0	0	1	1	1	1	0	0	0.5	0	0	1	0	0.5	1	1
Blackwell.03	1	0	0.5	0	1	1	0	1	1	1	1	0	1	0.5	0	1	1	0.5	0	0	0	1	1	1	0	1	1	0	0	0	1	1	0	0	1	1	1	1	1	0	0	0.5	0	0	0	0	0.5	1	1
Blackwell.04	1	1	0.5	0	1	1	0	1	0.5	0.5	1	0	1	1	0.5	0.5	1	0.5	0.5	1	0.5	1	1	0	1	1	1	0	0	0	1	1	0	1	0.5	1	1	1	1	0.5	0	1	0	0	1	0	0.5	1	1
Blackwell.05	1	1	1	1	1	1	0	0.5	1	1	1	0	1	1	0.5	0.5	1	0.5	0	1	0.5	1	1	0.5	0	1	1	0	0	1	1	1	0	0	0	1	1	0	1	0	0	1	0	0	1	0	1	1	1
Blackwell.06	1	1	0.5	0	1	1	0	1	1	1	1	0	1	1	1	0.5	1	1	0	1	0	0	1	0	0	1	1	0	0	0	1	1	0	0	0	1	1	0	1	0	0	1	0	0	1	0	0.5	1	0
Blackwell.07	1	1	1	0	1	1	0	0.5	1	1	1	0	1	1	1	0	1	1	0	1	0.5	1	1	1	0	1	1	0	0	0.5	1	1	0	0	0	1	1	0.5	1	1	0	0	0	0	0	0	1	1	0.5
Blackwell.08	1	1	0.5	0	1	1	0	0.5	1	1	1	0	1	0	0	0.5	1	1	0	1	0	0	1	0.5	0	1	1	0	0	0	1	1	0	0	0	1	1	0.5	1	0	0	1	0	0	0	0	1	0	0.5
Blackwell.09	1	1	0.5	1	1	1	0.5	1	1	1	1	1	0	1	0.5	1	1	0.5	0	1	0.5	0.5	1	1	0.5	1	1	0	0	0.5	1	1	0	0	0	1	1	1	1	0	0	1	0	0	0.5	0	0.5	0	1
Blackwell.10	1	1	1	0	1	1	0	0.5	1	1	1	0	1	1	0.5	1	1	1	0	1	1	1	1	0.5	0	1	1	0	0	0	1	1	0	0	0	1	1	1	1	0	0	0.5	0	0	0	0	0	1	1
Carthage.01	1	1	0.5	0	0.5	1	0.5	1	1	1	1	0	1	1	1	0	1	0	0	1	1	1	1	0	0	1	1	0	0	0.5	1	0.5	0	1	1	1	1	1	1	0	0	0	0	0	0.5	0	0	0	1
Carthage.02	1	1	0	0	1	1	0.5	0.5	1	1	1	0	1	1	1	0	0.5	1	0	1	0.5	1	1	0	0	1	1	0	0	0.5	1	0.5	0	0	0.5	1	1	0.5	1	0.5	0	1	0	0	0	0	0	0.5	1
Carthage.03	1	1	0.5	0	0.5	0.5	0.5	1	1	0.5	0.5	0.5	1	1	0	1	1	0.5	0	1	0.5	1	1	0	0	0.5	0.5	0	0.5	0	1	1	0	0	0	1	1	1	0.5	1	0	1	0.5	0	1	0	0	1	1
Carthage.04	0.5	1	0.5	0.5	0.5	1	1	1	0.5	1	0.5	0.5	1	1	0.5	0.5	1	0.5	0	1	0.5	1	0.5	0.5	0	0.5	1	0.5	0.5	0.5	1	1	0	0.5	0.5	1	0.5	0.5	0	0	0	1	0.5	0	0	0	0	1	1
Carthage.05	1	1	0.5	0	1	1	1	1	0.5	1	1	0	1	1	0	0	0	1	0	1	0.5	1	0	0	0	1	1	0	0	0	1	1	0.5	1	1	1	1	0.5	1	0	0	1	0	0	0.5	0	0	1	0
Carthage.06	1	1	0.5	0	1	1	0	1	0	1	1	0	1	1	0	0.5	1	0.5	0	1	1	1	1	0.5	0	1	1	0	0	1	1	1	0	0	0	1	1	1	1	0	0	1	0	0	0.5	0	1	1	1
Cave-in-Rock.01	1	1	1	0	1	1	0	1	1	0	1	0.5	0	1	0	1	1	0	0	1	0	1	1	0	0	1	1	0	0	0	1	1	0	0.5	0.5	1	1	1	1	0	0	0.5	0	0	0.5	0	0	1	1
Cave-in-Rock.02	1	1	1	0	1	1	0	1	1	1	1	0	1	1	0.5	1	1	1	0	0.5	0.5	1	1	1	0	1	1	0	0	0.5	1	0.5	0	0	0	1	1	1	1	0	0	0.5	0	0	0	0	0	1	1
Cave-in-Rock.03	1	1	1	0	1	1	0	1	0	1	1	0	1	1	0	0.5	1	0.5	0	1	1	1	1	0	0	1	1	0	1	0.5	1	1	0	1	0	1	1	0	1	0	0	0	0	0	1	0	0	0.5	1
Cave-in-Rock.04	1	1	0.5	0	1	1	1	1	1	0.5	1	0	1	1	0.5	0.5	1	1	0	1	0	1	1	0	0	1	1	0	1	0.5	1	1	0	0	0.5	1	1	1	1	1	0	1	0	0	0.5	0	0	1	1
Cave-in-Rock.05	1	1	1	0	0.5	0.5	0	1	1	0	1	0	1	1	0	0.5	1	0.5	1	1	1	1	1	0	0	0.5	1	0	0.5	0.5	1	1	0	0.5	0.5	1	1	1	1	0	0	0	0	0	0	0	1	1	0
Cave-in-Rock.06	1	1	1	0	0.5	1	0	1	1	0.5	1	0	1	1	0.5	0.5	1	1	0	1	0.5	1	1	0	1	1	1	0	0	0	1	0.5	0	0.5	0	1	1	0	1	0	1	0	0	0	0	0	0	0	0
Cave-in-Rock.07	1	1	1	0	1	1	0	1	1	0.5	1	0	1	1	0.5	1	1	0.5	0	1	0.5	1	1	0	0	1	1	0	1	0.5	1	1	0	0	0	1	1	1	1	0	0	0	0	0	0.5	0.5	1	1	0
Cave-in-Rock.08	1	0	1	0.5	1	1	0	0.5	1	0.5	1	0	0.5	1	0	0.5	1	1	0	1	1	1	1	0	0	1	1	0	0	0	1	0.5	0	0	1	1	1	0	1	0.5	0	0	0	0	0	0	1	1	1
Cave-in-Rock.09	1	1	1	0	1	1	0	1	0	0	1	0	1	1	0.5	1	1	1	0	1	0	1	0.5	0	0	1	1	0	0	0.5	1	0.5	0	0.5	0.5	1	1	0.5	1	0	0	0	0	0	0	0	0	1	1
Cave-in-Rock.10	1	1	0.5	0	1	1	0	1	0.5	0	1	0	1	1	1	0.5	1	1	0	1	0	1	1	1	0	1	1	0	0	0	1	1	0	0	0	1	1	0	1	0	0	0.5	0	0	0.5	0	0	1	1
Dacotah.01	1	1	0.5	0	1	1	0	1	1	1	1	0	1	1	0.5	1	1	1	0	1	0	0	1	0	0	1	1	0	0	0.5	1	1	0	0	0	0.5	1	1	1	0	0	1	0	0	0	0	0	1	0.5
Dacotah.02	1	1	0.5	0	1	1	0.5	1	1	1	1	0	1	1	0.5	0.5	1	1	0	1	0	0	1	0	0	1	1	0	0	0.5	1	1	0	0	0	0.5	1	1	1	0	0	0.5	0	0	0	0	0	1	1
Dacotah.03	1	1	0	0	0	1	1	1	1	1	1	0.5	0	1	0	1	1	0	0	1	0	1	1	0	0	1	1	0	0	0.5	1	0.5	0	0.5	1	1	1	1	1	0	0	0	0	0	1	0	0	1	1
Dacotah.04	1	1	0	1	1	1	0	1	0.5	1	1	0	1	1	0	1	1	0	0	1	1	1	1	0	0	1	1	0	1	1	1	1	0	0	0	1	1	1	1	0	0	0.5	0	0	0	0	0.5	1	1
Dacotah.05	1	1	1	0	0	1	0.5	1	1	1	1	0	1	1	0	1	1	0.5	0	1	1	0	1	0	0	1	1	0	0	0	1	1	0	1	0.5	1	1	1	1	0	0	0	0	0	0.5	0	0	1	0
Dacotah.06	1	1	1	0	1	1	0	1	1	1	1	0	1	1	0.5	1	1	1	0	1	0.5	0	1	1	0	1	1	0	0	0.5	1	1	0	0	0	1	1	0	1	0	0	1	0	0	1	0	1	1	1
Dacotah.07	1	1	1	0	1	1	0	1	1	0.5	1	0	1	1	0	1	1	0.5	0	1	0.5	0.5	1	0.5	0	1	1	0	0	0	1	1	0	0	0	1	1	0.5	1	0	0	0	0	0	0	0	0.5	1	1
Dacotah.08	1	1	0.5	1	1	1	1	1	0	1	1	0	1	1	0.5	0.5	1	0	0	1	1	0	1	0	0	1	1	0	0	0.5	1	1	0	0	0	1	1	0	1	0	0	1	0	0	0	0	0	1	1
ECS-1.02	1	1	1	0	0	0	1	1	1	1	0	0	1	0.5	0	1	1	0	0	1	1	1	0	0	0	0	1	0	0	0	1	1	1	1	0	1	1	1	0	0	0	1	0.5	0	0	1	0	1	1
ECS-1.03	0.5	1	1	0	0	0	0	1	1	1	0	0	1	0	0	1	1	0.5	0	1	1	1	0	0	0	0	0.5	0	0	0	1	1	0	1	0	1	1	1	0	0	0	1	0	0	0	0	0	1	1
ECS-1.05	0	1	1	0	0	0.5	0	1	1	1	0	0	1	1	0	0.5	1	0.5	0	1	1	1	0	0	0	0	0	0.5	0	0	1	1	0.5	1	0.5	0.5	1	1	0	0	0	1	0.5	0	0	0	0	1	1
ECS-1.06	1	1	1	0	0	0	0	1	1	1	1	0	1	1	0	1	1	0	0	1	1	1	0	0	0	0	0	0	0	0	1	1	0	1	1	1	1	1	0	0	0	1	0	0	0	0	0	1	1
ECS-1.07	1	1	1	0	0	0	0.5	1	1	0.5	0.5	0	1	0.5	0	1	1	0	0	1	1	1	0	0	0	0	0	0.5	0	0	1	1	0	1	1	1	1	1	0	0	0	1	0	0.5	0	0	0	1	1
ECS-10.01	1	0	0	0.5	1	1	0.5	1	1	0	1	1	1	1	1	0.5	1	0.5	0	1	0.5	1	1	0	0	1	1	0	0	0	1	0.5	0	0	1	1	1	0	1	0.5	0.5	0	0	0	0.5	0	0	0.5	1
ECS-10.03	1	1	1	0	1	0	0.5	1	1	1	1	0	1	1	0.5	0.5	1	0	0	1	0	1	1	0	0	1	1	0.5	0	0.5	1	0.5	0	0.5	1	1	1	1	1	0.5	0	0	0	0	0.5	0	1	1	1
ECS-10.04	1	1	1	0	0.5	1	0.5	1	1	0	1	0	1	1	0.5	0.5	1	1	0	1	1	1	1	0	0	1	1	0	0	1	1	0	0	0.5	0.5	1	1	0	1	0	0	1	0	0	0.5	0	1	1	1
ECS-10.05	1	1	1	0	1	1	0.5	1	1	1	1	0	1	1	1	0	1	1	0	1	0.5	1	1	0	0	1	1	0	0	0.5	1	1	0	0	0.5	1	1	1	1	1	0.5	0.5	0	0	0	0	0.5	1	1
ECS-10.07	1	1	1	0	1	1	0	0	1	1	1	0	1	1	0.5	0.5	1	1	0	1	0	1	1	0	0	1	1	0	0	1	1	1	0	1	0	1	1	1	1	1	0	0.5	0	0	0.5	0	1	1	1
ECS-10.08	1	1	1	0	0.5	1	0	1	0.5	0	1	0	1	1	0	1	1	0.5	0	1	0	1	1	0	0	1	1	0	0	0.5	1	0	0	0.5	0	1	1	0.5	1	0	0	0.5	0	0	1	0	0	0.5	1
ECS-10.09	1	1	1	0	1	1	0	1	1	1	1	0	1	1	0	0.5	1	0.5	0	1	1	1	1	0	0	1	1	0	0	0.5	1	0.5	0	0	1	1	1	1	1	0	0	1	0	0	0.5	0	1	1	1
ECS-10.10	1	1	1	0	0.5	1	0	1	0	0	1	0	1	1	1	0	1	1	0	1	1	1	0	0	0	1	1	0	0	1	1	1	0	1	1	1	1	0.5	1	0	0	0.5	0	0	0	0	0	1	1
ECS-11.01	1	1	0	0	0	1	0.5	1	0.5	0.5	1	0.5	0	1	0	1	1	0.5	0	1	0.5	1	1	1	0	1	1	0	0	0.5	1	0.5	0	0.5	0.5	0.5	1	0.5	1	1	0	0.5	0	0	0.5	0	0	0	0.5
ECS-11.02	1	1	1	0	0.5	1	0	1	0	0	1	0	1	1	0.5	0.5	1	1	0	1	0	1	1	0	0	1	1	0	0	0.5	1	0.5	0	0	0.5	1	1	1	1	0	0	0	0	0.5	0	0	0	1	0
ECS-11.04	1	1	0.5	0	1	1	0	1	1	0.5	1	0	1	1	0.5	1	1	0	0	1	0	1	1	0	0	1	1	0	0	0.5	1	1	0	0	1	1	1	1	1	0	0	0	0	0	1	0	0	1	1
ECS-11.05	1	1	1	0	0	1	0.5	1	1	0.5	1	0.5	0	1	0	0.5	1	1	0	1	0.5	1	1	0	0	1	1	0.5	0	0	1	1	0	0	0.5	1	1	1	1	0	1	0.5	0	0	0	0	0.5	0.5	1
ECS-11.07	1	1	0.5	0	1	1	0	1	1	0.5	1	0	0	1	0	1	1	0.5	0	1	0.5	1	1	0	0	1	1	0.5	0	0.5	1	1	0	0.5	0.5	1	1	1	1	0	0	0.5	0	0	0.5	0	0	1	1
ECS-12.01	1	1	0.5	0	1	1	0	0	1	1	1	0	1	0.5	1	0	1	1	0	1	0.5	1	1	1	0	1	1	0	0	1	1	1	0	0	0	1	1	0.5	1	0	0	1	0	0	0	0	1	1	0.5
ECS-12.02	1	1	1	0.5	1	1	0	0	1	1	1	0	1	1	0.5	0.5	1	1	0	1	0.5	1	1	0.5	0	1	1	0	0	0.5	1	1	0	0	0	1	1	1	1	0	0	0	0	0	0.5	0	0	1	1
ECS-12.03	1	1	1	0	1	1	1	0.5	1	1	1	0	1	1	1	0.5	1	1	0	1	0.5	1	1	0	0	0.5	1	0	0	0	1	1	0	0	0	1	1	0.5	1	0	0	1	0	0	0.5	0	1	1	1
ECS-12.04	1	1	0.5	0	1	1	0	1	1	1	1	0.5	1	1	1	0	1	1	0	1	1	1	1	0.5	0	1	1	0	0	0.5	1	1	0	0	0	1	1	1	1	0	0	1	0	0	0	0	0	1	1
ECS-12.05	1	1	1	0	1	1	0.5	0	1	1	1	0	1	0.5	1	0	1	1	0	1	0	1	1	1	0	1	1	0	0	0.5	1	1	0	0	0	1	1	0.5	1	0	0	1	0	0	0	0	1	1	1
ECS-12.06	1	1	0	0	1	1	0	1	0.5	1	1	0	1	1	0.5	0.5	1	0.5	0	1	1	1	1	1	0	1	1	0	0	0.5	1	1	0	0	0.5	1	1	1	1	0	0	0	0	0	0	0	1	0.5	1
ECS-12.07	1	1	0.5	0	1	1	0	1	1	1	1	0	0	0	0.5	0.5	1	0.5	0	1	0.5	1	1	0.5	0	1	1	0	1	1	1	1	0	0	0	1	1	1	1	0	0	0.5	0	0	0	0	0.5	0.5	1
ECS-2.01	1	1	1	0	1	1	0	1	1	1	1	0	1	1	0	1	1	0.5	0	1	1	1	1	1	0	1	1	0	0	0.5	1	1	0	0	0.5	1	1	1	1	0	0	1	0	0	0	0	0.5	1	1
ECS-2.02	1	1	1	0	1	1	0	0.5	1	1	0.5	0	1	0	0	1	1	0.5	0	0.5	1	1	1	1	0	1	1	0	0	0.5	1	1	0	0	0.5	1	1	1	1	0	0	0.5	0	0	0.5	0	1	1	1
ECS-2.03	1	1	0	0	1	1	0.5	1	1	1	1	0.5	1	1	0	1	1	0.5	0	1	0.5	0	1	0.5	0	1	1	0	0	0.5	1	1	0	0	0	1	1	1	1	0	0	1	0	0	0	0	0	1	0
ECS-2.04	1	1	1	0	1	1	0	1	1	0	1	0	1	1	0.5	1	1	1	0	1	0.5	1	1	0	0.5	1	1	0	0	0.5	1	1	0	0.5	0.5	1	1	1	1	0	0	1	0	0	1	0	0	1	0.5
ECS-2.06	1	1	1	0	1	1	0	1	1	0.5	1	0	1	1	0.5	0.5	1	0	0	1	1	1	1	1	0	1	1	0	0	0.5	1	1	0	0	0	1	1	1	1	0	0	0	0	0	0	0	0	0	1
ECS-2.07	1	1	0	0	1	1	0	1	1	1	1	0	1	0	0.5	0	1	1	0	1	0.5	0	0.5	0	1	1	1	0	0.5	0.5	1	1	0	0	0	1	1	1	1	0	0	0	0	0	0	0	0.5	1	1
ECS-6.01	0.5	1	1	0	0	0	1	1	1	1	0	0	1	0	0	1	1	0	0	1	1	1	0	0	0	0	0	0	0	0	0	1	0	1	1	1	1	1	0	0	0	1	0	0	0	0	0	1	1
ECS-6.02	1	1	1	0	0	0	1	1	1	1	0	0	1	0.5	0	1	1	0.5	0	1	1	1	0.5	0	0	0	0	0	0	0	1	1	0	1	0	1	1	1	0	0	0	1	0.5	0	0	0	0	1	1
ECS-6.03	0	1	1	0	0	0	0	1	1	1	1	0	1	0.5	0	1	1	0	0	1	1	1	0	0	0	0	0	0	0	0	1	1	1	1	0	0	1	1	0	0	0	1	0	0	0	0	0	1	1
High-Tide.01	1	1	1	0	0	0	0	1	1	1	0	0	1	0.5	0	1	1	1	0	1	1	1	0	0	0	0	0	1	0	0	1	1	0	1	0.5	1	1	1	0	0	0	1	1	0	0	0	0	1	1
High-Tide.02	0	1	1	0	0	0	0	1	1	1	0	0	1	0.5	0	1	1	0.5	0	1	1	1	0	0	0	0	0	0	0	0	1	1	0	1	1	1	1	1	0	0	0	1	0.5	0	0	0	0	1	1
High-Tide.03	0.5	1	1	0	0	0	0	1	1	1	0.5	0	1	1	0	1	1	0.5	0	1	1	1	1	0	0	0	0	0	0	0	1	1	0	1	1	1	1	1	0	0	0	1	0.5	0	0	0	0	1	1
High-Tide.04	0	1	1	0	0	0	0	1	1	1	0	0	1	1	0	1	1	0	0	1	1	1	0	0	0	0	0	0	0	0	1	1	0	1	1	1	1	1	0	0	0	1	1	0	0	0	0	1	1
High-Tide.05	0.5	1	1	0	0	0	0	1	1	1	0	0	1	1	0.5	0	1	0.5	0	1	1	1	0	0	0	0	0	0	0	0	1	1	0	1	1	1	1	1	0	0	0	1	0	0	0	0	0	1	1
High-Tide.06	1	1	1	0	0	0	0.5	1	1	1	0	0	1	0	0	1	1	1	0	1	1	1	1	0	0	0	0	0	0	0	1	1	0	1	0	1	1	1	0	0	0	1	1	0	0	0	0	1	1
High-Tide.07	1	1	1	0	1	1	0	1	0.5	0.5	1	0	1	1	1	1	1	1	0	1	0	1	1	0	0.5	1	1	0	0	0.5	1	0.5	0	1	1	1	1	0.5	1	0	0	0	0	0	0.5	0	1	1	1
High-Tide.08	1	1	1	0	0	0.5	0	1	1	1	0	0	1	0.5	0	1	1	0.5	0	1	1	1	1	0	0	0	0	1	0	0	1	1	1	1	0	1	1	1	0	0	0	1	0.5	0	0	0	0	1	1
High-Tide.09	0	1	1	0	0	0	0	1	1	1	0	0	1	1	0	1	1	0	0	1	1	1	0	0	0	0	0	0	0	0	1	1	0	1	1	1	1	1	0	0	0	1	0.5	0	0	0	0	1	1
High-Tide.10	1	1	1	0	0	0	0	1	1	1	0.5	0	1	1	0	1	1	1	0	1	1	1	0.5	0	0	0	0	0	0	0	1	1	0	1	0.5	1	0.5	1	0	0	0	1	1	0	0	0	0	1	1
Kanlow.01	1	1	0.5	0	0	1	0	1	1	0	0	0	1	1	0	1	1	1	0	1	1	1	1	0	0	0	0.5	0.5	0	0	1	1	1	1	0	1	1	1	0	0	0	1	0	0	0	0	0	1	1
Kanlow.02	0.5	1	0.5	0	0	1	0	1	1	0	0	0	1	1	0	1	1	1	0	1	1	1	0	0	0	0	0	1	0	0	1	1	1	1	0	1	1	1	0	0	0	1	0	0	0	0	0	1	1
Kanlow.04	1	1	0.5	0	0	1	0.5	1	1	0	0	0	1	1	0	1	1	1	0	1	1	1	0.5	0	0	0	0.5	0	0	0	1	1	1	1	0	1	1	1	0	0	0	1	0	0	0	0	0	1	1
Kanlow.05	1	1	0.5	0	0	1	0	1	1	0	0	0	1	1	0	1	1	1	0	1	1	1	0	0	0	0.5	0	0.5	0	0	1	1	1	1	0	1	1	1	0	0	0	1	0	0	0	0	0	1	1
Kanlow.06	0.5	1	0.5	0	0	1	0	1	1	0.5	0	0	1	1	0	1	1	1	0	1	1	1	0.5	0	0	0	0.5	1	0	0	1	1	1	1	0	1	0.5	1	0	0	0	1	0	0	1	0	0	1	1
Kanlow.07	0	1	0.5	0	0	1	0	1	1	1	0	0	1	1	0.5	0	1	1	0	1	1	1	1	0	0	0	0	0.5	0	0.5	1	1	1	1	0	1	1	1	0	0	0	1	0	0	0	0	0	1	1
Kanlow.08	0	1	0.5	0	0	1	0	1	1	1	0	0	1	1	0.5	0.5	1	1	0	1	1	1	0.5	0	0	0	0	0	0	0	1	1	1	1	0	1	1	1	0	0	0	1	0	0	0.5	0	0	1	1
Kanlow.09	1	1	0.5	0	0	1	0	1	1	0.5	0	0	1	1	0	0.5	1	1	0	1	1	1	0.5	0	0	0	0	1	0	0.5	1	1	1	1	0	1	1	0	0	0	0	1	0	0	0	0	0	1	1
Kanlow.10	0.5	1	0.5	0	0	1	0	1	1	0	0	0	1	1	0.5	0.5	1	1	0	1	1	1	0.5	0	0	0	1	0	0	0.5	1	1	1	1	0	1	1	1	0	0	0	1	0	0	1	0	0	1	1
KY1625.01	1	1	1	0	1	1	0	1	0.5	1	0	0	1	1	0.5	1	0.5	0.5	1	1	0	1	1	0	0	1	1	0	0	1	1	0	0	0.5	0.5	1	1	0	1	1	0	0.5	0	0	0	0	0	1	0.5
KY1625.02	1	1	1	0	1	1	0	1	0.5	0.5	1	0	1	1	0.5	0	1	0.5	0	1	0.5	1	1	0	0	1	1	0	0	0.5	1	0.5	0	1	0.5	1	1	1	1	0	0	0.5	0	0	0.5	0	0	1	1
KY1625.03	1	1	1	0	1	1	0	1	0.5	1	0.5	0	1	1	0	1	0	1	1	1	0	1	1	0	0.5	1	1	0	0	0	1	0	0	0	1	1	1	0.5	1	0	0	1	0	0	1	0	0	0.5	1
KY1625.04	1	1	1	0	1	1	0	1	0	0.5	1	0	0	1	0	0.5	1	0.5	1	1	0	1	1	0	1	1	1	0	0	0.5	1	1	0	1	0.5	1	1	0.5	1	1	0	0	0	0	0.5	0	0	1	1
KY1625.05	1	1	1	0	1	1	0	1	1	1	1	0	1	1	0	0.5	0.5	0	1	1	0	1	1	0	0	1	1	0	0	0	1	1	0	1	1	1	1	0	1	0.5	0	0.5	0	0	1	0	0	1	1
KY1625.06	1	1	1	0	1	1	0	1	0.5	0.5	1	0	1	1	0.5	0.5	1	0.5	0	1	0	1	1	0	1	1	1	0	0	1	1	1	0	0	0	0	1	0	1	0.5	0	0	0	0	0	0	0	1	1
KY1625.07	1	1	1	0	1	1	0	1	1	1	1	0	1	1	1	0.5	1	1	0.5	1	1	1	1	0	1	1	1	0	0	0.5	1	1	0	0.5	0.5	1	1	0.5	1	0	0	0.5	0	0	1	0	0	0.5	1
KY1625.08	1	1	1	0	1	1	0	1	0.5	0.5	1	0	1	1	0	1	1	0	0	1	0	1	1	0	1	1	1	0	0	0.5	1	1	0	0.5	1	1	1	0.5	1	0	0	0	0	0	1	0	0	1	1
KY1625.09	1	1	1	1	1	1	0	1	1	1	1	0	1	1	0.5	1	1	1	0	1	0	1	1	0	0	1	1	0	0	0.5	1	1	0	0.5	0	1	1	1	1	0	0	1	0	0	0	0	0	1	0
KY1625.10	1	0.5	1	1	1	1	0.5	1	1	1	0	0.5	0.5	1	0.5	0.5	1	0.5	0.5	1	0.5	1	1	0	1	1	1	0	0	1	1	1	0	0	0.5	1	1	1	1	0.5	0	0.5	0	0.5	1	0	0	1	1
Pathfinder.01	1	1	1	0	1	1	0	1	1	0	1	0	1	1	1	0	1	1	0	1	0	1	1	0	0	1	1	0	0	0.5	1	1	0	0	0	1	1	0	1	0	0	1	0	0	0.5	0	1	1	1
Pathfinder.02	1	1	0.5	0	1	1	0	0	1	1	1	0	1	1	1	0	1	1	0	1	0.5	0.5	1	0.5	1	1	1	0	0	1	1	1	0	0	0	1	1	1	1	0	0	1	0	0	0	0	0	1	0
Pathfinder.03	1	1	1	0	1	1	0	0.5	1	1	1	0	1	1	1	0	1	1	0	1	1	1	1	0.5	0	1	1	0	0	0.5	1	1	0	0	0	1	1	0.5	0.5	0	0	1	0	0	0.5	0	1	1	0.5
Pathfinder.04	1	1	0	0	1	1	0	0.5	1	1	1	0	1	1	0	0.5	1	1	1	1	0.5	0.5	1	1	0.5	1	1	0	0	0.5	1	1	0	0	0	1	1	1	1	0	0	1	0	0	0	0	0.5	0	0
Pathfinder.05	1	1	0.5	0	1	1	0	0	1	0	1	0	1	1	1	0.5	1	1	0	1	0.5	1	1	0.5	0	1	1	0	0	0	1	1	0	0	0.5	1	1	1	1	0	0	0	0	0	0	0	0.5	1	1
Pathfinder.06	1	1	0	0	1	1	0.5	1	1	1	1	0	1	1	0	0.5	1	1	0.5	1	0.5	1	1	0	0	1	1	0	0	0.5	1	1	0	0	0	1	1	1	1	0	0	1	0	0	1	1	1	1	0
Pathfinder.07	1	1	1	0	1	1	0	0.5	0.5	1	1	0	0.5	0	1	0.5	1	0.5	0	1	0.5	1	1	0.5	0	1	1	0	0.5	0.5	1	0.5	0	0	0	1	1	1	1	0	0	1	0	0	0.5	0	1	1	1
Pathfinder.08	1	1	1	0	1	1	0	0	1	1	1	0	1	0	1	0.5	1	1	0	1	0.5	1	1	1	0	1	1	0	0	0	1	1	0	0	0	1	1	0	1	0	0	1	0	0	0	0	1	1	0.5
Pathfinder.09	1	1	0.5	0	1	1	0	1	1	0.5	1	0	1	1	0	0.5	1	1	1	1	0	1	1	0	0	1	1	0	0	0.5	1	1	0	0	0	1	1	0	1	0	0	1	0	0	0	0	1	1	0.5
Pathfinder.10	1	1	0	0	1	1	0	0	1	1	1	0	1	0	1	0	1	1	0.5	1	0.5	1	1	0.5	0	1	1	0	0	0	1	1	0	0	0	1	1	0.5	1	0	0	1	0	0	0	0	0	0.5	0.5
Shelter.01	1	1	0.5	0	1	1	1	1	0.5	0.5	1	0	1	1	0.5	0	0.5	1	0	1	1	1	1	0	0	1	1	0	0	1	1	0.5	0	0.5	0	1	1	1	1	0	0	0.5	0	0	0.5	0	0	0.5	1
Shelter.02	1	1	0.5	0	0	1	1	1	1	1	1	0	1	1	0.5	0.5	1	0.5	0	1	1	1	1	0	0	1	1	0.5	0	0.5	1	0.5	0	0.5	0.5	1	1	1	1	0	0	0	0	0	0	0	0	0.5	1
Shelter.04	1	1	1	0	1	1	0.5	1	1	0.5	1	0	1	1	1	0.5	1	1	0	1	0.5	1	1	0	0	1	1	0	0	0.5	1	0.5	0	1	1	1	1	1	1	0	0	0.5	0	0	0.5	0	0	0	1
Shelter.05	1	1	1	0.5	0.5	1	0.5	1	1	1	1	0	1	1	0.5	0.5	1	0.5	0	1	0.5	1	1	0	0	1	1	0	0	0	1	0.5	0	1	1	1	1	1	1	0	0	0	0	0	0	0	1	1	1
Shelter.06	1	1	1	0	1	1	0	1	1	0.5	1	0	1	1	0	1	1	1	0	1	0.5	1	1	0	0	1	1	0	0	0.5	1	0	0	0	0.5	1	1	0.5	1	0	0.5	0.5	0	0	0	0	0	0.5	1
Shelter.07	1	1	1	0.5	1	1	0.5	1	0.5	0	1	0	1	1	0.5	0.5	1	1	0	1	0.5	1	1	0	0	1	1	0	0	1	1	1	0	0.5	0.5	1	1	1	1	0	0	0.5	0	0	0	0	1	1	1
Shelter.08	1	1	1	0	1	1	1	1	1	1	1	0	1	1	0.5	1	1	0.5	0	1	1	1	1	0	1	1	1	0	0	0.5	1	1	0	0	0	1	1	1	1	0	0	0.5	0	0	0.5	0	0	1	1
Shelter.09	1	1	1	0	1	1	0.5	1	1	1	1	0	1	1	1	0	1	0	0	1	0.5	0	1	0	0	1	1	0	0	0.5	1	0	0	0.5	0.5	1	1	1	1	0	0	0	0	0	1	0	0	0	1
Shelter.10	1	1	1	1	1	1	0.5	1	1	0.5	1	0	1	1	0.5	1	1	0.5	0	1	1	1	1	0	0	1	1	0	0.5	1	1	0	0	1	0.5	1	1	1	1	0	0	0	0	0	0	0	0	0.5	1
Sunburst.01	1	1	0.5	0	1	1	0	0	1	1	1	0	1	1	0.5	0.5	1	1	0	1	0.5	1	1	0.5	0	1	1	0	0	0.5	1	1	0	0	0	1	1	0.5	1	0	0	1	0	0	0.5	0	0.5	1	0
Sunburst.02	1	1	1	0	1	1	0	0	1	1	1	0	1	1	0.5	0.5	1	1	0	0	0	1	1	0	0	1	1	0	0	1	1	0.5	0	1	1	1	1	1	1	0	0	1	0	0	0	0	0	1	1
Sunburst.04	1	1	1	0	1	1	0	0	1	1	1	0	1	1	0.5	0.5	1	1	0	0	1	1	1	0	0	1	1	0	0	0.5	1	1	0	1	1	1	1	0.5	1	0	0	0.5	0	0	0.5	0	0	1	0.5
Sunburst.05	1	1	1	0	1	1	0	1	1	0.5	1	0	1	0	1	0	1	1	0	1	0	1	1	1	0	1	1	0	0	0.5	1	1	0	0	0	0	1	1	1	0	0	1	0	0	0.5	0	0	1	1
Sunburst.06	1	1	0	0	1	1	1	1	1	1	1	0	1	0.5	0	1	1	1	0	1	0.5	1	1	0	0	1	1	0	0	1	1	1	0	1	0	1	1	1	1	0	0	0.5	0	0	0.5	0	0	0.5	0
Sunburst.07	1	1	0.5	0	1	1	0	1	1	0.5	1	1	1	1	0	0	1	1	0	0	1	1	1	0	0	1	1	0	0	0.5	1	1	0	0	0.5	1	1	1	1	0	0	0.5	0	0	0	0	0.5	1	1
Sunburst.08	1	1	1	0	1	1	0	1	1	1	1	0	1	1	1	0.5	1	0.5	0.5	1	0	0	1	0	0	1	1	0	0	0.5	1	1	0	0.5	1	1	1	1	1	0	0	1	0	0	1	0	0.5	1	1
Sunburst.09	1	1	1	0	1	1	0	0.5	1	1	1	0	1	1	1	0.5	1	1	0	1	1	0.5	1	0.5	0	1	1	0	0	1	1	0.5	0	0.5	0.5	0.5	1	0	1	0	0	1	0	0	1	0	1	1	0
Sunburst.10	1	1	1	0	0.5	1	0.5	1	1	0.5	1	0	1	1	0.5	0	1	0.5	0	0.5	0.5	1	1	0	0	1	1	0	0	0	1	0	0	1	1	1	1	1	1	0	0	1	0	0	0	0	0	0.5	1
SW102.01	1	1	0	0	1	1	0	1	0.5	0.5	1	0	1	1	0	1	1	0.5	0	1	0	1	1	0.5	0	1	1	0	0.5	0.5	1	1	0	0	1	0	1	1	1	0	0	0.5	0	0	1	0	0	1	1
SW102.02	1	1	0	0	1	1	0	1	0.5	0	1	0	1	1	0.5	0.5	1	0.5	0	1	0	1	1	0	0	1	1	0	0	0	1	0	0	0.5	0	0.5	1	0	1	0	0	1	0	0	0	0	0	1	1
SW102.03	1	1	1	0	1	1	0.5	1	0.5	0	1	0.5	0.5	1	0.5	0.5	0.5	1	0	0	0	1	1	1	0	1	1	0	0	1	1	1	0	0	0	1	1	0.5	1	0	0	0	0	0	0	0	0	1	1
SW102.04	1	1	1	0	1	1	0	1	1	0.5	1	0	1	1	0	1	1	0.5	0	1	1	1	1	0.5	0.5	1	1	0	0	0.5	1	1	0	0	0	1	1	0	1	0	0	0.5	0	0	0	0	0	1	1
SW102.05	1	1	0.5	0	1	1	0	1	0.5	0	1	0	1	1	0.5	0.5	1	1	0	1	0	1	1	0	0	1	1	0	0	0.5	1	0.5	0	0.5	1	0.5	1	0.5	1	0	0	0	0	0	0.5	0	0.5	1	1
SW102.06	1	1	1	0	1	1	0	1	0	0	1	0	1	1	0.5	0.5	1	1	0	1	0	1	1	0	0	1	1	0	0	0.5	1	1	0	0.5	0	1	1	0	1	0	0	1	0	0	0.5	0	0	1	1
SW102.07	1	1	1	0	0	1	0	1	1	0	1	0	1	1	0.5	0	1	1	0	0	0	1	1	0	0	1	1	0	0	0	1	1	0	0.5	0.5	0.5	1	0	1	0	0	0.5	0	0	0.5	0	0	1	1
SW102.08	1	1	0.5	0	0.5	1	0.5	1	0.5	1	1	0	1	1	0.5	1	1	1	0	1	0	1	1	0	0	1	1	0	0	0.5	1	1	0	0.5	0.5	1	1	0.5	1	0	0	0.5	0	0	1	0	0	1	1
SW102.09	1	1	1	0	0	1	0	1	0.5	1	1	0	1	1	0	1	1	0	0	1	0	1	1	0	0	1	1	0	0	0.5	1	1	0	0.5	1	1	1	1	1	0	0	0	0	0	0	0	0	1	1
SW102.10	1	1	0	0	1	1	0	1	0.5	0.5	1	0.5	1	1	0	1	1	0.5	0	0	0	1	1	0	0	1	1	0	0	0	1	0	0	0.5	1	0	1	1	1	0	0	0.5	0	0	0	0	1	1	1
SW109.01	1	1	1	0	1	1	0.5	1	1	0.5	1	0.5	0	1	0	1	1	0.5	0	1	0.5	1	1	1	0.5	1	1	0	0.5	0	1	1	0	0	0	1	1	1	1	0	0	0.5	0	0	0.5	0	0.5	1	1
SW109.02	1	1	0.5	0	1	1	0	0	1	0.5	1	0	1	0.5	0	0.5	1	1	0	1	0	0	1	0.5	0	1	1	0	0	0.5	1	1	0	0	0	1	1	1	1	0	0	1	0	0	0.5	0	0	1	1
SW109.03	1	1	0.5	0	1	1	0	1	1	0	1	0	1	1	1	0.5	1	1	0	1	1	1	1	1	0	1	1	0	0	0.5	1	1	0	0	0	1	1	1	1	0	0	0.5	0	0	0.5	0	0.5	1	1
SW109.04	1	1	0.5	0	1	1	0	1	1	1	1	1	1	1	0.5	0	1	0.5	1	1	0	0.5	1	1	0	1	1	0	0	0.5	1	1	0	0	0	1	1	1	1	0	0	1	0	0	1	0	0	1	1
SW109.05	1	1	1	0	1	1	1	1	1	1	1	0	1	1	0.5	0.5	1	1	0	1	0	0.5	1	0.5	0.5	1	1	0	0	0.5	1	1	0	0	0	1	1	0.5	1	0	0	1	0	0	0.5	0	1	1	1
SW109.06	1	1	0	0	1	1	0	0.5	1	1	1	0	1	1	0.5	0.5	1	1	0	1	1	1	1	0.5	0	1	1	0	0	0.5	1	1	0	0	0	1	1	1	1	0	0	0	0	0	0.5	0	1	1	1
SW109.07	1	1	1	0	1	1	0	1	1	0.5	1	0	1	1	1	0.5	1	0	0	0	1	0.5	1	0.5	0	1	1	0	0	0.5	1	1	0	0	0	1	1	0	0.5	0	0	0	0	0	0.5	0	0.5	1	1
SW109.08	1	1	0.5	0	1	1	0	0.5	1	1	1	0	1	1	0	0	1	1	0	1	0.5	1	1	0.5	0	1	1	0	0	0.5	1	1	0	0	0	1	1	1	1	0	0	1	0	0	0.5	0	1	1	1
SW109.09	1	0	1	0	1	1	1	0.5	1	0.5	1	0	1	1	1	0.5	1	1	0	0.5	0	1	1	0	0	1	1	0	0	0.5	1	0.5	0	0.5	1	1	1	1	1	0	0	0.5	0	0	0	0	0	1	1
SW109.10	1	1	1	0	1	1	0	1	1	1	1	0	1	1	0.5	0.5	1	1	0	1	0	1	1	0	0	1	1	0	0	0.5	1	1	0	0	0	1	1	1	1	0	0	0	0	0	0	0	0	1	1
SW110.01	1	1	0	0	1	1	0	1	1	1	1	0	0	0.5	0.5	1	1	1	0	1	1	0	1	0	0	1	1	0	1	0.5	1	1	0	0	0	1	1	0.5	1	0	0	1	0	0	0.5	0	0	1	1
SW110.02	1	1	0	0	1	1	1	1	0	0	1	0	0.5	1	0.5	0.5	1	1	0	1	0.5	0	1	0	0	1	1	0	0.5	0	1	1	0	0	0	1	1	1	1	0.5	0	1	0	0	0	0	0	1	1
SW110.03	1	1	1	0	1	1	0	1	0.5	1	1	0	0	1	0.5	0	1	0.5	0	1	0	1	1	1	0.5	1	1	0	0	0.5	1	1	0	0	0	1	1	1	1	0	0	1	0	0	0.5	0	0	1	1
SW110.04	1	1	1	0	1	1	1	1	1	1	1	0.5	0.5	1	0	1	1	0.5	0	1	0	1	1	0.5	0	1	1	0	0	0	1	1	0	0	0	1	1	1	1	0	0	1	0	0	0.5	0	0.5	1	1
SW110.05	1	1	1	0	1	1	0.5	1	0.5	0.5	1	0	1	1	0	0	1	1	0	1	0	0	1	0.5	0	1	1	0	0	0.5	1	1	0	0	0	1	1	1	1	0	0	0.5	0	0	1	0	0	1	1
SW110.06	1	1	1	0	1	1	0	1	0	1	1	0	1	1	1	0	1	1	0	1	0.5	1	1	0	0	1	1	0	0	0.5	1	1	0	0.5	0.5	1	1	1	1	0	0	1	0	0	0	0	0.5	1	0.5
SW110.07	1	1	1	0	1	1	0	1	1	0.5	1	0	1	0.5	0.5	0.5	1	1	0	0.5	0	0	1	0.5	0	1	1	0	0	0.5	1	1	0	0	0	1	1	0.5	1	0	0	1	0	0	0.5	0	0	0	0.5
SW110.08	1	1	1	0.5	1	1	0	0.5	1	1	1	0	1	1	0	1	1	0	0	1	0.5	1	1	0.5	0.5	1	1	0	0	0	1	1	0	0	0	1	1	1	1	0	0	0.5	0	0	1	0	1	1	1
SW110.09	1	1	0.5	0	1	1	0.5	0.5	1	1	1	0	1	0.5	0.5	0.5	1	1	0	1	0.5	1	1	0	0	1	1	0	0	0.5	1	1	0	0	0	1	1	1	1	0	0	1	0	0	0.5	0	0.5	1	0.5
SW110.10	1	1	0.5	0	1	1	1	1	1	0.5	1	0	1	1	0.5	0.5	1	1	0	1	1	1	1	0	0	1	1	0	0.5	0	1	1	0	0	0	1	1	1	1	0	0	0.5	0	0	0.5	0	0	0	1
SW112.01	1	1	1	0	1	1	0	0.5	1	0.5	0	0	1	1	0.5	1	1	1	0	0	0	1	1	0	0	1	1	0	0	0.5	1	1	0	1	1	1	1	1	1	0	0	0.5	0	0	1	0	0	1	1
SW112.02	1	1	0	0	1	1	0.5	1	0	1	1	0	1	0.5	0	1	1	1	0	1	0.5	1	1	0	0	1	1	0	0	0.5	1	0.5	0	0.5	0.5	1	1	1	1	0	0	0.5	0	0	0	0	0	1	1
SW112.03	0.5	1	0.5	0	1	1	0	1	1	1	1	0	1	1	0.5	0.5	1	1	0	1	0.5	0.5	1	0.5	0	0.5	1	0	0	0.5	1	1	0	0	0.5	1	1	1	1	0	0	0.5	0	0	0.5	0	0.5	1	1
SW112.04	1	1	0.5	0	0	1	1	1	1	1	1	0	1	0	0.5	1	1	0.5	0	0.5	1	1	1	0	0	1	1	0	0	0	1	1	0	0	0	1	1	1	1	0	0.5	0.5	0	0	0	0	0	1	1
SW112.05	1	1	1	0	1	1	0	0	1	1	0.5	0	1	1	0	1	1	1	0	1	0.5	1	1	0	0	1	1	0	0	0.5	1	1	0	0	0.5	1	1	1	1	0	0	0.5	0	0	0.5	0	1	1	1
SW112.06	1	1	0	0	1	1	0	1	0	1	1	1	1	1	0	1	1	1	0	1	0.5	0	1	0.5	0.5	1	1	0	0.5	0.5	1	1	0	0	0	1	1	1	1	0	0	1	0	0	0	0	0.5	1	1
SW112.07	1	1	1	0	1	1	0	0	1	1	1	0	1	1	1	0	1	1	0	0	0	1	1	0	0	1	1	0	0	0.5	1	1	0	0	0	1	1	1	1	0	0	0.5	0	0	0.5	0	0	1	1
SW112.08	1	1	0	1	1	1	0	0.5	1	0	1	0	1	1	0.5	0	1	1	0	1	0	1	1	0.5	0	1	1	0	0	0	1	1	0	0	0	1	1	0.5	1	0	0	1	0	0	0.5	0	1	1	0
SW112.09	1	1	1	0.5	1	1	0.5	1	1	0.5	1	0	1	1	0.5	1	1	1	0	1	1	1	1	0	0	1	1	0	0	0.5	1	1	0	0	0	1	1	1	1	0	0	1	0	0	1	0	0.5	1	0.5
SW112.10	1	1	0	0	1	1	0.5	1	1	1	1	0	1	1	0.5	1	1	1	0	1	0.5	1	1	0.5	0	1	1	0	0	0.5	1	1	0	0	0	1	1	1	1	0	0	1	0	0	0	0	0.5	0	1
SW114.01	1	1	0	0	0	1	0.5	1	1	1	1	0	1	1	0.5	1	1	1	0	1	0.5	1	1	0	0.5	1	1	0	0	0.5	1	1	0	0	0	1	1	1	1	0	1	1	0	0	0	0	0	1	1
SW114.02	1	1	0	0	1	1	0.5	1	1	1	1	0	1	1	0.5	1	1	0.5	0	1	0	1	1	0.5	0	1	1	0	0	0.5	1	1	0	0	0	1	1	1	1	0	0	0.5	0	0	0	0	0.5	1	1
SW114.03	1	1	0.5	0	0.5	1	0.5	1	1	1	1	0	1	1	1	0	1	0	0	1	0.5	0	1	1	0	1	1	0	0	0.5	1	1	0	0	0	1	1	1	1	0	0	1	0	0	0	0	0	1	1
SW114.04	1	1	1	0	1	1	0	0	1	0.5	1	0	1	1	1	0	1	0	0	1	1	1	1	1	0	1	1	0	0	0	1	1	0	0	0	1	1	1	1	0	0	1	0	0	0	0	0	0.5	1
SW114.05	1	1	1	1	1	1	0.5	1	1	0.5	1	0	1	1	1	0	1	0.5	0	0.5	1	1	1	0	0.5	1	1	0	0	0.5	1	1	0	0.5	0.5	1	1	1	1	0	0	0	0	0	0.5	0	0.5	1	1
SW114.06	1	1	1	0	1	1	0	0.5	1	0	1	0.5	0.5	1	0.5	0.5	1	0.5	0	1	0	1	1	0	0	1	1	0	0	0	1	1	0	0	0	1	1	1	1	0	0	0.5	0	0	0.5	0	1	1	1
SW114.07	1	1	1	0	1	1	0	0.5	1	1	1	0	1	0	0.5	0.5	1	1	0	1	0.5	0	1	0.5	0	1	1	0	0	0	1	1	0	0	0	1	1	1	1	0	0	0	0	0	1	0	0.5	1	1
SW114.08	1	1	1	0	1	1	0.5	0.5	1	0.5	1	0	1	1	0.5	0.5	1	1	0	1	1	1	1	0.5	0	1	1	0	0	0	1	1	0	0	0	1	1	0.5	1	0	0	0.5	0	0	0.5	0	1	1	1
SW115.01	1	0	1	0	1	1	1	1	1	1	1	0	1	1	1	0	1	0	0	1	0.5	1	1	0	1	1	1	0	0	0.5	1	1	0	0	0	1	1	1	1	0	1	1	0	0	0	0.5	0	0.5	1
SW115.02	1	1	1	0	0	1	0.5	1	1	0.5	1	0	1	0.5	1	0	1	1	0	1	0.5	1	1	0	0	1	1	0	0	0	1	0.5	1	1	0.5	1	1	1	1	0	0	0.5	0	0	0	0	0	1	1
SW115.03	1	0	1	1	1	1	0.5	1	1	1	1	0	1	1	1	0	1	0	0	1	0.5	0	1	0	0.5	1	1	0	0	0.5	1	1	0	0	0	1	1	1	1	0	0	1	0	0	0	1	0	0	1
SW115.04	1	1	1	0	0	1	0.5	1	1	1	1	0	1	1	0.5	1	1	0.5	0	1	0	1	1	0	0	1	1	0	0	1	1	1	1	1	1	1	1	1	1	0	0	1	0	0	0	0	0	1	1
SW115.05	1	0	1	1	1	1	0.5	1	1	0	1	0	1	0.5	1	0	1	0	0	1	1	0	1	1	1	1	1	0	0	0	1	1	0	0	0	1	1	1	1	0	0	1	0	0	0	0.5	0	0	1
SW115.06	1	0	1	0	0	1	0.5	1	1	1	1	0	1	1	0.5	0.5	1	0.5	0	1	0	0	1	0	1	1	1	0	0	0	1	1	0	1	0	1	1	1	1	0	0	0.5	0	0	0	0.5	0	0.5	1
SW116.01	1	0	1	0	1	1	0.5	1	1	0.5	1	0	1	1	0	1	1	1	0	1	0	1	1	0	0	1	1	0	0	1	1	0.5	0	1	1	0.5	1	1	1	0	0	0	0	0.5	0.5	0	0	1	1
SW116.02	1	1	0.5	0	1	1	0	1	0	0.5	1	0.5	0.5	1	0.5	1	1	1	0	1	0	1	1	0	0	1	1	0	0	0	1	1	0	0.5	0.5	1	1	1	1	0	0	1	0	0	0.5	0	0	1	1
SW116.03	1	0	1	0	1	1	0	1	1	0	1	0	0.5	0.5	0	1	1	0.5	0	1	0	1	1	0	0	1	1	0	1	0.5	1	1	0	0.5	1	0	1	1	1	0	0	0	0	0	0.5	0	0	1	1
SW116.04	1	1	1	0	0	0	0	1	1	1	1	0	1	0	0	1	1	0	0	1	1	1	0	0	0	0	0	0	0	0	1	1	0	1	0.5	1	1	1	0	0	0	1	0	1	0	0	0	1	1
SW116.05	1	1	1	0	1	1	0.5	1	1	0.5	1	0	1	1	1	0.5	1	0.5	0	1	0.5	1	1	0	0	1	1	0	0	0.5	1	1	0	1	0	1	1	1	1	0	0	0.5	0	0	0.5	0	0	1	1
SW116.06	1	0.5	1	0	1	1	0.5	1	1	0.5	1	0	1	1	0.5	0.5	1	1	0	1	0	1	1	0	0	1	1	0	0	0	1	1	0	1	0	1	1	1	1	0	0	0	0	1	1	0	0	1	1
SW116.07	1	1	1	0	1	1	0	1	0	1	1	0.5	1	1	0.5	1	1	1	0	1	1	1	1	0	0	1	1	0	0	0	1	1	0	0	0	1	1	1	1	0	0	1	0	0	1	0	0.5	1	1
SW116.08	1	0	1	0	1	1	0.5	1	1	1	1	0	1	1	0.5	1	1	1	0	1	0	1	1	0	0	1	1	0	0	0.5	1	0	0	1	0.5	1	1	1	1	0	0	1	0	0	0.5	0.5	0	1	1
SW116.09	1	1	1	0	1	1	1	1	0.5	0.5	1	0	1	1	0	1	0.5	1	0	1	0	1	1	0	0	1	1	0	0	1	1	1	0	0.5	0	1	1	0.5	1	0	0	1	0	0	1	0	0	0.5	1
SW116.10	1	1	1	0	0.5	1	0.5	1	1	1	1	0	1	1	0.5	0	1	0	0	1	0	1	1	0	0	1	1	0	0	1	1	0	0	1	1	1	1	1	1	1	0	0	0	0	0.5	0	0	0	1
SW122.01	1	1	1	0	1	1	0	0.5	0.5	1	1	0	1	1	0.5	0.5	1	1	0	1	1	1	1	0.5	0	1	1	0	0	0.5	1	1	0	0	0	1	1	1	1	0	0	0	0	0	1	0	0.5	1	1
SW122.02	1	1	1	1	1	1	0	1	1	1	1	0	1	0	0	0	1	1	0	1	1	1	1	0.5	0	1	1	0	0	1	1	1	0	0	0	0	0.5	1	1	0	0	1	0	0	0.5	0.5	1	1	0
SW122.03	1	1	1	0	1	1	0	1	1	1	1	0	1	0	0	1	1	1	0	1	0.5	1	1	1	0	1	1	0	0	0.5	1	1	0	0	0	1	1	1	1	0	0	1	0	0	0.5	0	0	1	1
SW122.04	1	1	1	0	1	1	0	1	0.5	0.5	1	0.5	0.5	1	0	1	1	0	0	1	0	1	1	1	0	1	1	0	0.5	0	1	1	0	0	0.5	1	1	1	1	0	0	1	0	0	0.5	0	0	1	1
SW122.05	1	1	1	0	1	1	0	1	1	1	1	0	1	1	1	0	1	0.5	0	1	1	1	1	0	1	1	1	0	0	0.5	1	1	0	0	0	1	1	1	1	0	0	0.5	0	0	0	0	0	0	1
SW122.06	1	1	1	0	1	1	0	1	0	1	0	0.5	1	0.5	0.5	1	1	1	0	0.5	0	1	1	1	0.5	1	1	0	0.5	0.5	1	1	0	0	0	1	1	1	1	0	0	1	0	0	1	0	0	1	1
SW123.01	1	0	1	0	1	1	1	1	1	1	0	0	1	1	1	0.5	1	0.5	0	1	1	1	1	0.5	0	0.5	1	0	0	0.5	1	1	0	1	0	1	1	1	1	0	0	0	0	0	1	0	0	1	1
SW123.02	1	1	1	0	1	1	0.5	1	1	1	1	1	1	1	0.5	0	1	1	0	1	0.5	0	1	0.5	0	1	1	0	0	0.5	1	1	0	0	0	1	1	1	1	0	0	1	0	0	0.5	0	0.5	1	1
SW123.03	1	1	0.5	0	1	1	0	0.5	1	1	1	0	1	1	1	0.5	1	0.5	0	1	0	1	1	1	0	1	1	0	1	0.5	1	1	0	0	0	1	1	1	1	0	0	0	0	0	0	0	0.5	1	1
SW123.04	1	1	1	0	1	1	0.5	1	1	1	1	0	1	1	0.5	0	1	0.5	0	1	0.5	1	1	0	0	1	1	0	0	0.5	1	1	0	0	0	1	1	1	1	0	0	1	0	0	0	0	0	0	1
SW123.05	1	1	0.5	0	1	1	0	1	1	0.5	1	0	1	1	0	0	1	1	0	1	0.5	1	1	0.5	0	1	1	0	1	0.5	1	1	0	0	0	1	1	1	1	0	0	0.5	0	0	0	0	0	1	1
SW123.06	1	1	1	0	1	1	0	0.5	0	0	1	0	1	1	0.5	0	1	1	0	0.5	0	1	1	0	1	1	1	0	0	0.5	1	1	0	1	0.5	1	1	0	1	0	0	0.5	0	0	0	0	0	1	1
SW123.07	1	1	1	0	1	1	0	1	0.5	0.5	1	0	1	1	1	0	1	1	0	1	0	1	1	0	0	1	1	0	0	0.5	1	1	0	0	0	1	1	1	1	0	0	0.5	0	0	0.5	0	0	1	1
SW123.08	1	0.5	1	0	1	1	0	1	1	0.5	1	0	1	1	0	0	1	0.5	0	1	0.5	1	1	0	0	1	1	1	0	0.5	1	0	0	0.5	0	1	1	1	1	0	0	1	0	0	0.5	0	0	1	1
SW123.09	1	1	1	0	1	1	0.5	1	1	1	0.5	0	1	1	0.5	0	1	0.5	0	1	0.5	1	1	0	0	1	1	0	0	1	1	1	0	0	0	1	1	1	1	0	0	0	0	0	1	0	0	1	1
SW123.10	1	1	1	0	1	1	1	1	1	0.5	1	0	0	1	1	1	1	0	0	1	0.5	1	1	0	0	1	1	0	0	0	1	0	0	0.5	0	1	1	1	1	0	0	0.5	0	0	0.5	0	0	1	1
SW124.01	1	1	1	0	0	1	0	1	0.5	0	1	0	1	1	0	1	1	0	0	1	0	1	1	0	0	1	1	0	0	0.5	1	0	0	0.5	1	0	1	0.5	1	0	0	0.5	0	0	0.5	0	1	1	1
SW124.02	1	0	1	1	0.5	1	0.5	1	1	0	1	0.5	0	1	0.5	0.5	1	0	0	0.5	0	1	1	0	0	1	1	0	0	0	1	0.5	0	1	1	1	1	1	1	0	0	0.5	0	0	0.5	0	0	1	1
SW124.03	1	1	1	1	0	1	0	1	0	1	1	0.5	0.5	1	0	1	1	0.5	0	1	0	1	1	0	0	1	1	0	0	0	1	1	0	0.5	0.5	1	1	0.5	1	0	0	0.5	0	0	1	0	0	1	0
SW124.04	1	1	1	0	1	1	0	1	0	0.5	1	0	1	1	0	0	1	0	0	1	0	1	1	0	0	1	1	0	0	0	1	0.5	0	1	0.5	0.5	1	0.5	1	0	0	0	0	0	0	0	0	1	1
SW124.05	1	1	1	0	1	1	1	1	0	0	1	0	1	1	0	1	1	0	0	1	0	1	1	0	0	1	1	0	0	0.5	1	0.5	0	1	0.5	0	1	0	1	0	0	0.5	0	0	0.5	0	1	1	1
SW124.06	1	1	1	0	1	1	0	1	0	0	1	0	1	1	0	1	1	0.5	0	1	0	1	1	0	0	1	1	0	0	0.5	1	0.5	0	0.5	0.5	0.5	1	0.5	1	0	0	0.5	0	0	0.5	0	0	1	1
SW124.07	1	1	1	0	0.5	1	0.5	1	1	0.5	1	0	1	1	0.5	0	1	0.5	0	1	0.5	1	1	0	0	1	1	0	0	0	1	0	0	0.5	0	0.5	1	0.5	1	0	0	0	0	0	0	0	0	0	1
SW124.08	1	1	1	1	0	1	0	1	0	0.5	1	0	1	1	0.5	0.5	1	0.5	0	1	0	1	1	0	0	1	1	0	0	0.5	1	0.5	0	1	0.5	0.5	1	0.5	1	1	0	0	0	0	0	0	0	0	1
SW124.09	1	1	1	0	1	1	0.5	1	1	1	1	0	1	1	1	0	1	1	0	1	0	1	1	0	0	1	1	0	0	0	1	1	0	1	0	1	1	1	1	0	0	0.5	0	0	0.5	0	0	0	0
SW124.10	1	1	1	1	0.5	1	0	1	0	0	1	0.5	1	1	0	1	1	0.5	0	0	0	1	1	0	0	1	1	0	0	0.5	1	0.5	0	0	0.5	0.5	1	0	1	0	0	0	0	0	0	0	1	1	0.5
SW127.01	1	1	0	0	1	1	0.5	1	1	1	1	0	1	1	1	0	1	1	0	1	0.5	1	1	0.5	0	1	1	0	0	1	1	1	0	0	0	1	1	1	1	0	0	0	0	0	0.5	0	1	1	1
SW127.02	1	1	1	0	1	1	0	0.5	1	1	1	0	1	0	0.5	0	1	0.5	0	1	0.5	0	1	0.5	0.5	1	1	0	0	0	1	1	0	0	0.5	1	1	1	1	0	0	0	0	0	0.5	0	1	1	1
SW127.03	1	1	0.5	0	1	1	0.5	1	1	1	1	0	1	1	0.5	0	1	0.5	0	1	0.5	1	1	0	1	1	1	0	0	0.5	1	0.5	0	0.5	0.5	1	1	1	1	0	0	0.5	0	0	0.5	0	0.5	0	1
SW127.04	1	1	1	0	1	1	0	0	1	1	1	0	1	1	1	0	1	0.5	0	1	0.5	1	1	0.5	0	1	1	0	0	1	1	1	0	0	0	1	1	1	1	0	0	1	0	0	0	0	0.5	1	1
SW127.05	1	1	1	0	1	1	0	0.5	0.5	0.5	1	0	1	1	0.5	0	1	1	0.5	1	0	1	1	0	0	1	1	0	0	0.5	1	0.5	0	1	1	1	1	1	1	0	0	0	0	0	1	0	0.5	1	1
SW127.06	1	1	0.5	0	1	1	0	0.5	1	1	1	0	1	1	1	0	1	1	0	1	0.5	1	1	0.5	0	1	1	0	0	0	1	1	0	0	0	1	1	0.5	1	0	0	1	0	0	1	0	0.5	1	1
SW127.07	1	1	1	0.5	1	1	0	0	1	1	1	0	1	1	1	0	1	1	0	1	0.5	1	1	0.5	1	1	1	0	0	0.5	1	1	0	0	0	1	1	0.5	1	0	0	1	0	0	0	0	0	1	0.5
SW127.08	1	1	0.5	0	1	1	0	1	1	1	1	0	1	1	0	1	1	0.5	0	1	0.5	0.5	1	0.5	0	1	1	0	0	0	1	1	0	0	0	1	1	1	1	0	0	0	0	0	0	0	1	0	1
SW127.09	1	1	1	0	1	1	0	1	0.5	0	1	0	1	1	0.5	0.5	1	1	1	1	0	1	1	0	0	1	1	0	0	0.5	1	1	0	0	0	1	1	0.5	1	0	0	1	0	0	1	0	0	1	1
SW128.01	1	1	0.5	0	1	1	1	1	1	1	0.5	0	1	1	0.5	0.5	1	1	0	1	0.5	0.5	1	0	0.5	1	1	0	0	0.5	1	1	0	0	0	1	1	1	1	0	0	1	0	0	0.5	0	0.5	1	0.5
SW128.02	1	1	0	0	1	1	1	0.5	1	1	1	0	1	0	1	1	1	0.5	0	1	0	0	1	0.5	1	1	1	0	0	0.5	1	1	0	0	0	1	1	1	1	0	0	1	0	0	0	0	0.5	1	1
SW128.03	1	1	0	0	1	1	0	1	1	0.5	1	0	1	0.5	0	0.5	0	0	0	0	0	1	1	0.5	0	1	1	0	0	0	1	1	0	0	0	1	1	1	1	0	0	0	0	0	0	0	1	1	1
SW128.04	1	1	1	1	1	1	0	1	1	0.5	1	0	1	1	0.5	0.5	1	1	0	1	0.5	1	1	0	0	1	1	0	0.5	0.5	1	1	0	0.5	0.5	1	1	1	1	0	0	1	0	0	0.5	0	0	1	1
SW128.05	1	1	0.5	0	1	1	1	0.5	1	1	1	0	1	1	1	0.5	1	0.5	0	1	0	1	1	0.5	0	1	1	0	0	0.5	1	1	0	0	0	1	1	1	1	0	0	1	0	0	1	0	1	1	1
SW128.06	1	1	1	0	1	1	0	0	1	0.5	1	0	1	1	0.5	1	1	1	0	1	1	1	1	0.5	0	1	1	0	0	0.5	1	1	0	0	0	1	1	1	1	0	0	1	0	0	1	0	1	1	1
SW128.07	1	1	0	0	1	1	1	1	1	1	1	0	1	1	1	0	1	1	0	0	1	1	1	0	0	1	1	0	0	0	1	1	0	0	0	1	1	1	1	0	0	1	0	0	0.5	0	0	1	1
SW128.08	1	1	1	0	1	1	0	0.5	0	0.5	1	1	1	1	1	0	1	0	0.5	0	0.5	1	1	0.5	0	1	1	0	0	0.5	1	1	0	0	0	1	1	1	1	0	0	1	0	0	0	0	0	1	0
SW128.10	1	1	0.5	0	1	1	0.5	1	0	0.5	1	0.5	1	1	0	0.5	1	1	0	0.5	1	1	1	0	0	1	1	0	1	0	1	1	0	1	0	1	1	1	1	0	0	0.5	0	0	0.5	0	0	1	1
SW129.01	1	1	1	0	1	1	0.5	1	0	0	1	1	0	1	1	0	1	1	0	1	0	1	1	0	0	1	1	0	0	1	1	0	0	1	1	1	1	1	1	0	0	0.5	0	0	0.5	0	0	1	1
SW129.02	1	1	0	0	1	1	0	1	0.5	0.5	1	0	1	1	0	1	1	0.5	0	1	0.5	1	1	0	0	1	1	0	0	0.5	1	1	0	0	0	1	1	0.5	1	0	0	1	0	0	0.5	0	0	1	1
SW129.03	1	1	0.5	0	1	1	0	1	0.5	1	1	0	0.5	1	1	0.5	1	0.5	0	1	0	1	1	0	0.5	1	1	0	0	0.5	1	1	0	0	0	0	1	1	1	0	0	0	0	0	0	0	0	1	1
SW129.04	1	0.5	1	0	1	1	0	1	0	1	1	0	1	1	0.5	1	1	0.5	0	1	0	0.5	1	0	0	1	1	0	1	0.5	1	1	0	1	0	1	1	1	1	0	0	0.5	0	0	1	0	0	1	1
SW129.05	1	1	1	0	1	1	1	1	1	0	1	0.5	1	1	1	1	0.5	0	0	1	0.5	1	1	0	0	1	1	0	0	0	1	1	0	1	0	0.5	1	1	1	0	0	0.5	0	0	0	1	0	1	1
SW129.06	1	1	1	0	1	1	0.5	1	0	0	1	0	1	1	0.5	0.5	1	1	0	1	0	1	1	1	1	1	1	0	0	0.5	1	1	0	0	0	0.5	1	1	1	1	0	0	0	0	1	0	0	1	1
SW129.07	0	1	1	0	1	1	0	1	1	0	1	0	1	1	0	1	1	0.5	0	1	0	1	1	0	0	1	1	0	0	0	1	1	0	0.5	0.5	1	1	0.5	1	0	0	0	0	0	1	0	0	0	1
SW129.08	1	1	0	0	1	1	0.5	1	0.5	0.5	1	1	0.5	1	1	1	1	1	0	1	0	1	1	0	0	1	1	0	1	1	1	0	0	1	1	1	1	1	1	0	0	0.5	0	0	0.5	0	0	1	1
SW129.09	1	1	1	0	1	1	0	1	0.5	0.5	1	0	1	1	0.5	0	1	1	0	1	0	1	1	0	0	1	1	0	1	0.5	1	1	0	1	0	1	1	0	1	0	0	1	0	0	1	0	0	0	1
SW129.10	1	1	0	0	1	1	0	1	0	0	1	0	1	1	0.5	0.5	1	0	0	1	0	1	1	0	0	1	1	0	0	0.5	1	1	0	0	0.5	1	1	1	1	0	0	1	0	0	0	0	0	1	1
SW31.01	1	1	0	0	1	1	0	1	1	0	1	0	1	1	0	1	1	0	0	1	0	1	1	0.5	0	1	1	0	0	1	1	1	0	0	0	0	1	1	1	0	0	0.5	0	0	0	0	0.5	0.5	1
SW31.02	1	1	0	0	0	1	0	1	0.5	0.5	1	0	1	1	0	1	1	0	0	1	0	1	1	0	0	1	1	0	0	0.5	1	0.5	0	0.5	1	1	1	0	1	0	0	1	0	0	1	0	0	0.5	1
SW31.03	1	1	1	0	0.5	1	0.5	1	1	0.5	1	0.5	1	1	0	1	1	0.5	0	1	0	1	1	0	0	1	1	0	0	1	1	0	0	1	1	1	1	1	1	1	0	0.5	0	0	0.5	0	0	0	1
SW31.04	1	1	1	0	1	1	0	1	1	0.5	1	0	0.5	1	0.5	1	1	0.5	0	1	0	1	1	0.5	0	1	1	0	0	0.5	1	1	0	0	0	1	1	1	1	0	0	0.5	0	0	0.5	0	0.5	1	1
SW31.05	1	1	0.5	0	1	1	0.5	1	1	0	1	0	1	1	0.5	1	1	0.5	0	1	0	1	1	0	0	1	1	0	1	1	1	1	0	0	0	1	0.5	1	1	0	0	1	0	0	1	0	0	1	1
SW31.06	1	1	1	0	1	1	0.5	1	1	0	1	0	0.5	1	0	1	1	0	0	1	0	1	1	0	0	1	1	0	0	0.5	1	1	0	0	0	1	1	1	1	0	0	0.5	0	0	0.5	0	0	1	1
SW31.07	1	1	1	0	0.5	1	0	1	0	0	1	0.5	0	1	0.5	1	0	0	0	1	0	1	1	0	0	1	1	0	0	0.5	1	0	0	0.5	0.5	0	1	0.5	1	0	0	0.5	0	0	1	0	0	1	1
SW31.08	1	1	1	0	0.5	1	1	1	1	0.5	1	1	0.5	1	0.5	0.5	0.5	0.5	0	1	0.5	1	1	0	0	1	1	0	0	0.5	1	1	0	1	0.5	1	1	1	1	0	0.5	1	0	0	0.5	0	0	1	1
SW31.09	1	0.5	1	0	1	1	0	1	1	0.5	1	0	0.5	1	0	1	1	0	0	1	0	1	1	1	1	1	1	0	0	0	1	1	0	0.5	0.5	0	1	1	1	0	0	0.5	0	0	0	0	0	1	1
SW33.01	1	1	1	1	1	1	0	1	1	1	1	0	1	1	0	1	1	1	0	1	0.5	1	1	0	0	1	1	0	1	1	1	1	0	0	0	1	1	1	1	0	0	1	0	0	0.5	0.5	0.5	1	1
SW33.02	1	1	1	0	1	1	0	1	1	0.5	1	0	1	1	0	1	1	1	1	1	0.5	1	1	0	0	1	1	0	0	0.5	1	1	0	0	0	1	1	1	1	0	0	1	0	0	0.5	0	0.5	1	1
SW33.03	1	1	1	0	1	1	0	0	1	1	1	0	1	1	0	0.5	1	1	0	1	1	0.5	1	0.5	0	1	1	0	0	0.5	1	1	0	0	0	1	1	0.5	1	0	0	1	0	0	0.5	0	0.5	1	1
SW33.04	1	1	1	0	1	1	0	0	1	1	1	0.5	1	0.5	0.5	0.5	1	1	0	1	0.5	1	1	0.5	0	1	1	0	0.5	0.5	1	0	0	0	0	1	1	1	1	0	0	1	0	0	1	0	0.5	1	1
SW33.05	1	1	0.5	0	1	1	0	1	1	0.5	1	0.5	0.5	0.5	0.5	0.5	1	1	0	1	1	1	1	0	0	1	1	0	1	0.5	1	1	0	0	0	1	1	1	1	0	0	1	0	0	0.5	0	0.5	1	1
SW33.06	1	1	1	0	1	1	0	0.5	1	0	1	0.5	1	1	0	0.5	1	1	0	1	1	1	1	0	0	1	1	0	1	0.5	1	0	0	0	0	1	1	1	1	0	0	1	0	0	0	0	0.5	1	1
SW38.02	1	1	1	0	1	1	0	1	1	1	1	0	1	1	0	1	1	1	1	1	0.5	1	1	0	0	1	1	0	0	0.5	1	1	0	0	0.5	1	1	1	1	0	0	0.5	0	0	0.5	0	0	1	1
SW38.03	1	1	1	0	1	1	0	0	1	1	1	0	1	1	0	0	1	1	0	1	0.5	1	1	0	0	1	1	0	1	0.5	1	1	0	1	0	1	1	1	1	0	0	1	0	0	0.5	0	1	1	1
SW38.04	1	1	0	0	1	1	0	0	0	1	1	0.5	1	1	0.5	1	1	0.5	0	0	0	1	1	0.5	0	1	1	0	0	0.5	1	1	0	0	0	1	1	0.5	1	0	0	0	0	0	0	0	1	0.5	0.5
SW38.05	1	1	0.5	0	1	1	0	0	1	0.5	1	0	1	0	0	1	1	0	0	1	0.5	1	1	0.5	0	1	1	0	0.5	0.5	1	1	0	0	0	1	1	1	1	0	0	0.5	0	0	0.5	0	0	1	0
SW38.08	1	1	0	0	1	1	0	0	1	1	1	0	0.5	1	0.5	1	1	0	0	1	0.5	1	1	0	0	1	1	0	0	0.5	1	1	0	0	0.5	1	1	1	1	0	0	0	0	0	0.5	0	1	1	1
SW40.01	1	1	1	0	1	1	0	1	1	1	1	0	1	0	0	1	1	0.5	0	1	0.5	1	1	0	0	1	1	0	0	0.5	1	0	0	1	1	1	1	1	1	0	0	0.5	0	0	1	0	0	1	1
SW40.02	1	1	1	0	1	1	0	1	0	0.5	1	0	1	1	0.5	1	0	1	0	1	0	1	1	0.5	0	1	1	0	0	0.5	1	1	0	0	0	1	1	0.5	1	1	0	0.5	0	0	0.5	0	0	1	1
SW40.03	1	1	0.5	0	1	1	1	1	0.5	0	1	0	1	1	0.5	0.5	1	0.5	0	1	0	1	1	0	0	1	1	0	0.5	0	1	1	0	0	0	1	1	1	1	0	0	0	0	0	0.5	0	0	0.5	1
SW40.05	1	1	1	0	0	1	0	1	1	0.5	1	1	1	1	0	1	1	0	0	1	0	1	1	0	0	1	1	0	0	0.5	1	0.5	0	0.5	0	1	1	0.5	1	0	0	0.5	0	0	0	0	0	1	1
SW40.06	1	0	1	0	1	1	0	1	1	0	1	0	1	1	0.5	0.5	1	0	0	1	1	1	1	0	0	1	1	0	0.5	0.5	1	1	0	0	0	0.5	1	0.5	1	1	0	1	0	0	0.5	0	0	1	1
SW40.07	1	1	1	0	1	1	0	1	0.5	0.5	1	1	0	1	0	0.5	1	0.5	0	1	0	1	1	0	0	1	1	0	0	1	1	0	0	0	0	1	1	0.5	1	0	0	1	0	0	0.5	0	0	0	1
SW40.08	1	1	1	0	1	1	0	1	0.5	0	1	0	1	1	1	0.5	1	1	0	0	0	1	1	0	0	1	1	0	0	1	1	1	0	0	0	1	1	0.5	1	1	0	0.5	0	0	1	0	1	1	1
SW40.09	1	1	1	0	0.5	1	0	1	1	1	1	1	1	1	0.5	0.5	1	0	0	0	0	1	1	0	0	1	1	0	0	0	1	0.5	0	1	0.5	0.5	1	0	1	1	0	0.5	0	0	0.5	0	0	0.5	1
SW40.10	1	1	1	0	1	1	0	1	0	0.5	1	0	1	1	1	0	1	1	0	1	0	1	1	0	0.5	1	1	0	0	1	1	1	0	0.5	0	1	1	1	1	0	0	0	0	0	0	0	1	1	1
SW43.02	1	1	1	0	1	1	1	1	1	1	1	1	1	1	1	0	1	1	0	1	0.5	1	1	0	0.5	1	1	0	0	1	1	0	0	1	1	1	1	1	1	0	0	0.5	0	0	0.5	0	0	1	1
SW43.04	1	1	1	0	1	1	0.5	1	0.5	0.5	1	1	0	0.5	0.5	1	0	1	0	1	0	1	1	0	0	1	1	0	0.5	0.5	1	0	0	1	1	1	1	1	1	0	0	0.5	0	0.5	0	0	0	0.5	1
SW43.05	1	1	1	0	1	1	0.5	1	1	1	1	0	1	1	1	0	1	0	0	1	0.5	1	1	0	0	1	1	0	0	0	1	0.5	0	1	1	1	1	0	1	0	0	0	0	0	1	0	0	0.5	1
SW43.06	1	1	0	0	1	1	0	1	1	0	1	0.5	1	1	0	1	1	0.5	0	1	0	1	1	0	0	1	1	0	0	0.5	1	1	0	0	0	1	1	1	1	0	0	0.5	0	0	0	0	0	0	1
SW43.07	1	1	1	0	1	1	0	1	1	0	1	0.5	1	1	0.5	0.5	0	1	0	1	0	1	1	0	0	1	1	0	0	0.5	1	1	0	0	0	1	1	0.5	1	0	0	1	0	0	0	0	0	0	1
SW43.08	1	1	0	0	1	1	1	1	1	0	1	0	1	1	0.5	0.5	1	1	0	1	0	1	1	0	0	1	1	0	1	0.5	1	1	0	0	0	1	1	0	1	0	0	0.5	0	1	0	0	0	0	1
SW43.09	1	1	0	0	1	1	0	1	0.5	0	1	0	1	1	1	0.5	1	0	0	1	0	1	1	0	0	1	1	0	0	0.5	1	1	0	0	0	1	1	0	1	0	0	1	0	0	0	0	0	1	1
SW43.10	1	1	1	0	1	1	0	1	0.5	0	1	0	1	1	1	0.5	1	0	0	1	0	1	1	0	0	1	1	0	0	0	1	1	0	0	0	1	1	0	1	0	0	1	0	0	0.5	0	0	1	1
SW46.01	1	1	1	0	1	1	0	1	0	0	1	0	1	1	0	1	0.5	1	0	1	0	1	1	0	0	1	1	0	0	1	1	0.5	0	1	0.5	1	1	0.5	1	0	0	0	0	0	0.5	0	0.5	1	1
SW46.02	1	1	1	0	0	1	0	1	0	0.5	1	0	1	1	0	1	0.5	0.5	0	1	0	1	1	1	0.5	1	1	0	0	0.5	1	0	0	0.5	1	1	1	0.5	0.5	1	0	0	0	0	0.5	0	0	1	1
SW46.03	1	1	1	0	0	1	0	1	0.5	0	1	0	1	1	0	1	1	1	0	1	0	1	1	0	0.5	1	1	0	0	0.5	1	0	0	1	1	1	1	1	1	0	0	1	0	0	1	0	0	0.5	1
SW46.04	0.5	1	1	0	1	1	0	1	0	0	1	0	1	1	1	0.5	0	0.5	0	1	0	1	1	0	0.5	1	1	0	0	0	1	0.5	0	0.5	0	1	1	0.5	1	0	0	0	0	0	1	0	0	1	1
SW46.05	1	1	1	0	0.5	1	0	1	0.5	0.5	1	0	1	1	0.5	0.5	0.5	0.5	0	1	0	1	1	0	0	1	1	0	0	0.5	1	0.5	0	1	0.5	1	1	1	1	0	0	0.5	0	0	0	0	1	1	1
SW46.06	1	1	1	0	1	1	0	1	0	0.5	1	0	1	1	1	0	0.5	1	0	1	0	1	1	0	1	1	1	0	0	0	1	1	0	1	0	1	1	0	1	0	0	0.5	0	0	0.5	0	0	1	1
SW46.08	1	1	1	0	0	1	0	1	0	0	1	0	1	1	0.5	0.5	1	0.5	0	1	0	1	1	0	0.5	1	1	0	0	0	1	1	0	0.5	0.5	0	1	0.5	1	0	0	0.5	0	0	1	0	0	1	1
SW46.09	1	1	1	0	1	1	0	1	0	0	1	0	1	1	0	0	1	1	0	1	0	1	1	0	0	1	1	0	1	0.5	1	1	0	0	0	1	1	1	1	0	0	0.5	0	0	0.5	0	0	1	1
SW46.10	1	1	1	0	1	1	0	1	1	0	1	0	1	1	0	1	1	1	0	1	0	1	1	1	0.5	1	1	0	0.5	0.5	1	1	0	0	0	1	1	1	1	0	0	0.5	0	0	1	0	1	1	1
SW49.01	1	0	0	0	1	1	0	1	1	0.5	1	0	1	1	0.5	0.5	0	1	0	1	0	1	1	0	0	1	1	0	1	0	1	1	0	0	0	1	1	1	1	0	0.5	0	0	0	0.5	0	0.5	1	1
SW49.02	1	0	0	0	1	1	0.5	1	1	1	1	0	1	1	0.5	0.5	0.5	0.5	0	1	0	1	1	0	0	1	1	0	1	0.5	1	1	0	0	0	1	1	1	1	0	0	0.5	0	0	1	0	1	1	1
SW49.03	1	1	0	0	1	1	0	1	0	0.5	1	1	0	1	0	1	1	0	0	1	0	1	1	1	0	1	1	0	0	1	1	1	0	0	0	0	1	1	1	0	0	1	0	0	0.5	0	0	1	1
SW49.04	1	0	0	0	1	1	1	1	1	0.5	1	0	1	1	1	0.5	0.5	1	0	1	0	1	1	0	0	1	1	0	1	0.5	1	1	0	0	0	1	1	1	1	0	0	0.5	0	0	0.5	0	0.5	1	1
SW49.05	1	1	0	0	1	1	0	1	1	0.5	1	1	0.5	1	0	1	1	0	0	1	1	1	1	1	0	1	1	0	0	0.5	1	1	0	0	0	1	1	1	1	0	0	1	0	0	1	0	0	1	1
SW49.06	1	1	0	0	1	1	0.5	1	1	0.5	1	1	1	1	0	1	1	0.5	0	1	0	1	1	0	0	1	1	0	1	0.5	1	1	0	0	0	0	1	1	1	0	0	1	0	0	1	0	1	1	1
SW49.07	1	1	0.5	0	1	1	0	1	1	0.5	1	1	0	1	0	1	1	0.5	0	1	0.5	1	1	0.5	0	1	1	0	0	0.5	1	1	0	0	0	1	1	1	1	0	0	0.5	0	0	0.5	0	0.5	1	1
SW50.01	1	0.5	1	0	1	1	0	0.5	1	1	1	0	1	1	0.5	0	1	1	0	1	0.5	1	1	1	0	1	1	0	0	0.5	1	1	0	0	0	1	1	0.5	1	0	0	1	0	0	1	0	0.5	1	0.5
SW50.02	1	1	1	0	1	1	1	1	1	1	1	0	1	1	1	0.5	1	1	0	1	0.5	1	1	1	0	1	1	0	0	0	1	1	0	0	0	1	1	1	1	0	0	1	0	0	0.5	0	0	1	1
SW50.03	1	1	0.5	0	1	1	0	1	1	1	1	0.5	1	1	0	1	1	0	0	1	1	1	1	0.5	0	1	1	0	0.5	0	1	1	0	0	0	1	1	0	1	0	0	0	0	0	0.5	0	0.5	1	0
SW50.04	1	1	0.5	0	1	1	0	0.5	1	1	1	0	1	1	1	1	1	1	0	1	1	1	1	1	0	1	1	0	0	0	1	1	0	0	0	1	1	0	1	0	0	1	0	0	1	0	1	1	0.5
SW50.05	1	1	0	0	1	1	1	0.5	1	1	1	0	1	1	0.5	1	1	1	0	1	0.5	0.5	1	0.5	0	1	1	0	1	0	1	1	0	0	0	1	1	1	1	0	0	1	0	0	0.5	0	0.5	0	1
SW50.06	1	1	1	0	1	1	0	1	1	1	1	0.5	1	1	0	1	1	0.5	0	1	0	1	1	0	0	1	1	0	0	0.5	1	1	0	1	0	1	1	1	1	0	0	0.5	0	0	0	0	0	1	1
SW51.01	1	1	0.5	0.5	1	1	0	0	1	1	1	0.5	0.5	1	0.5	0	1	1	0.5	1	0.5	1	1	0.5	0	1	1	0	0.5	1	1	1	0	1	0	1	1	1	1	0	0	1	0	0	0.5	0.5	0.5	1	0.5
SW51.03	1	1	0.5	0	1	1	0	0.5	0	1	1	0	1	0	0.5	0	1	1	1	1	1	1	1	0.5	0.5	1	1	0	0.5	0	1	1	0	0	0	1	1	1	1	0	0	1	0	0	0	0	1	0.5	0.5
SW51.04	1	1	0.5	0	1	1	0	0.5	0	0.5	1	0	1	1	0.5	0.5	1	1	0	1	0	1	1	0	0	1	1	0	0.5	0	1	1	0	0	0	1	1	1	1	0	0	1	0	0	0	0	0	1	0.5
SW51.05	1	1	0.5	0	1	1	1	1	1	1	1	0.5	1	0.5	1	0.5	1	1	1	1	0.5	1	1	0	0	1	1	0	0.5	0.5	1	1	0	0	0	0.5	1	0.5	1	0	0	1	0	0	0	0	0	0	0
SW51.06	1	1	0.5	0	0	1	1	1	1	1	1	0	1	1	1	0.5	1	1	0	1	0.5	1	1	0	0	1	1	0	0	1	1	1	0	0	0	1	1	0.5	1	0	0	1	0	0	0	0	0	1	0.5
SW51.08	1	1	0.5	0.5	1	1	0.5	1	1	1	1	0	1	1	0.5	0	1	1	0	1	0.5	1	1	0.5	0	1	1	0	0	0.5	1	1	0	0	0	1	1	0.5	1	0	0	1	0	0	0.5	0	0.5	1	0
SW51.09	1	1	0.5	0	1	1	0	1	1	1	1	0	1	1	0.5	1	1	0	0	1	0	1	1	0	0.5	1	1	0	0	1	1	1	0	0	0	1	1	1	1	0	0	0	0	0	0	0	0	1	1
SW58.01	1	1	0.5	0	1	1	0	0.5	1	0.5	1	0	1	1	1	1	1	1	1	1	0	1	1	0.5	0	1	1	0	0	0	1	1	0	0	0	1	1	1	1	0	0	1	0	0	0	0	0.5	1	1
SW58.02	1	1	1	0	1	1	0	1	0.5	0.5	1	0	0	0.5	0	1	1	0	0	1	1	1	1	1	0	1	1	0	0.5	0.5	1	1	0	0	0	1	1	1	1	0	0	0	0	0	0.5	0	0.5	1	1
SW58.03	1	1	1	0	1	1	0	1	1	1	1	0	1	0	0	0.5	1	0.5	0	1	0.5	1	1	0.5	0	1	1	0	0	1	1	1	0	0	0	1	1	1	1	0	0	1	0	0	0.5	0	0.5	1	1
SW58.04	1	1	1	0	1	1	0	0	1	1	1	0	1	1	1	0	1	1	0	0	0	1	1	1	0	1	1	0	0	0	1	1	0	0.5	0	1	1	1	1	0	0	0.5	0	0	0.5	0	1	1	1
SW58.05	1	1	1	0	1	1	1	0	1	1	1	0	1	1	1	0	1	1	0	1	0.5	1	1	0.5	0	1	1	0	0	0.5	1	1	0	0	0	1	1	0.5	1	0	0	1	0	0	0.5	0	0	1	0
SW58.06	1	1	0.5	0	1	1	0	1	0	1	1	0	0	0	0.5	0.5	1	1	0	1	0	1	1	1	0	1	1	0	1	1	1	1	0	0	1	1	1	1	1	0.5	0	1	0	0	0	0	0	1	1
SW58.07	1	1	0.5	0	1	1	0	1	1	1	1	0	1	0	0	0.5	1	1	0	1	0	1	1	0.5	0	1	1	0	1	0.5	1	1	0	0	0	1	1	1	1	0	0	1	0	0	0	0	0	1	1
SW58.08	1	1	0	0.5	1	1	0	1	1	0.5	1	0	1	1	0.5	0	1	1	0	0	0	1	1	0	0	1	1	0	0.5	0.5	1	1	0	0.5	0.5	1	1	1	1	0	0	1	0	0	0	0	0.5	1	1
SW58.09	1	1	1	0	1	1	1	0.5	1	0	1	0.5	0.5	1	0	0	1	1	0	1	0.5	1	1	0	0	1	1	0	1	0.5	1	1	0	0	0	1	1	1	1	0	0	1	0	0	0.5	0	0.5	1	1
SW58.10	1	1	1	1	1	1	0	1	1	1	1	0	1	1	0	0.5	1	1	0	1	0.5	1	1	0.5	0	1	1	0	0	0	1	1	0	0	0	1	1	1	1	0	0	0.5	0	0	0.5	0	0.5	1	1
SW63.02	1	1	0.5	0	1	1	1	1	1	1	1	0	1	1	0.5	0	1	0.5	0	1	1	0	1	0.5	0	1	1	0	0.5	0	1	1	0	0	0	1	1	1	1	0	0	1	0	0	1	0	1	1	1
SW63.03	1	1	0.5	0	1	1	0.5	1	0.5	1	1	0	1	1	0.5	0	1	0	0	1	0	1	1	0	0	1	1	0	1	1	1	1	0	0	0	1	1	1	1	0	0	1	0	0	0	0	0	1	1
SW63.04	1	1	1	0	1	1	0	1	1	0.5	1	0	1	1	1	0	1	1	0	1	0	1	1	0	0	1	1	0	0	1	1	1	0	0	0	0.5	1	0.5	1	0	0	1	0	0	0	0	1	1	1
SW63.05	1	1	1	0	1	1	0	1	1	0.5	1	0	1	1	1	0	1	1	0	1	0	1	1	0.5	0	1	1	0	0	0.5	1	1	0	0	0	1	1	0	1	0	0	1	0	0	0	0	0	1	1
SW63.06	1	1	0	0	1	1	0	1	0	0.5	1	0.5	0	1	0.5	0.5	1	0.5	0	1	0	0	1	0	0	1	1	0	1	0.5	1	1	0	0	0	1	1	1	1	0	0	0	0	0	0	0	0	1	1
SW63.07	1	1	1	0	1	1	0	1	0.5	0	1	0	1	1	0	1	1	1	0	1	0	1	1	0.5	0	1	1	0	0	0.5	1	1	0	0	0	1	1	0	1	0	0	1	0	0	0.5	0	0.5	1	1
SW63.08	1	1	1	0	1	1	0	1	0	0.5	1	0	1	1	0.5	0.5	1	0	0	1	1	1	1	0.5	0	1	1	0	1	0.5	1	1	0	0	0	1	1	1	1	0	0.5	1	0	0	0.5	0	0.5	1	1
SW64.01	1	1	1	0	0.5	1	1	1	1	1	1	0	1	1	0	1	1	0.5	0	1	0	1	1	0	0	1	1	0	0	0.5	1	0	0	1	1	1	1	0.5	1	0	0	1	0	0	0.5	0	0	1	1
SW64.02	1	1	1	0	1	1	0	1	1	0	1	0	1	0	0	1	1	0	0	1	0.5	1	0	0	0	1	1	0	0	0.5	1	0.5	0	1	1	1	1	1	1	0	0	0.5	0	0	0.5	0	0	1	1
SW64.03	1	1	1	0	1	0	0	1	1	1	1	0	1	0	0.5	0.5	1	0.5	0	1	0	1	1	0	0	1	1	1	0	0.5	1	1	0	0.5	0.5	1	1	1	1	0	0	0.5	0	0	1	0	0.5	1	1
SW64.04	1	1	1	0	1	1	0	1	1	0	1	0	1	0	0.5	1	1	0	0	1	0.5	1	1	0	0	1	1	0	0	1	1	0	0	0.5	0.5	1	1	1	1	0	0	0.5	0	0	0	0	0	0	1
SW64.05	1	1	1	0	0.5	1	0.5	1	1	0	1	0.5	1	1	0.5	1	1	0	0	1	0.5	1	1	0	1	1	1	0	0	1	1	0.5	0	1	1	1	1	0	1	0	1	0.5	0	0	0.5	0	0	0.5	0.5
SW64.06	1	1	1	0	0.5	1	0.5	1	1	0	1	0	1	1	0.5	0.5	1	0.5	0	1	1	1	1	0	0	1	1	0	0	1	1	0	0	1	1	1	1	1	1	0	1	0	0	0	0.5	0	0	1	1
SW64.07	1	1	1	0	1	1	0	1	1	0.5	1	0	1	0.5	0.5	0.5	1	1	0	1	0.5	1	1	0	0	1	1	0	0	0.5	1	1	0	0	0	1	1	0	1	0	0	0.5	0	0	0.5	0	0	0.5	1
SW64.08	1	1	1	0	0.5	1	0	1	1	0	1	0	1	1	0	1	1	0.5	0	1	0.5	1	1	0	0	1	1	0	0	1	1	0	0	1	1	1	1	0	1	0	1	0.5	0	0	0.5	0	0	0	0.5
SW64.09	1	1	1	0	1	1	0	1	0.5	0	1	0	1	1	1	0	1	1	0	1	0	1	1	0	0	1	1	0	0	0	1	1	0	0	0	1	1	1	1	0	0.5	0.5	0	0	1	0	1	1	1
SW64.10	1	1	1	0	1	1	0.5	1	1	0	1	0	1	1	0.5	0.5	1	0	0	1	0	1	1	0	0	1	1	1	0	1	1	0	0	1	0.5	1	1	0	1	0	0	0.5	0	0	0.5	0	0	1	1
SW65.02	1	1	0	0	0	0	0.5	1	0.5	1	1	0	1	1	1	0	1	0	0	1	1	1	1	0	0	1	1	1	0	0.5	1	0	0	1	1	1	1	1	1	0	0	0	0	0	0.5	0	0	1	1
SW65.03	1	1	0	0	0	1	0.5	1	0.5	1	1	0	1	1	1	0	1	0	0	1	1	1	1	0	0	1	1	0.5	0	1	1	0	0	1	1	1	1	0.5	1	0	0	0	0	0	0.5	0	0	1	0
SW65.04	1	1	0.5	0	0.5	0	1	1	1	1	1	0	1	1	1	0	0	0.5	0	1	1	1	1	0	0	1	1	0	0	0	1	0	0	1	1	1	1	0.5	1	0	0	0	0	0	0.5	0	0	0.5	1
SW65.05	1	1	0.5	0.5	0.5	1	0.5	1	1	1	1	0	1	1	0.5	0.5	1	0	0	1	1	1	1	0	0	1	1	0	0	0.5	1	0	0	1	1	1	1	0	1	0	0	1	0	0.5	1	0	0	0.5	1
SW65.06	1	1	0.5	0	0	1	0.5	1	1	1	1	0	1	1	1	0	1	0.5	0	1	1	1	1	0	0	1	1	1	0	0	1	0	0	1	1	1	1	1	1	0	1	0	0	0	0.5	0	0	1	0
SW65.07	1	1	0.5	0	0.5	0	0.5	1	1	1	1	0	1	0.5	1	0	1	0	0	1	1	1	1	0	0	1	1	0	0	0	1	0	0	1	1	1	1	1	1	1	0	0	0	0	0.5	0	0	0.5	0
SW65.08	1	1	0.5	0	0.5	1	1	1	1	1	1	0	1	1	1	0	1	0	0	1	1	1	1	0	0	1	1	1	0	1	1	0	0	1	1	1	1	1	1	0	0	0	0	0	1	0	0	0.5	0
SW65.09	1	1	0.5	0	0	1	1	1	1	0	1	0	1	1	0	1	0.5	1	0	1	0	1	1	0	0	1	1	0	0	0	1	1	0	0	0	0	1	1	1	0	0	1	0	0	1	0	0.5	1	1
SW65.10	1	1	1	0	1	1	0.5	1	0.5	0	1	0	1	1	0.5	0	1	1	0	1	0	1	1	1	0	1	1	0	1	0	1	1	0	0	0	0	1	0	1	0	0	0.5	0	0	1	0	0	1	1
SW781.03	0.5	1	1	0	0	0	0	1	1	1	1	0	1	0	0	1	1	0	0	1	1	1	0.5	0	0	0	0	0	0	0	1	1	0	1	0.5	1	1	1	0	0	0	1	1	1	1	0	0	1	1
SW781.04	1	1	1	0	0	0	0	1	1	1	0	0	1	0.5	0	1	1	0.5	0	1	1	1	0	0	0	0	0	0	0	0	1	1	0.5	1	0	0	1	1	0	0	0	1	1	0	0.5	0	0	1	1
SW781.05	0.5	1	1	0	0	0	0	1	1	1	1	0	1	0	0	1	1	0.5	0	1	1	1	0	0	0	0	0	0.5	0	0	1	1	0	1	0	1	1	1	0	0	0	1	1	0	1	0	0	1	1
SW781.06	0.5	1	1	0	0	0	1	1	1	1	0	0	1	0.5	0	1	1	0.5	0	1	1	1	1	0	0	0	0	0	0	0	1	1	0	1	0.5	1	1	1	0	0	0	1	1	0	0	0	0	1	1
SW781.07	1	1	1	0	0	0	0	1	1	1	0	0	1	1	0	1	1	0	0	1	1	1	0	0	0	0	0	0	0	0	1	1	1	1	0	0	1	1	0	0	0	1	0	1	0	0	0	1	1
SW781.08	0.5	1	1	0	0	0	0	1	1	0	0	0	1	0.5	0	1	1	0.5	0	1	1	1	0	0	0	0	0	0	0	0	0	1	0	1	0.5	1	1	1	0	0	0	1	0.5	0	0	0	0	1	1
SW781.09	0.5	1	1	0	0	0	0	1	1	1	1	0	1	0.5	0	1	1	0.5	0	1	1	1	0	0	0	0	0	0.5	0	0	1	1	1	1	0	0	1	1	0	0	0	1	0	0	0	0	0	1	1
SW782.01	1	1	1	1	1	1	0.5	1	1	0	1	0	1	1	0.5	0.5	1	0	0	1	1	1	1	0	0	1	1	0	0	0.5	1	0	0	1	1	1	1	1	1	0	0	0	0	0	0.5	0	1	0.5	1
SW782.02	1	1	1	0	0.5	1	0.5	1	1	1	1	0	1	0	0.5	1	1	0	0	1	0	1	1	0	0	1	1	0	0	0.5	1	1	0	0.5	1	1	1	1	1	0	0	0	0	0	0.5	1	0	0	1
SW782.03	1	1	0	0	0.5	1	0.5	1	1	1	1	0	1	1	0.5	0.5	0.5	0	0	1	0.5	1	1	0	0.5	1	1	0	0	0	1	0	0	1	1	1	1	1	1	1	1	0	0	0	0	0	0	0.5	1
SW782.06	1	1	1	0	0.5	1	0	1	1	1	1	0	1	1	1	0	1	0.5	0	1	1	1	1	0	0	1	1	0	0	0	1	0.5	0	1	0.5	1	1	1	1	0	0	0	0	0	0	0	0	0	1
SW782.07	1	1	1	0	1	1	0.5	1	1	0.5	1	0	1	1	0	1	1	0.5	0	1	0.5	1	1	0	0.5	1	1	0	0	1	1	0.5	0	1	0.5	1	1	1	1	0	0	0.5	0	0	0.5	0	0	1	1
SW782.08	1	1	1	0	1	1	0.5	1	1	0.5	1	0	1	1	0	0.5	1	0.5	0	1	0.5	1	1	0	0	1	1	0	0	1	1	0	0	1	1	1	1	1	1	0	0.5	0	0	0	0	0	0.5	1	1
SW782.09	1	1	1	0.5	1	1	0	1	1	0.5	1	0	1	1	0.5	0.5	1	1	0	1	0	1	1	0	0	1	1	0	0	0	1	1	0	0	0.5	1	1	1	1	0	0.5	0	0	0	0	0	0.5	1	1
SW782.10	1	1	1	0	0.5	1	0.5	1	1	0	0.5	0	1	1	0	0.5	1	0	0	1	1	1	1	0	0	1	1	0	0	0.5	1	0	0	1	1	1	1	0	1	0	0.5	0	0	0	0.5	0	1	0	1
SW786.01	1	1	1	1	1	1	0	1	0	0.5	1	0	1	1	0	0	0	1	0	1	0	1	1	0	0	1	1	0	0	0	1	1	0	1	0.5	1	1	1	1	0	0	1	0	0	0.5	0	0	1	1
SW786.02	1	1	1	1	1	1	0	1	1	1	1	0	1	1	1	0	1	1	0	1	0	1	1	0	0	1	1	0	0	0	1	1	0	0	0	1	1	0.5	1	1	0	1	0	0	0.5	0	0	1	1
SW786.03	1	1	1	0	1	1	0	1	0	1	1	0	1	1	1	0	1	1	0	1	0	1	1	0	0	1	1	0	0	1	1	1	0	0	0	1	1	1	1	0	0	0.5	0	0	0.5	0.5	0	1	1
SW786.04	1	1	1	0	0	1	0	1	1	0	1	0	1	1	0	1	0	0.5	0	1	0	1	1	0	0	1	1	0	0	0.5	1	1	0	0	0	1	1	0.5	1	1	0	1	0	0	1	0	0	1	1
SW786.06	1	1	1	0	0.5	1	0	1	1	1	1	0	1	1	1	0	0.5	1	0	1	0.5	1	1	0	0	1	1	0	0	0.5	1	0.5	0	1	1	1	1	1	1	0	0	1	0	0	0.5	0	0	0	0
SW786.07	1	1	1	0	1	1	0	1	1	0.5	1	0.5	1	1	1	1	0	0.5	0	0	0	1	1	0	0	1	1	0	0	0.5	1	1	0	0	0	1	1	1	1	0	0	1	0	0	0.5	0	0	1	1
SW786.09	1	1	1	0	1	1	0.5	1	1	0	1	0	1	1	0.5	0	1	0	0	1	0.5	1	1	0	0	1	1	0	0	1	1	0	0	0.5	1	1	1	1	1	0	0	0	0	0	0.5	0	1	0.5	1
SW786.10	1	1	0	0	1	1	1	1	1	1	1	0	1	0.5	0.5	0.5	0	0.5	0	1	0.5	1	1	0.5	0	1	1	0	0	0	1	0	0	0	0.5	1	1	1	1	1	0	1	0	0	0.5	0	0	0	1
SW787.01	1	1	1	0	1	1	0	1	0.5	0	1	0	1	1	1	0	1	1	0	1	0	1	0	0	0	1	1	0	0	0.5	1	1	0	0	0	1	1	1	1	0	0	1	0	0	0	0	0	1	1
SW787.02	1	0.5	1	0	0.5	1	0.5	1	1	0	1	0	1	1	0	1	1	0.5	0	1	0	1	1	1	0	1	1	0	0	0.5	1	1	0	0	0.5	1	1	1	1	0	1	0	0	0	0	0	0	1	1
SW787.03	1	1	1	0	1	1	0	1	0	0	1	0	1	0	1	0	1	1	0	1	0	1	0	0	0	1	1	0	0	0.5	1	1	0	0	0	1	1	1	1	0	0	1	0	0	0	0	0	1	1
SW787.04	1	1	1	0	1	1	0	1	1	0	1	0	1	0.5	1	1	1	1	0	1	0	1	1	0.5	0	1	1	0	0	0.5	1	1	0	0	0	1	1	1	1	0	0	0	0	0	0.5	0	0	1	1
SW787.05	1	1	1	0	0	1	0	1	0	0	1	0.5	1	0	1	0	1	1	0	0	0.5	1	0	0	0	1	1	0	0	1	1	1	0	1	0	1	1	0.5	1	0	0	0	0	0	0	0	0	0	1
SW787.06	1	1	1	0	0	1	0	1	0.5	0.5	1	0	1	1	1	0.5	1	1	0	0	0	1	0.5	0	0	1	1	0	0	0.5	1	1	0	0.5	0.5	0	1	1	1	0	0	1	0	0	0	0	0	1	1
SW787.07	1	1	1	0	1	1	0	1	0.5	0.5	1	0	1	0	1	0	1	1	0	1	0.5	1	0.5	1	0	1	1	0	0	0.5	1	1	0	0	0	1	1	1	1	0	0	1	0	0	0	0	0	1	1
SW787.08	1	1	1	0	0	1	0.5	1	0.5	0	1	0	1	0	0.5	1	1	1	0	1	1	1	1	0	0	1	1	0	0	0.5	1	1	0	0	0.5	1	1	1	1	0	0	0.5	0	0	0	0	0	1	1
SW787.09	1	1	1	0	1	1	0	1	1	1	1	0	1	1	0	0	1	1	0	1	0.5	1	1	0.5	0	1	1	0	0	1	1	1	0	0	0	1	1	1	1	0	0.5	0.5	0	0	0.5	0	0	1	1
SW787.10	1	1	1	0	1	1	0	1	1	1	1	0	1	0	0	1	1	1	0	0.5	1	1	1	0.5	0	1	1	0	0	0	1	1	0	0	0	1	1	1	1	0	1	0	0	0	0	0.5	0.5	1	1
SW788.01	1	1	1	0	0	0	0	1	1	1	0	0	1	0	0	1	1	0	0	1	1	1	0	0	0	0	0	0	0	0	0.5	1	0	1	1	1	1	1	0	0	0	1	0	0	0	0	0	1	1
SW788.02	0	1	1	0	0	0	0	1	1	1	0	0	1	0.5	0	1	1	0	0	1	1	1	0	0	0	0	0	1	0	0	1	1	0	1	0.5	0.5	1	1	0	0	0	1	1	0	0	0	0	1	1
SW788.03	1	0.5	1	0	0	0	0	1	1	1	0	0	1	0	0	1	1	0.5	0	1	1	1	0	0	0	0	1	0	0	0	1	1	0	1	0.5	0.5	1	1	0	0	0	1	0	0	0	0	0	1	1
SW788.04	0.5	0.5	1	0	0	0	0	1	1	1	0	0	1	0	0	1	1	0.5	0	1	1	1	0	0	0	0	1	0.5	0	0	1	1	0.5	1	0.5	0.5	1	1	0	0	0	1	0	0	1	0	0	1	1
SW788.05	1	1	1	0	0	0	0.5	1	1	1	0.5	0	1	0	0	1	1	0.5	0	1	1	1	0	0	0	0	0.5	1	0	0	1	1	1	1	1	0.5	1	1	0	0	0	1	0	0	0.5	0.5	0	1	1
SW788.06	1	1	1	0	0	0	0	1	1	1	0	0	1	1	0	1	1	1	0	1	1	1	0	0	0	0	0	0	0	0	1	1	0	1	1	0	1	1	0	0	0	1	0	0	0	0	0	1	1
SW788.07	1	1	1	0	0	0	0	1	1	1	0	0	1	0.5	0	1	1	0	0	1	1	1	0	0	0	0	1	0	0	0	0	1	0	1	1	0	1	1	0	0	0	1	0	0	0	0.5	0	1	1
SW788.08	0	0	1	0	0	0	0	1	1	0.5	0	0	1	0	0	1	1	0.5	0	1	1	1	0	0	0	0	0.5	0	0	0	1	1	0.5	1	0	0	1	1	0	0	0	1	0.5	0	0	0	0	1	1
SW788.09	1	0	1	0	0	0	1	1	1	0	0	0	1	0.5	0	1	1	0.5	0	1	1	1	0	0	0	0	1	0	0	0	1	1	0	1	1	1	1	1	0	0	0	1	1	0	0	1	0	1	1
SW788.10	0.5	1	1	0	0	0	0	1	1	0	0	0	1	0	0	1	1	0.5	0	1	1	1	0.5	0	0	1	0	0	0	0	1	1	0	1	1	0	1	1	0	0	0	1	0.5	0	0	0	0	1	1
SW789.01	1	1	0.5	0.5	1	1	0	1	1	0.5	1	0	1	1	0	1	1	0	0	1	1	1	0	0	0	0	1	0.5	0	0	1	1	1	1	0	1	1	1	0	0	0	1	0	0	0	0	0	1	1
SW789.02	1	0	1	1	1	1	0.5	1	1	0.5	1	0	1	1	0.5	0.5	1	0.5	0	1	0	1	1	0	0	1	1	0	0	0.5	1	1	0	1	1	1	1	1	1	0	0	1	0	0	0	0	0	1	1
SW789.04	1	0.5	1	0	0.5	1	0.5	1	1	0.5	0	0	1	1	1	0.5	1	1	0	1	0	1	0.5	0	0	0.5	1	0	0	0.5	1	1	0.5	1	0.5	1	1	0	0.5	0	0	1	0	0	0.5	0	0	1	1
SW789.05	1	0.5	0	0.5	0.5	1	0	1	1	1	0	0	1	1	0	1	1	0	0	0	0.5	1	0.5	0	0	0.5	0.5	0	0	0	1	1	0.5	0	0.5	1	1	1	0.5	1	0	1	0	0	0	0	0	1	1
SW789.06	1	1	1	0	0	1	0.5	1	0.5	1	1	0	1	1	1	0.5	1	1	0	0	0	1	0.5	0	0	1	1	0	0	0.5	1	1	1	0.5	1	1	1	1	0	0	0	1	0	0	0.5	0.5	0	1	1
SW789.07	1	1	1	0	1	1	0	1	0	0.5	1	0	1	1	0	1	1	0.5	0	1	0	1	1	0	0	1	1	0	0	0.5	1	1	0	0.5	1	1	1	0	1	0	0	1	0	0	0.5	0	0	1	1
SW789.08	0.5	1	1	0	0.5	1	0	1	1	0.5	1	0	1	0	0	1	1	1	0	1	1	1	1	0	0	0.5	1	0	0	1	1	1	0.5	0.5	0	1	1	0.5	0	0	0	1	0	1	0	0	0.5	1	1
SW789.09	0	1	0	0	1	1	0	1	1	0.5	1	0	1	1	0.5	0.5	1	0.5	0	0	0.5	1	0.5	0	0	1	1	0.5	1	0	1	1	1	0	0	1	1	1	0.5	0	0	1	0	0	0	0	0.5	1	1
SW790.01	1	1	0.5	0	0	1	0	1	1	0.5	0	0	1	1	0	1	1	1	0	1	1	1	0	0	0	0	1	0	0	0	1	1	1	1	0	1	1	1	0	0	0	1	0	0	0	0	0	1	1
SW790.02	1	1	0	0	0	1	0	1	1	1	0	0	1	1	0	1	1	1	0	1	1	1	1	0	0	0	0.5	0.5	0	0	1	1	1	1	0	1	1	1	0	0	0	1	0	0	0	0	0	1	1
SW790.03	0.5	1	1	0	0	1	0	1	1	0	0	0	1	1	0	1	1	1	0	1	1	1	0.5	0	0	0	0.5	0.5	0	0	1	1	1	1	0	1	0	1	0	0	0	1	0	0	0	0	0	1	1
SW790.04	0	1	0.5	0	0	1	1	1	1	1	0	0	1	0.5	0	1	1	1	0	1	1	1	0	0	0	0	0	0.5	0	0	1	1	1	1	0	1	0.5	1	0	0	0	1	0	0	0	0	0	1	1
SW790.06	0.5	1	1	0	0	1	0	1	1	0	0	0	1	0	0	1	1	1	0	1	1	1	0	0	0	0	0.5	0.5	0	0	1	1	1	1	0	1	0.5	1	0	0	0	1	0	0	0	0	0	1	1
SW790.07	0	1	1	0	0	1	0	1	1	1	0	0	1	1	0	1	1	1	0	1	1	1	0	0	0	0	0	0	0	0	1	1	1	1	0	1	1	1	0	0	0	1	0	0	0	0	0	1	1
SW793.01	0.5	1	1	0	0	0	0.5	1	1	1	0.5	0	1	0	0	1	1	0	0	1	1	1	0	0	0	0	0	0	0	0	1	1	0.5	1	0	0	1	1	0	0	0	1	1	1	0	0	0	1	1
SW793.02	1	1	1	0	0	0	0	1	1	1	1	0	1	0	0	1	1	0.5	0	1	1	1	0	0	0	0	0	0	0	0	1	1	0	1	1	0	1	1	0	0	0	1	0.5	0	0	0	0	1	1
SW793.03	1	1	1	0	0	0	0	1	1	1	0	0	1	0.5	0	1	1	1	0	1	1	1	0	0	0	0	0	0.5	0	0	1	1	0	1	0.5	0.5	1	1	0	0	0	1	0	1	0	0	0	1	1
SW793.06	0.5	1	1	0	0	0	0	1	1	1	0	0	1	1	0	1	1	0	0	1	1	1	0	0	0	0	0	0	0	0	1	1	0	1	1	0.5	1	1	0	0	0	1	0.5	0	0	0	0	1	1
SW793.07	0	1	1	0	0	0	0	1	1	1	0	0	1	1	0	1	1	0	0	1	1	1	0	0	0	0	0	1	0	0	1	1	0	1	1	1	1	1	0	0	0	1	0	0	0	0	0	1	1
SW793.09	1	1	1	0	0	0	0	1	1	1	0	0	1	0.5	0	1	1	1	0	1	1	1	0	0	0	0	0	0	0	0	1	1	0	1	0	1	1	1	0	0	0	1	0.5	0	0	0	0	1	1
SW793.10	0.5	1	1	0	0	0	0	1	1	1	0	0	1	1	0	0.5	1	0.5	0	1	1	1	0	0	0	0	0	0	0	0	1	1	0	1	1	1	1	1	0	0	0	1	0	0	0	0	0	1	1
SW795.01	0	1	1	0	0	0	0	1	1	1	0.5	0	1	1	0	1	1	0	0	1	1	1	0	0	0	0	0	0	0	0	1	1	0	1	1	0.5	1	1	0	0	0	1	1	0	0	0	0	1	1
SW795.02	1	1	1	0	0	0	0	1	1	1	0.5	0	1	0.5	0	1	1	0.5	0	1	1	1	0	0	0	0	0	0	0	0	1	1	0.5	1	0.5	1	1	1	0	0	0	1	0	0	0.5	0	0	1	1
SW795.04	0.5	1	1	0	0	0	0	1	1	1	0	0	1	0	0	1	1	0.5	0	1	1	1	0	0	0	0	0	0	0	0	1	1	1	1	0	0	1	1	0	0	0	1	0.5	0	0	0	0	1	1
SW795.06	0.5	1	1	0	0	0	0	1	1	1	1	0	1	0.5	0	1	1	0	0	1	1	1	0	0	0	0	0	0	0	0	1	1	0	1	0.5	1	1	1	0	1	0	1	0	1	1	0	0	1	1
SW795.07	0.5	1	1	0	0	0	0	1	1	0.5	0	0	1	0.5	0	1	1	0.5	0	1	1	1	0	0	0	0	1	0.5	0	0	0	1	1	1	0	0	1	1	0	0	0	1	1	0	0	0	0	1	1
SW795.08	1	1	1	0	0	0	0	1	1	0.5	0	0	1	0.5	0	1	1	1	0	1	1	1	0	0	0	0	0.5	1	0	0	1	1	0.5	1	0.5	0	1	1	0	0	0	1	0	0	0	0	0	1	1
SW795.09	1	1	1	0	0	0	0	1	1	1	1	0	1	0.5	0	1	1	0	0	1	1	1	0	0	0	0	0.5	0.5	0	0	0	1	0	1	1	1	1	1	0	0	0	1	1	1	0	0	0	1	1
SW795.10	1	1	1	0	0	0	0.5	1	1	1	0	0	1	1	0	1	1	0	0	1	1	1	0	0	0	0	0	0	0	0	1	1	0	1	1	1	1	1	0	0	0	1	0	0	0.5	0	0	1	1
SW796.01	0.5	1	1	0	0	0	0	1	1	1	0	0	1	0	0	1	1	0	0	1	1	1	0	0	0	0	1	0	0	0	1	1	0	1	1	0	1	1	0	0	0	1	1	1	0	0	0	1	1
SW796.02	1	1	1	0	0	0	0	1	1	1	1	0	1	0.5	0	1	1	0	0	1	1	1	0	0	0	0	0	0	0	0	1	1	0	1	0.5	1	1	1	0	0	0	1	1	0	0	0.5	0	1	1
SW796.03	1	1	1	0	0	0	0	1	1	1	1	0	1	0	0	1	1	0	0	1	1	1	0	0	0	0	0	0	0	0	1	1	0	1	0.5	1	1	1	0	0	0	1	0.5	0	0	1	0	1	1
SW796.04	0.5	1	1	0	0	0	0	1	1	1	0	0	1	0.5	0	1	1	0.5	0	1	1	1	0	0	0	0	0.5	0	0	0	1	1	0	1	1	1	1	1	0	0	0	1	0.5	0	0	0	0	1	1
SW796.05	0.5	1	1	0	0	0	0	1	1	1	0	0	1	1	0	1	1	0	0	1	1	1	0	0	0	0	0	0	0	0	0	1	0	1	0.5	1	1	1	0	0	0	1	1	0	0	0	0	1	1
SW796.06	1	1	1	0	0	0	0	1	1	1	0	0	1	0.5	0	1	1	0.5	0	1	1	1	0	0	0	0	0	0	0	0	1	1	0	1	0.5	1	1	1	0	0	0	1	1	0	0	0	0	1	1
SW796.07	1	1	1	0	0	0	0	1	1	1	0	0	1	0	0	1	1	0	0	1	1	1	0	0	0	0	0	0	0	0	1	1	0	1	0	1	1	1	0	0	0	1	1	0	0	1	0	1	1
SW796.08	1	1	1	0	0	0	0	1	1	0	0	0	1	1	0	1	1	0.5	0	1	1	1	0	0	0	0	0	0.5	0	0	1	1	0.5	1	0	1	1	1	0	0	0	1	0	0	0	0	0	1	1
SW796.09	1	1	1	0	0	0	0	1	1	1	0	0	1	0.5	0	1	1	0	0	1	1	1	0	0	0	0	0	0	0	0	1	1	0	1	1	0	1	1	0	1	0	1	0	0	0	0	0	1	1
SW796.10	0.5	1	1	0	0	0	0	1	1	1	0	0	1	0	0	1	1	0	0	1	1	1	0	0	0	0	1	0	0	0	1	1	0	1	1	0.5	1	1	0	0	0	1	1	0	0	1	0	1	1
SW797.01	0.5	1	1	0	0	0	0	1	1	0	0	0	1	1	0	1	1	0.5	0	1	1	1	0	0	0	0	0	1	0	0	1	1	1	1	0	0.5	1	1	0	0	0	1	0	0	0	0	0	1	1
SW797.02	1	1	1	0	0	0	0	1	1	1	0	0	1	0	0	1	1	1	0	1	1	1	0	0	0	0	0	0	0	0	1	1	0	1	0	1	1	1	0	0	0	1	0	1	0	0	0	1	1
SW797.03	0.5	1	1	0	0	0	0	1	1	0	0	0	1	0.5	0	1	1	1	0	1	1	1	0	0	0	0	0	0	0	0	1	1	1	1	1	1	1	1	0	0	0	1	0.5	0	0	0	0	1	1
SW797.04	0	1	1	0	0.5	0	1	1	1	1	0	0	1	0	0	1	1	1	0	1	1	1	0	0	0	0	0	0	0	0	0	1	0.5	1	0.5	1	1	1	0	0	0	1	0.5	1	0	0	0	1	1
SW797.05	0.5	1	1	0	0	0	0	1	1	1	0	0	1	0.5	0	1	1	0.5	0	1	1	1	0	0	0	0	0	0	0	0	1	1	1	1	0	1	0.5	1	0	0	0	1	1	0	0	0	0	1	1
SW797.06	1	1	1	0	0	0	0	1	1	0	0	0	1	0	0	1	1	0.5	0	1	1	1	0	0	0	0	0	0	0	0	1	1	0.5	1	0.5	1	1	1	0	0	0	1	0	0	0	0	0	1	1
SW797.09	1	1	1	0	0	0	0	1	1	1	1	0	1	0	0	1	1	0	0	1	1	1	1	0	0	0	0	1	0	0	1	1	1	1	0	1	1	1	0	0	0	1	0.5	0	0	0	0	1	1
SW797.10	0	1	1	0	0	0	0	1	1	0	0	0	1	0.5	0	1	1	0	0	1	1	1	0	0	0	0	0	0	0	0	1	1	0	1	0.5	1	1	1	0	0	0	1	0.5	0	0	0	0	1	1
SW798.01	0.5	1	1	0	0	0	0	1	1	1	0	0	1	0.5	0	1	1	0	0	1	1	1	0	0	0	0	0	0	0	0	1	1	0	1	0	1	1	1	0	0	0	1	0.5	0	0	0	0	1	1
SW798.05	1	1	1	0	0	0	0	1	1	1	0	0	1	0.5	0	1	1	1	0	1	1	1	0	0	0	0	0	0	0	0	1	1	0	1	0.5	1	1	1	0	0	0	1	1	1	1	0	0	1	1
SW798.06	1	1	1	0	0	0	0	1	1	1	0	0	1	1	0	1	1	0	0	1	1	1	0	0	0	0	0	0	0	0	1	1	0	1	1	0.5	1	1	0	0	0	1	1	1	0	0	0	1	1
SW798.09	1	1	1	0	0	0	0	1	1	1	0	0	1	1	0	1	1	0.5	0	1	1	1	0	0	0	0	0	0	0	0	1	1	0	1	0	1	1	1	0	0	0	1	0	0	0	0	0	1	1
SW798.10	0.5	1	1	0	0	0	0	1	1	1	0	0	1	0.5	0	1	1	0	0	1	1	1	0	0	0	0	0	0	0	0	1	1	0	1	1	1	1	1	0	0	0	1	0	0	1	0	0	1	1
SW799.02	0	1	1	0	0	0	0	1	1	0	0	0	1	0	0	1	1	0	0	1	1	1	0	0	0	0	0	0	0	0	0	1	0	1	1	1	1	1	0	0	0	1	1	0	0	0	0	1	1
SW799.03	0.5	1	1	0	0	0	0	1	1	1	0.5	0	1	0.5	0.5	1	1	0.5	0	1	1	1	0	0	0	0	0	0	0	0	1	1	0	1	0.5	1	1	1	0	0	0	1	0	0	0	0	0	1	1
SW799.05	0	0	1	0	0	0	0	1	1	1	0	0	1	0	0	1	1	0	0	1	1	1	0	0	0	0	0	0	0	0	1	1	0.5	1	1	1	1	1	0	0	0	1	0.5	0	0.5	0	0	1	1
SW799.07	1	1	1	0	0	0	0	1	1	1	0	0	1	0.5	0	1	1	0.5	0	1	1	1	0	0	0	0	0	0	0	0	1	1	0	1	0.5	0	1	1	0	0	0	1	1	0	0	0	0	1	1
SW799.08	0.5	1	1	0	0	0	0	1	1	1	0	0	1	0	0	1	1	0.5	0	1	1	1	0	0	0	0	0	0	0	0	1	1	1	1	0.5	1	1	1	0	0	0	1	0	0	0	0	0	1	1
SW799.09	1	1	1	0	0	0	1	1	1	0.5	0	0	1	1	0	1	1	0	0	1	1	1	0	0	0	0	0	0	0	0	0.5	1	0	1	0.5	1	1	1	0	0	0	1	0	0	0	0	0	1	1
SW799.10	0.5	1	1	0	0	0	0	1	1	1	0	0	1	1	0	1	1	0	0	1	1	1	0	0	0	0	0	0	0	0	1	1	0	1	1	1	1	1	0	0	0	1	1	0.5	1	0	0	1	1
SW802.01	0	1	1	0	0	0	0	1	1	0	0	0	1	0	0	1	1	1	0	1	1	1	1	0	0	0	1	0	0	0	1	1	0	1	0	0	1	1	0	0	0	1	0.5	0	0	0	0	1	1
SW802.02	0.5	1	1	0	0	0	0	1	1	1	0	0	1	0.5	0	1	1	0.5	0	1	1	1	0	0	0	0	0	0	0	0	1	1	0	1	0.5	1	1	1	0	0	0	1	0	0.5	0	0	0	1	1
SW802.03	0.5	1	1	0	0	0	0	1	1	0	0	0	1	1	0	1	1	0.5	0	1	1	1	0	0	0	0	0	0	0	0	1	1	0	1	0.5	0.5	1	1	0	0	0	1	0	0	0	0	0	1	1
SW802.04	1	1	1	0	0	0	0	1	1	1	0	0	1	0.5	0	1	1	0.5	0	1	1	1	0	0	0	0	0.5	0	0	0	1	1	0	1	0.5	1	1	1	0	0	0	1	0.5	0	0	0	0	1	1
SW802.05	0.5	1	1	0	0	0	0.5	1	1	1	0	0	1	0.5	0	1	1	0.5	0	1	0.5	1	0.5	0	0	0	0	0.5	0	0	1	1	0	1	1	0	1	1	0	0	0	1	1	0	0	0	0	1	1
SW802.06	0.5	1	1	0	0	0	0.5	1	1	0.5	0	0	1	0.5	0	1	1	0.5	0	1	1	1	0	0	0	0	1	0	0	0	1	1	0	1	1	1	1	1	0	0	0	1	0	0	0	0	0	1	1
SW803.02	0.5	1	1	0	0	0	0	1	1	1	0	0	1	0.5	0	1	1	1	0	1	1	1	0	0	0	0	0	0	0	0	1	1	0	1	0	1	1	1	0	0	0	1	0.5	0	0	0	0	1	1
SW803.03	0	0.5	1	0	0	0	0.5	1	1	1	0	0	1	0	0.5	1	1	0	0	1	1	1	0	0	0	0	0	0	0	0	1	1	0	1	1	1	1	1	0	0	0	1	1	0.5	0.5	0	0	1	1
SW803.04	0	1	1	0	0	0	0	1	1	0	0	0	1	0.5	0	1	1	1	0	1	1	1	0	0	0	0	0	0	0	0.5	1	1	0	1	0.5	1	1	1	0	0	0	1	0	0	0	0	0	1	1
SW803.05	0.5	1	1	0	0	0	0	1	1	1	0	0	1	0.5	0	1	1	0	0	1	1	1	0	0	0	0	0	0	0	0	1	1	0.5	1	0.5	1	1	1	0	0	0	1	0	0	0	0	0	1	1
SW803.06	1	1	1	0	0	0	1	1	1	0	0	0	1	0.5	0	1	1	0	0	1	1	1	0	0	0	0	0	0	0	0	1	1	0	1	1	1	1	1	0	0	0	1	1	1	0	0	0	1	1
SW803.07	0.5	1	1	0	0	0	0	1	1	1	0	0	1	1	0	1	1	0	0	1	1	1	0	0	0	0	0	0	0	0	1	1	0	1	0	1	1	1	0	0	0	1	1	0.5	0	0	0	1	1
SW803.08	0.5	1	1	0	0	0	0.5	1	1	1	0	0	1	0.5	0	1	1	0	0	1	1	1	0	0	0	0	0	0	0	0	1	1	0	1	0	1	1	1	0	1	0	1	0	0	0.5	0	0	1	1
SW803.09	1	1	1	0	0	0	0	1	1	1	0	0	1	0	0	1	1	0	0	1	1	1	0	0	0	0	0	0	0	0	1	1	0	1	0.5	1	1	1	0	1	0	1	0	0	0	0	0	1	1
SW803.10	0	1	1	0	0	0	1	1	1	1	0	0	1	0	0	1	1	0.5	0	0.5	1	1	1	0	0	0	1	0	0	0	1	1	0	1	0	1	1	1	0	0	0	1	1	1	0	0	0	1	1
SW805.01	0.5	1	1	0	0	0	0	1	1	1	0	0	1	0	0	1	1	0.5	0	1	1	1	0	0	0	0	0	0	0	0	1	1	0	1	0.5	1	1	1	0	0	0	1	0	0	0	0	0	1	1
SW805.02	0.5	1	1	0	0	0	0	1	1	1	0	0	1	1	0	1	1	0.5	0	1	1	1	0	0	0	0	0	1	0	0	0.5	1	0	1	0.5	0.5	1	1	0	0	0	1	0.5	0	0	0	0	1	1
SW805.03	1	1	1	0	0	0	0.5	1	1	1	0	0	1	1	0	1	1	1	0	1	1	1	0	0	0	0	1	1	0	0	0.5	1	0.5	1	0	0	1	1	0	0	0	1	0	0	0	0	0	1	1
SW805.04	1	1	1	0	0	0	0	1	1	1	0	0	1	1	0	1	1	0	0	1	1	1	0	0	0	0	0.5	0	0	0	1	1	0	1	1	0.5	1	1	0	0	0	1	0.5	0.5	0	0	0	1	1
SW805.05	0.5	1	1	0	0	0	0	1	1	1	0	0	1	0.5	0	1	1	0.5	0	1	1	1	0	0	0	0	0	0	0	0	1	1	0	1	0	1	1	1	0	0	0	1	0	0	0	0	0	1	1
SW805.06	0.5	1	1	0	0	0	0	1	1	1	0	0	1	0	0	1	1	1	0	1	1	1	0	0	0	0	0	0	0	0	1	1	0	1	0.5	1	1	1	0	0	0	1	1	0	0	0	0	1	1
SW805.07	1	1	1	0	0	0	0	1	1	1	1	0	1	0.5	0	1	1	1	0	1	1	1	0	0	0	0	1	0	0	0	0	1	0	1	1	1	1	1	0	1	0	1	0	0	0	0	0	1	1
SW805.08	0.5	1	1	0	0	0	0	1	1	1	0	0	1	0.5	0	1	1	1	0	1	1	1	0	0	0	0	0	0	0	0	0	1	0	1	1	1	1	1	0	0	0	1	0	0.5	1	0	0	1	1
SW805.09	0.5	1	1	0	0	0	0	1	1	1	0	0	1	0.5	0	1	1	0	0	1	1	1	0	0	0	0	0	0	0	0	1	1	0	1	1	1	1	1	0	0	0	1	1	0.5	0	0	0	1	1
SW805.10	0.5	1	1	0	0	0	1	1	1	1	0	0	1	0	0	1	1	0	0	1	1	1	0	0	0	0	0	0	0	0	0	1	0.5	1	1	1	1	1	0	0	0	1	0.5	0	0.5	0	0	1	1
SW806.01	0.5	1	1	0	0	0	0	1	1	1	0	0	1	1	0	1	1	0	0	1	1	1	0	0	0	0	0	0	0	0	1	1	0	1	1	1	1	1	0	0	0	1	0.5	0	0	0	0	1	1
SW806.02	0	1	1	0	0	0	0	1	1	1	0	0	1	0.5	0	1	1	0.5	0	1	1	1	0	0	0	0	0	1	0	0	1	1	0.5	1	0	1	1	1	0	1	0	1	1	0	0	0	0	1	1
SW806.03	0	1	1	0	0	0	0	1	1	0.5	0	0	1	1	0	1	1	0	0	1	1	1	0	0	0	0	0	1	0	0	1	1	0	1	1	1	1	1	0	0	0	1	1	0.5	1	0	0	1	1
SW806.04	0.5	1	1	0	0	0	0.5	1	1	1	0	0	1	1	0	1	1	0.5	0	1	1	1	0	0	0	0	0	1	0	0	0	1	0	1	1	1	1	1	0	0	0	1	0.5	0	0	0	0	1	1
SW806.05	1	1	1	0	0	0	0	1	1	1	0	0	1	1	0	1	1	0.5	0	1	1	1	0	0	0	0	0	0	0	0	1	1	0.5	1	0	1	1	1	0	0	0	1	0.5	0	1	0.5	0	1	1
SW806.06	0	1	1	0	0	0	0	1	1	1	0	0	1	1	0	1	1	0	0	1	1	1	0	0	0	0	0	1	0	0	0	1	0	1	0.5	1	1	1	0	0	0	1	1	0	1	0	0	1	1
SW806.07	1	1	1	0	0	0	1	1	1	1	0	0	1	1	0	1	1	1	0	1	1	1	0	0	0	0	0	0	0	0	1	1	0	1	0.5	1	1	1	0	0	0	1	1	1	0	0	0	1	1
SW806.08	0	1	1	0	0	0	0	1	1	0	0	0	1	1	0	1	1	0	0	1	1	1	0	0	0	0	0	0	0	0	1	1	0	1	1	1	1	1	0	0	0	1	1	0.5	1	0	0	1	1
SW806.09	0.5	1	1	0	0	0	0	1	1	1	0	0	1	1	0	1	1	0	0	1	1	1	0	0	0	0	0	0	0	0	1	1	0	1	1	1	1	1	0	0	0	1	1	0	0	0	0	1	1
SW808.01	1	1	0	0	0.5	1	0	1	1	1	1	0	1	1	1	0.5	0.5	0	0	1	1	1	1	0	0	1	1	0	0	0	1	0.5	0	1	1	1	1	1	1	0	0	0.5	0	0	0.5	1	0	1	1
SW808.02	1	1	1	0	1	1	0.5	1	0.5	1	1	1	1	1	0.5	1	0	0	0	1	0	1	1	0	0	1	1	0	0	0	1	0.5	0	0.5	1	0.5	1	0.5	1	1	0	0	0	0	0.5	0	0	1	1
SW808.03	1	1	1	0	1	1	0	1	1	1	1	0	1	1	1	0.5	1	0.5	0	1	0.5	1	1	0	0	1	1	0	0	0.5	1	0.5	0	0.5	1	1	1	1	1	0	0	0.5	0	0	0.5	0	0	1	1
SW808.04	1	1	0.5	0	0.5	0.5	0.5	1	1	1	1	0	1	1	0.5	1	0.5	0.5	0.5	1	1	1	1	0	0	1	1	0.5	0	0	1	0.5	0	0.5	0.5	1	1	1	1	0	0	0	0	0	0	0	0	1	1
SW808.05	1	1	1	0	1	1	0	1	0	1	1	0	1	1	0	1	0	1	0.5	1	0	1	1	0	1	1	1	0	0	0.5	1	0.5	0	0.5	0.5	1	1	0.5	1	1	0	1	0	0	0.5	0	0	1	1
SW808.06	1	1	1	0	0.5	0	0.5	1	1	1	1	0	1	1	0.5	0.5	0.5	0.5	0	1	0.5	1	1	0	0	1	1	0	0	0	1	0	0	0	1	1	1	1	1	0	0	1	0	0	1	0	0	1	1
SW808.07	1	1	0.5	0	0.5	1	0.5	1	1	1	1	0	1	1	0.5	0	1	0	0	1	1	1	1	0	0	1	1	0	0	0.5	1	0	0	0	1	1	1	0	1	0	0	0.5	0	0	0	0	0	0.5	1
SW808.08	1	1	1	0	1	1	0	1	0	0.5	1	0	1	1	0	1	0	0.5	0	1	0	1	1	0	0	1	1	0	0	1	1	0.5	0	0.5	0.5	1	1	0.5	1	0	0	1	0	0	1	0	0	1	1
SW808.09	1	1	1	0	1	1	0	1	1	1	1	0	1	1	0	1	1	0	1	1	0	0	1	0	0.5	1	1	0	0	1	1	1	0	0.5	1	1	1	1	1	0	0	1	0	1	1	0	0	0.5	1
SW808.10	1	1	0.5	0	0.5	0	0.5	1	1	1	1	0	1	1	0.5	1	1	0.5	0.5	1	0.5	1	1	0	0	1	1	0	0	0.5	1	1	0	0.5	0.5	1	1	0.5	1	1	0	0.5	0	0	0.5	0	0	1	1
SW809.01	1	1	1	0	1	1	0.5	1	1	1	1	1	1	0.5	1	0.5	1	0	0	1	0.5	1	1	1	0	1	1	0	0	0.5	1	0	0	0.5	0.5	1	1	1	1	0	0	0.5	0	0	0.5	0	0	1	1
SW809.02	1	1	1	0	0.5	1	0.5	1	0.5	0.5	1	0	1	1	0.5	0.5	1	0.5	0	1	1	1	0.5	0	0	1	1	0	0	0.5	1	0	0	1	1	1	1	1	1	0	0	0	0	0	0.5	0	0	1	1
SW809.03	1	1	1	0.5	1	1	0	1	0	0	1	0	1	0	0	0.5	1	0.5	0	1	0.5	1	1	1	0.5	1	1	0	0	0	1	1	0	0	0.5	1	1	1	1	0	0	0	0	0	0	0	0	1	0.5
SW809.04	1	1	1	0	1	1	0	1	0.5	0.5	1	0	1	1	0.5	0.5	1	0.5	0	1	1	1	1	0	0	1	1	0	0	0.5	1	0.5	0	0	0	1	1	0	1	0	0	1	0	0	0.5	0	0	1	1
SW809.05	1	1	1	0	1	1	0	1	0	0	1	0	0	0.5	1	0	1	1	0	1	0	1	1	0	1	1	1	0	0	1	1	1	0	0	0	1	1	1	1	0	0	0	0	0	0.5	0	0	1	1
SW809.06	1	1	1	0	1	1	0	1	1	0.5	1	0	1	0	0.5	0	1	1	0	1	0.5	1	1	0	0	1	1	0	0	1	1	1	0	0	0	1	1	1	1	0	0	0.5	0	0	1	0	0	1	1
SW809.07	1	1	1	0	1	1	0	1	1	0.5	1	0	1	1	0.5	1	1	0.5	0	1	1	1	1	0	0	1	1	0	0	0	1	1	0	0	0	1	1	0	1	0	0	0.5	0	0	0.5	0	0	1	1
SW809.08	1	1	1	1	1	1	0	1	1	1	1	0	1	0	1	0	1	0.5	0	1	0.5	1	1	0	0	1	1	0	0	0.5	1	1	0	0	0	1	1	1	1	0	0	0	0	0	0.5	0	0	1	1
SW809.09	1	1	1	0	1	1	0	1	1	0	1	0	1	1	0	1	1	0.5	0	1	1	1	1	0.5	0	1	1	1	0.5	1	1	1	0	0	1	1	1	1	1	0	0	0.5	0	0	0	0	0	1	1
SW809.10	1	1	1	0	1	0.5	0.5	1	1	1	1	0	0	1	1	1	1	0.5	0	1	1	1	1	0	0	1	1	0	0	0.5	1	0	0	1	1	1	1	1	1	0	0	0	0	0	0.5	0	0	0.5	0
SWG32.01	0.5	1	0.5	0	0	1	0	1	1	0	0	0	1	1	0	0	1	1	0	1	1	1	0.5	0	0	0.5	1	1	0	0	1	1	1	1	0	1	1	1	0	0	0	1	0	0	0	0	0	1	1
SWG32.02	0.5	1	0.5	0	0	1	0	1	1	0.5	0	0	1	1	0	1	1	1	0	1	1	1	0	0	0	0	0	0.5	0	0	1	1	1	1	0	1	1	1	0	0	0	1	0	0	0.5	0	0	1	1
SWG32.03	0.5	1	0.5	0	0	1	0	1	1	0	0	0	1	1	0	1	1	1	0	1	1	1	1	0	0	1	1	0.5	0	0	1	1	1	1	0	1	0.5	1	0	0	0	1	0	0	0	0	0	1	1
SWG32.04	0	1	0.5	0	0	1	0	1	1	0	0	0	1	1	0	0.5	1	1	0	1	1	1	0.5	0	0	0	0.5	0.5	0	0	1	1	1	1	0	1	0	1	0	0	0	1	0	0	0	0	0	1	1
SWG32.05	0	1	0.5	0	0	1	1	1	1	0	0	0	1	1	0	1	1	1	0	1	1	1	0.5	0	0	0	1	0	0	0	1	1	1	1	0	1	0.5	0	0	0	0	1	0	0	0	0	0	1	1
SWG32.08	0	1	0.5	0	0	1	0.5	1	1	0.5	0	0	1	1	0	1	1	1	0	1	1	1	0.5	0	0	0	1	0.5	0	0	1	1	1	1	0	1	1	0	0	0	0	1	0	0	0	0	0	1	1
SWG32.10	0	1	0.5	0	0	1	0	1	1	0	0	0	1	1	0	0.5	1	1	0	1	1	1	0	0	0	1	0	0	0	0	1	1	1	1	0	1	1	1	0	0	0	1	0	0	0	0	0	1	1
SWG39.01	0.5	1	0.5	0	0	1	0	1	1	0.5	0	0	1	1	0	1	1	1	0	1	1	1	0.5	0	0	0	0	0.5	0	0	1	1	1	1	0	1	0	1	0	0	0	1	0	0	1	0	0	1	1
SWG39.02	0.5	1	0.5	0	0	1	0	1	1	0	0	0	1	1	0	1	1	1	0	1	1	1	0	0	0	0	0	0.5	0	0	1	1	1	1	0	1	1	1	0	0	0	1	0	0	0	0	0	1	1
SWG39.03	1	1	1	0	1	1	0.5	0	1	0	1	0.5	0	1	0.5	1	1	0.5	0	1	0	1	1	0	1	1	1	0	0	1	1	1	0	1	1	1	1	1	1	0	0	1	0	0	0	0.5	0.5	1	1
SWG39.05	1	1	0.5	0	0	1	0	1	1	0	0	0	1	1	0	1	1	1	0	1	1	1	0.5	0	0	0	0	1	0	0	1	1	1	1	0	1	1	1	0	0	0	1	0	0	0	0	0	1	1
SWG39.06	1	1	0.5	0	0	1	0	1	1	0	0	0	1	1	0	1	1	1	0	1	1	1	0	0	0	0	0	0.5	0	0	1	1	1	1	0	1	1	0.5	0	0	0	1	0	0	0	0	0	1	1
SWG39.07	0.5	1	0.5	0	0	1	0	1	1	0.5	0	0	1	1	0	1	1	1	0	1	1	1	1	0	0	0	0	1	0	0.5	1	1	1	1	0	1	1	1	0	0	0	1	0	0	0	0	0	1	1
SWG39.08	1	1	0.5	0	0	1	0	1	1	0.5	0	0	1	1	0	1	1	1	0	1	1	1	0.5	0	0	0	0	0	0	0	1	1	1	1	0	1	0.5	1	0	0	0	1	0	0	0	0	0	1	1
SWG39.09	1	1	0.5	0	0	1	1	1	1	1	0	0	1	1	0	1	1	1	0	1	1	1	0.5	0	0	0	0	1	0	0	1	1	1	1	0	1	1	1	0	0	0	1	0	0	0	0	0	1	1
Timber.01	0.5	1	0.5	0	0	1	0	1	1	0	0	0	1	1	0	1	1	1	0	1	1	1	0	0	0	0	1	0.5	0	0.5	1	1	1	1	0	1	1	0	0	0	0	1	0	0	0.5	0	0	1	1
Timber.02	1	1	0	0	0	1	0.5	0	1	0.5	0.5	0	1	1	0	1	1	1	0	1	1	1	0	0	0	0	0	1	0	0	1	1	1	1	0	1	1	1	0	0	0	1	0	0	0	0	0	1	1
Timber.03	1	1	0.5	0	0	1	0	1	1	0	0	0	1	1	0.5	0	1	1	0	1	1	1	1	0	0	0	0.5	0.5	0	0.5	1	1	1	1	0	1	1	0.5	0	0	0	1	0	0	0	0	0	1	1
Timber.04	1	1	0	0	0	1	0	0	1	0.5	0	0	1	1	0	1	1	1	0	1	1	1	0.5	0	0	0	0	0.5	0	0	1	1	1	1	0	1	1	1	0	0	0	1	0	0	0	0	0	1	1
Timber.05	1	1	0	0	0	1	0	1	1	1	0	0	1	1	0	1	1	1	0	1	1	1	0.5	0	0	0	0.5	0.5	0	0.5	1	1	1	1	0	1	1	1	0	0	0	1	0	0	0	0	0	1	1
Timber.06	1	1	0.5	0	0	1	0	1	1	0.5	0	0	1	1	0	1	1	1	0	1	1	1	1	0	0	0	1	0	0	1	1	1	1	1	0	1	1	0	0	0	0	1	0	0	0.5	0	0	1	1
Timber.07	1	1	0	0	0	1	0	1	1	0.5	0	0	1	1	0	1	1	1	0	1	1	1	0.5	0	0	0	0.5	0	0	0.5	1	1	1	1	0	1	1	1	0	0	0	1	0	0	1	0	0	1	1
Timber.10	1	1	0	0	0	1	0	1	1	0.5	0	0	1	1	0	1	1	1	0	1	1	1	1	0	0	0	1	0	0	0	1	1	1	1	0	1	1	0	0	0	0	1	0	0	0.5	0	0	1	1
WS4U.02	1	1	0.5	0	0	1	0.5	1	0.5	1	1	1	0	1	0	1	1	0.5	0	1	0	1	1	1	0	1	1	0	0	0.5	1	1	0	0	0	0	1	1	1	0	0	1	0	0	0.5	0	0	1	1
WS4U.03	1	1	0.5	0	0	1	0	1	1	0.5	1	0	1	1	0	1	1	0.5	0	1	0	1	1	0	0	1	1	0	0	0.5	1	1	0	0	0	1	1	1	1	0	0	1	0	0	0	0	0	1	1
WS4U.05	1	1	1	0	1	1	1	1	0	1	1	0.5	0	1	0	1	1	1	0	1	1	1	1	0	0	1	1	0	0	0.5	1	1	1	0.5	1	1	1	1	1	0	0	0.5	0	0.5	0	0	0	1	1
WS4U.06	1	1	0.5	0	1	1	0.5	1	1	0.5	1	0	1	1	0	1	1	0	0	0	1	1	1	0	0.5	1	1	0	0.5	1	1	1	0	0	0	1	1	1	1	0	0	0	0	0	0	0	0	1	1
WS4U.07	1	1	1	0	1	1	0	1	1	0.5	1	0	1	1	1	0	1	0	0	0.5	0	1	1	0	0	1	1	0	0	0.5	1	0.5	0	0	0.5	1	1	0	1	0.5	0	0	0	0	0.5	0	0	0	1
WS4U.08	1	1	0	0	1	1	1	1	1	1	1	0	1	1	0	1	1	0	0	0	0.5	1	1	0	0.5	1	1	0	0.5	0.5	1	1	0	0	0	1	1	0	1	0	0	0.5	0	0	0.5	0	0.5	1	1
WS4U.09	1	0	1	0	1	1	1	1	1	1	1	0	1	1	0.5	0.5	1	1	0	1	0	1	1	0	0	1	1	0	0	1	1	1	0.5	1	0	1	1	1	1	0	0	0.5	0	0	0	0	0	0.5	0
WS4U.10	1	0	0.5	1	1	1	1	1	0	0	1	0	1	1	0.5	0.5	1	0.5	0	1	0	0	1	0	0	1	1	0	0	0.5	1	1	0	0	0	0	1	1	1	0	0	0.5	0	0	0.5	0	0	1	0
WS98-SB.01	1	1	1	1	1	1	0.5	1	0	1	0.5	0	1	1	0.5	0.5	1	0	0	1	0	1	1	0	0	1	1	0	0	1	1	0.5	0	0	0.5	1	1	1	1	0	0	1	0	0	0.5	0.5	0	1	1
WS98-SB.02	1	1	0	0	1	1	0	1	0	0	1	0.5	0.5	1	0.5	1	1	1	0	1	0.5	1	1	0	0	1	1	0	0	0.5	1	1	0	0	0	0.5	1	0	1	0	0	0	0	0	0.5	0	1	1	0
WS98-SB.04	1	1	0.5	0	1	1	0.5	1	0.5	0.5	1	0.5	0.5	1	0.5	0.5	1	1	0	1	0	1	1	0	0	1	1	0	0.5	0	1	1	0	0	0	0.5	1	1	1	0	0	0.5	0	0	0.5	0	0	1	1
WS98-SB.05	1	1	1	0	1	1	0	1	0	1	1	0	1	1	0	1	1	0	0	1	0	1	1	0	0	1	1	0	1	1	1	1	0	0	0	1	1	1	1	0	0	0	0	0	0.5	1	0	1	1
WS98-SB.06	1	1	0	0	1	1	1	1	0	0.5	1	0.5	0.5	1	0	1	1	0.5	0	1	0	1	1	0	0	1	1	0	0	0.5	1	1	0	0	0	1	1	1	1	0	0	0	0	0	0	0	0	1	1
WS98-SB.07	1	1	1	0	1	1	0	1	0	0	1	0	1	0.5	1	0	1	1	0	0.5	0	0.5	1	0.5	0	1	1	0	0	0	1	1	0	0.5	0	1	1	1	1	0	0	1	0	0	0.5	0	0	1	1
WS98-SB.09	1	1	0.5	0.5	1	1	1	1	0.5	0.5	1	0	1	1	1	0.5	1	0.5	0	1	1	1	1	0.5	0	1	1	0	0.5	0.5	1	1	0	0.5	0.5	1	1	1	1	0	0	1	0	0	0.5	0	0.5	0.5	0.5
WS98-SB.10	1	1	0	0	1	1	0.5	1	0	1	1	0	1	1	0.5	0.5	1	0	0	1	0	1	1	1	0	1	1	0	0	0.5	1	1	0	0	0	1	1	1	1	0	0	0	0	0	0	0	0	1	1
[truncated: 955 more columns]
