# Supplementary material for: Accelerating the Switchgrass (Panicum virgatum L.) Breeding Cycle Using Genomic Selection Approaches
Source: PLoS One. 2014 Nov 12;9(11):e112227. doi: 10.1371/journal.pone.0112227 (PMC4229143; doi:10.1371/journal.pone.0112227)
Supplement: File S1 — Data files used to conduct analysis. All files used to conduct the genomic selection analysis are included in this file. (ZIP) [file pone.0112227.s003.zip › fastPhase_Imputed_files_for_GWAS_Chr_14.txt]

Taxa	TP459178	TP754654	TP223750	TP157118	TP260215	TP126535	TP749282	TP63020	TP63040	TP159092	TP193434	TP64889	TP109816	TP26366	TP327578	TP186175	TP647620	TP515410	TP641570	TP277486	TP693097	TP440312	TP734767	TP633396	TP70859	TP719489	TP27500	TP750766	TP449175	TP686336	TP323318	TP824925	TP586410	TP24691	TP556485	TP523984	TP330649	TP470300	TP98580	TP499577	TP370859	TP471859	TP53743	TP455753	TP44726	TP93163	TP779511	TP157606	TP806219
Blackwell.01	0	1	1	1	1	0.5	0	0	0.5	1	0	0	1	1	1	1	0	0	0	0	0.5	1	1	1	0	1	0	1	1	0.5	0	0	0	0.5	0	1	0	1	1	0.5	0.5	0	0	1	0	1	0	0	0
Blackwell.02	0	1	1	1	1	0	1	0	0.5	1	0	0	0.5	1	1	1	0	0	1	0	0.5	1	1	1	0	1	0	1	1	0.5	1	0.5	0	1	0	1	0	1	1	1	0	0	0	1	0	1	0	0	0
Blackwell.03	0	1	1	1	1	0.5	0.5	0.5	0	1	0	0	0.5	1	1	1	0	0	0.5	0	0.5	1	1	1	0	1	1	1	1	0.5	0	1	0	1	0	1	0	1	1	0	1	0	0	1	0.5	1	0	0	0
Blackwell.04	0	1	1	1	1	0	0.5	0	0.5	1	0	0	0.5	1	1	1	0	0	1	0	0.5	0	1	1	0	1	0.5	1	1	0.5	0	0	0	0.5	0	1	0	0.5	1	0.5	0	0.5	0	0.5	1	0.5	0.5	0	0
Blackwell.05	0.5	1	1	1	1	0	1	0	0.5	1	0	1	0	1	1	1	0	0	1	0	0.5	0.5	1	1	0	1	0	1	1	0.5	0	1	0	1	0	1	0	1	1	0.5	0	0	0	0.5	1	1	0	0	0
Blackwell.06	0	1	1	1	1	0	1	0.5	0	1	0	0	0.5	1	1	1	0	0	1	0	0.5	0	0	1	0	1	0	1	1	0.5	1	1	0	1	0	1	0	1	1	0	0	0	0	0.5	0	1	0	0	0
Blackwell.07	0	1	1	1	1	0.5	1	0	0.5	0.5	0	0	0.5	1	1	1	0	0	0.5	0	0	1	1	1	0	1	1	1	1	1	0	1	0	1	0	1	0	0	0.5	0.5	0	0	0	0.5	0.5	1	0	0	0
Blackwell.08	0	1	1	0	1	0	1	0	0.5	1	0	0	1	0	1	1	0	0	1	0	0.5	1	1	1	0	1	0	1	1	0.5	0	1	0	1	0	1	0	1	1	0.5	0	0	0	1	0	1	0	0	0
Blackwell.09	0	1	1	1	1	0	0	0	0.5	1	0	0	1	1	1	0	0	0	1	0	0.5	0.5	1	1	0	1	0.5	1	1	1	0	1	0	1	0	1	0	1	1	0.5	0	0	0	1	1	0.5	0	0	0
Blackwell.10	0.5	1	1	1	1	0	1	0	1	1	0	0.5	0.5	1	1	1	0	0	1	0	1	1	1	1	0	1	0	1	1	0	0	1	0	1	0	1	0	1	1	0.5	0	0	0	1	0	1	0	0	0
Carthage.01	0	0	1	1	0	0	1	0	0	1	0	0	1	1	1	1	0	0	1	0	0	1	0	1	0	1	0	1	1	1	0	1	0	1	1	0	0	1	1	1	0	0	0	1	0	1	0	0	0
Carthage.02	0	1	0	1	0	0	1	0	0.5	1	0	0	0.5	1	1	1	0	0	1	0	0.5	1	1	1	0	1	0.5	1	1	0.5	0	0.5	0	1	1	0.5	0	1	1	0.5	0	0	0	1	0	1	0	0	0
Carthage.03	1	0.5	1	1	0	0	1	0	1	1	0	0	0.5	1	0.5	1	0	0	1	0	0.5	1	1	1	0	1	0.5	1	1	0.5	0	1	0	1	1	1	0	1	0.5	0.5	0.5	0	0.5	1	0	1	0	0	0
Carthage.04	0.5	0	1	1	0.5	0	1	0	0.5	1	0	0	0.5	1	1	1	0	0	1	0	0	1	1	1	0	1	0.5	1	1	0.5	0.5	0.5	0	1	1	0.5	0	1	0.5	0.5	0	0	0	1	0	1	0	0	0
Carthage.05	0	1	1	1	1	0	1	0	0.5	1	0	0	0	0.5	1	1	0	0	1	0	0	1	1	1	0	1	0.5	1	1	1	0	0.5	0	1	0	1	0	1	1	0	0	0.5	0	1	0	1	0	0	0
Carthage.06	0	0.5	1	1	1	0	1	0	1	1	0	0	1	1	1	1	0	0	0.5	0	0	1	1	1	0	1	0.5	1	0.5	0	0	0	0	0.5	0	0.5	0	0	0.5	1	0	0.5	0	1	0	1	0	0	0
Cave-in-Rock.01	0	1	1	1	1	0	1	0	0.5	1	0	0.5	0.5	1	1	1	0	0	1	0	0.5	1	1	1	0	1	1	1	1	0.5	0	0.5	0	1	1	1	0	1	0	1	0	0.5	1	0.5	1	1	0	0	0
Cave-in-Rock.02	0	0	1	1	1	1	1	0	1	1	0	0	1	1	1	1	0	0	1	0	0	1	1	1	1	1	0	1	1	0	0	1	0	0	0	1	0	1	1	0.5	0	1	0	0.5	1	1	0	0	0
Cave-in-Rock.03	0	1	1	1	1	0	1	0	1	1	0	0	1	0.5	1	1	0	0	1	0	0.5	1	1	1	0	1	0	1	1	0	0	1	0	0.5	0	1	1	1	1	0	0	0	0.5	1	0	0.5	0	0	0.5
Cave-in-Rock.04	1	1	1	1	1	0	1	0	1	1	0	0	1	1	1	1	0	0	1	0	0.5	1	1	1	0	1	0.5	1	0	0.5	0	0.5	0	1	0	1	0	1	1	1	0	0	0	1	0	1	0	0	0
Cave-in-Rock.05	0	1	1	1	1	0	1	0	0	1	0	0	0	0.5	1	1	0	0	1	0	0	1	1	1	0	1	1	1	1	1	0	1	0	1	0	1	0	1	1	1	0	0.5	0	0.5	1	0.5	0.5	0	0
Cave-in-Rock.06	0	1	1	1	1	0	1	0	1	1	0	0	1	0	1	1	0	0	1	0	0.5	1	1	1	0	1	0	1	1	0	0	1	0	1	0	1	0	1	1	0.5	0	0	0	1	0	1	0	0	0
Cave-in-Rock.07	0	1	1	1	1	0	1	0	0.5	1	0	0	0.5	0	1	1	0	0	1	0	0	1	1	1	0	1	0	1	1	0.5	0	0	0	1	0	1	0	1	1	0.5	0	0	0	1	0	1	0.5	0	0
Cave-in-Rock.08	1	1	1	1	1	0.5	1	0.5	1	1	0	0	1	0.5	0	1	0	0	0.5	0	0.5	1	1	1	0	1	0	1	1	0.5	0	1	0	1	0.5	0.5	0	1	0.5	0	0	0	0.5	0.5	1	0.5	1	0	0
Cave-in-Rock.09	0	1	1	1	1	0	1	0	0.5	1	0	0	1	1	1	1	0	0	1	0	0	1	1	1	0	1	0.5	1	1	0.5	0	1	0	1	0	1	1	1	1	0.5	1	0.5	0	1	0	1	1	0	0
Cave-in-Rock.10	0	1	1	1	1	0	1	0	0.5	1	0	0	0.5	1	1	1	0	0	1	0	0.5	1	1	1	0	1	0.5	1	1	0.5	0	1	0	0.5	0	0.5	0	1	1	1	0	0	0	1	0	1	1	0	0
Dacotah.01	0	1	1	1	1	0	0	0	0	1	0	0	0.5	1	0	1	0	0	1	0	0.5	1	1	1	0	1	0	1	1	0.5	0.5	0.5	0	0	0	1	0	1	1	1	0	0	0	1	0	0.5	0.5	0	0
Dacotah.02	0	1	1	1	1	0	1	0	0	1	0	0	0.5	1	1	1	0	0	1	0	0	1	1	1	0	1	0	1	0.5	1	0	0.5	0	0	0	1	0	1	1	0.5	0	0	0	1	0	0	0	0	0
Dacotah.03	0	1	1	1	1	0	0	0	0.5	1	0	0	1	1	1	1	0	0	1	0	0	1	1	1	0	1	0	1	1	0.5	0	1	0	1	0	1	0	1	0	0	0	0	0	1	0	0.5	0.5	0	0
Dacotah.04	0	1	1	1	1	0	0	0	1	1	0	0	0.5	0	1	1	0	0	1	0	0.5	1	1	1	0	1	0	1	0.5	0.5	1	1	0	0	0	1	0	1	1	0.5	0	0	0	1	0	0.5	0	0	0
Dacotah.05	0	1	1	1	1	0	0	0	0	1	0	0	1	1	0	1	0	0	1	0	0	1	1	1	0	1	0	1	0	0.5	1	1	0	0.5	0	1	0	1	1	0	0	0	0	1	0	0.5	0.5	0	0
Dacotah.06	0	1	1	1	1	0	0	0	0.5	1	0	0	0.5	1	1	1	0	0	1	0	0.5	1	1	1	0	1	0	0	0.5	0.5	0	1	0	1	0	1	0	1	1	0	0	0	0	1	0	0.5	0.5	0	0
Dacotah.07	0	1	1	0.5	1	0	1	0	0.5	1	0	0	0	1	1	1	0	0	1	0	0	1	1	1	0	1	0	1	1	0.5	0	0.5	0	1	0	1	0	1	1	0.5	0	0	0	1	0	0.5	0.5	0	0
Dacotah.08	0	1	1	1	1	0	0	0	0.5	1	0	0	0.5	0.5	1	1	0	0	0.5	0	0.5	1	1	1	0	0.5	0	0	1	0.5	0	1	0	0	0	1	0	0.5	1	0.5	0	0	0	1	0	0.5	0	0	0
ECS-1.02	0	1	1	1	1	0	1	0	1	1	0	0	1	1	1	0	0	0	1	0	0.5	1	0	1	0	0	0	1	1	0.5	0	1	0	1	1	0	0	1	1	0.5	0	0	0	1	0	1	1	0	0
ECS-1.03	0	1	1	1	1	0	1	0	1	1	1	0	0.5	1	1	0	0	0	1	0	0	1	0.5	1	0	0.5	0	1	1	0.5	0	1	0	1	1	0	0.5	1	1	0.5	0	0	0	1	0	1	1	0.5	0
ECS-1.05	0	1	1	1	1	0	1	0	1	1	0	0	1	1	0.5	0	0	0	1	0	0	1	0	1	0	0	0	1	1	0.5	0	1	0	1	1	0	0	1	0	0.5	0	0	0	1	0	1	1	0.5	0
ECS-1.06	0	1	1	1	1	0	1	0	1	1	1	0	1	1	1	0	0	0	1	0	0	1	0	1	0	0	0	1	1	0.5	0	0.5	0	1	1	0	0.5	1	1	1	0	0	0	1	0	1	1	0	0
ECS-1.07	0	1	1	1	1	0	1	0	0.5	1	0	0	0.5	1	1	0	0	0	1	0	0	1	1	1	0	1	0	1	1	0.5	0	1	0	1	1	0	0	1	1	0	0	0	0	1	0	1	1	0	0
ECS-10.01	0	1	1	1	1	0	1	0	0.5	1	0	0	1	0	1	1	0	0	1	0	0	1	1	1	0	1	0	1	1	0	0	1	0	1	0	1	0	1	1	1	0	0.5	0	1	0	1	0	0	0
ECS-10.03	0	1	1	1	1	0	1	0	0	1	0	0	1	1	1	1	0	0	1	1	0.5	1	1	1	0	1	0.5	1	1	0.5	0	0	0	0.5	0	1	0	1	1	0.5	0	0	0	1	0	0.5	0	0	0
ECS-10.04	0.5	1	1	1	1	0	1	0	0.5	1	0	0	0.5	1	1	1	0	0	1	0	0.5	1	1	1	0	1	0.5	1	1	0.5	0	1	0	1	0	0.5	0	1	0.5	1	0	1	0	0	1	0.5	1	0	0
ECS-10.05	0	1	1	1	1	0	1	0	0.5	1	0	0	0.5	1	1	1	0	0	1	0	0.5	1	1	1	0	1	0.5	1	1	0.5	0	0.5	0	1	0	1	1	1	1	0.5	0.5	0.5	0.5	0.5	0	0.5	0.5	0	0
ECS-10.07	0	1	1	1	1	0	1	0	0.5	1	0	0	0	1	1	1	0	0	1	0	0	1	1	1	0	1	0	1	1	1	0	1	0	1	0.5	1	0	1	0	0.5	0	0	0	0	0	1	0	0	0
ECS-10.08	0	1	1	1	1	0	1	0	0.5	1	0	0	0.5	1	1	1	0	0	1	0	0	1	1	1	0	1	0.5	1	1	0	0	0.5	0	1	0	1	0.5	1	1	0	0	0	0	1	0	0.5	0	0	0
ECS-10.09	0	1	1	1	1	0	1	0	0.5	1	0	0	1	1	0.5	1	0	0	1	0	0.5	1	1	1	0	1	0	1	1	0.5	0	1	0	1	0	0	0	1	1	0.5	0	1	0	1	0	1	0.5	0	0
ECS-10.10	0	1	1	1	1	0	1	0	0	1	0	0	1	1	1	1	0	0	1	0	0.5	1	1	1	0	1	0.5	1	1	0	0	0.5	0	1	0	1	0	1	1	0.5	0	0	0	1	0	0.5	0.5	0	0
ECS-11.01	0	1	1	0	1	0	1	0	1	1	0	0	0.5	1	1	1	0	0	1	0	0.5	1	1	1	0	1	0	1	1	0.5	0	1	0	1	0	1	0	1	1	0.5	0	0	0	1	0	0.5	0.5	0	0
ECS-11.02	0	1	1	0.5	0	0	1	1	0	1	0	0	0.5	0	1	1	1	0	1	1	0	1	1	1	0	1	0.5	1	1	0.5	0	1	0	1	0	1	0	1	0.5	1	0	0	0	1	1	1	1	0	0
ECS-11.04	0	1	1	0.5	1	0	1	1	0	1	0	0	1	1	1	1	0	0	1	0	0.5	1	1	1	0	1	0	1	1	0.5	0	1	0	1	0	1	0	1	0.5	0.5	0	0	0	1	0.5	1	1	0	0
ECS-11.05	0	1	1	1	1	0	1	0	0.5	1	0	0	0.5	1	0.5	1	0	0	1	0	0.5	1	1	1	0	1	0	0	1	0.5	0	0.5	0	1	0	1	0	1	1	0.5	0	0	0.5	0	1	0.5	0.5	0	0
ECS-11.07	0	1	1	1	1	0	1	0	0.5	1	0	0	0.5	1	1	1	0	0	1	0	0.5	1	1	1	0	1	0	1	1	0.5	0	1	0	1	0	1	0	1	1	0.5	0	0	0	1	0	1	1	0	0
ECS-12.01	0	1	1	1	0.5	1	1	0	0.5	1	0	0	0	0.5	0	1	0	0	0	0	0.5	1	1	1	0	1	0	1	1	0.5	1	1	0	1	0	1	0	1	1	0.5	0	0	0	0.5	1	1	0	0	0
ECS-12.02	0	1	1	1	1	0.5	0	1	0	1	0	1	0	1	1	1	0	0	0.5	0	0.5	1	1	1	0	1	1	1	1	0.5	0	1	0	1	0	1	0	1	1	1	0	0	0	0.5	1	1	0	0	0
ECS-12.03	0	1	1	1	1	0	1	0	1	1	0	0	0.5	1	1	1	0	0	0.5	0	0.5	1	1	1	0	1	0.5	1	1	0.5	0	1	0	1	0	1	0	1	1	1	0.5	0	0	0.5	0	1	0	0	0
ECS-12.04	0	1	1	1	1	0	0	0	0.5	0	0	0	1	1	1	1	0	0	1	0	0.5	1	1	1	0	1	0.5	1	1	0.5	0	1	0	1	0	1	0	1	1	0.5	0	0	0	1	0.5	1	0	0	0
ECS-12.05	0	1	1	1	1	0.5	1	0	0.5	1	0	0.5	0.5	1	1	1	0	0	1	0	0.5	0.5	0.5	1	0	1	0.5	1	1	0.5	0	1	0	0	0	1	0	1	1	0.5	0	0	0	0.5	0.5	1	0.5	0	0.5
ECS-12.06	0.5	1	1	1	0	0.5	1	0	0.5	1	0	0	0.5	1	0.5	1	0	0	1	0	0.5	0.5	1	1	0	1	0.5	1	1	1	0	1	0	1	0	1	0	1	1	0	0.5	0	0	1	0	1	0	0	0
ECS-12.07	0	1	1	1	0.5	0.5	1	0	0.5	1	0	0	0.5	1	0.5	1	0	0	0.5	0	0.5	1	1	1	0	1	1	1	1	0	0	1	0	1	0	1	0	1	1	0.5	0	0	0	1	0	1	0	0.5	0
ECS-2.01	0	1	1	0	1	0	1	0	1	1	0	1	0	1	1	1	0	0	1	0.5	0.5	1	1	1	0	1	1	0	1	0	0	1	0	1	0	1	0	1	1	0.5	0	0	0.5	1	0	1	0	0	0
ECS-2.02	0	1	1	0.5	1	0	1	0	0.5	1	0	0.5	1	0.5	1	1	0	0	1	1	0	1	1	1	0	1	0.5	1	1	0.5	0	1	0	1	0	1	0	1	1	0.5	1	0	0.5	1	0	1	0.5	0	0
ECS-2.03	0	1	1	1	1	0	1	0	0	1	0	0	0	1	1	1	0	0	1	0	0	1	1	1	0	1	0.5	1	1	0.5	0	1	0	1	0	1	0	1	1	0.5	0	0	0	1	0	1	0	0	0
ECS-2.04	0	1	1	1	1	0.5	1	1	0.5	1	0	0	1	1	1	1	0	0	0	0	0.5	1	0	1	0	1	0	1	1	0	1	1	0	0.5	0	1	0	1	1	0.5	0.5	0.5	0	0.5	1	1	0	0	0
ECS-2.06	0	1	1	1	1	0	1	0.5	0.5	1	0	0	0	1	1	1	0	0	0	0	0.5	1	1	1	0	1	0	1	1	0.5	0	0.5	0	1	0	1	0	1	1	0.5	0	0	0	1	0	1	0	0	0
ECS-2.07	0	1	1	1	1	1	1	0	0	1	0	0	1	1	1	1	0	0	0.5	0	0.5	1	0	1	0	1	0	1	1	1	0	1	0	1	0	1	0	1	1	0	0	0	0	1	0.5	1	0	0	0
ECS-6.01	0	1	0	1	1	0	1	0	1	1	0	0	1	1	1	0.5	0	0	1	0	0.5	1	1	1	1	0.5	0	1	1	0.5	0	0.5	0	1	1	0	0.5	1	1	0.5	0	0	0	1	0	1	1	0	0
ECS-6.02	0	1	1	1	1	0	1	0	1	1	0	0	0.5	1	1	0	0	0	1	0	0	1	0	1	0	0.5	0	1	1	1	0	1	0	1	1	0	0.5	1	1	0.5	0	1	0	1	0	1	1	0	0
ECS-6.03	0	1	1	1	0.5	0	1	0	1	1	0	0	0.5	1	0.5	0.5	0	0	1	0	0.5	1	0	1	1	0.5	0	1	1	0.5	0	0.5	0	1	1	0	1	1	1	0.5	0	0.5	0	1	0	1	1	0	0
High-Tide.01	0	1	1	0	1	0	1	0	1	1	0	0	0	1	1	0	0	1	1	0	0.5	1	0	1	0.5	0	0	1	1	0.5	0	1	0	1	1	0	1	1	1	1	0	0	0	1	0	1	1	0	0
High-Tide.02	0	1	1	0	1	0	1	0	1	1	1	0	1	1	1	0.5	0	0	1	0	0	1	0	1	0	0	0	1	1	0.5	0	1	0	1	1	0	1	1	1	0	0	1	0	1	0	1	1	0	0
High-Tide.03	0	1	1	0.5	1	0	1	0	0.5	1	0	0	0.5	1	1	0	0	0	1	0	0.5	1	0	1	0.5	0	0	1	1	0.5	0	1	0	1	1	0	1	1	1	1	0	0	0	1	0	1	1	1	0
High-Tide.04	0	1	1	0	1	0	1	0	1	1	0	0	1	1	0	0	0	1	1	0	0.5	1	0	1	0.5	0.5	0	1	1	0	0	1	0	1	1	0	1	1	1	1	0	0	0	1	0	1	1	1	0
High-Tide.05	0	1	1	0	1	0	1	0	0.5	1	0	0	1	1	1	0	0	0	1	0	0.5	1	0	1	0.5	0	0	1	1	1	0	0	0	1	1	0	1	1	1	0.5	0	0	0	1	0	1	1	1	0
High-Tide.06	0	1	1	1	1	0	1	0	0.5	1	0	0	0.5	1	1	0	0	0	1	0	0	1	0	1	0.5	0	0	1	1	1	0	1	0	1	1	0	1	1	0.5	0.5	0	0	0	1	0	1	1	1	0
High-Tide.07	0	1	1	1	1	0	1	0	0.5	1	0	0	0	1	1	1	0	0	1	0	0.5	1	1	1	0	1	0.5	1	1	0.5	0	0.5	0	1	0	1	0	1	1	0	0	0	0	0.5	0.5	1	0	0	0
High-Tide.08	0	1	1	1	0.5	0	1	0	1	1	0	0	0.5	1	0.5	1	0	0	1	0	0	1	0	1	0	0.5	0	1	1	0.5	0	0.5	0	1	1	0	0.5	1	1	0.5	0	0	0	1	0	1	1	0	0
High-Tide.09	0	1	1	0	1	0	1	0	0	1	0	0	1	1	1	0	0	0	1	0	0	1	0	1	0.5	0.5	0	1	1	1	0	0	0	1	1	0	1	1	1	0.5	0	0	0	1	0	1	1	0.5	0
High-Tide.10	0	1	1	0	1	0	1	0	1	1	0.5	0	0.5	1	0.5	0	0	0	1	0	0.5	1	0	1	1	0	0	1	1	0.5	0	1	0	1	1	0	1	1	1	0.5	0	0.5	0	1	0	1	1	0.5	0
Kanlow.01	0	1	1	1	1	0	1	0	1	1	1	0	1	1	1	1	0	0.5	1	0	0.5	1	1	0	0	1	0	1	1	0.5	0	1	1	1	0	0	0.5	1	1	0.5	0	0	0	1	0	1	1	0.5	0
Kanlow.02	0	1	1	1	1	0	1	0	1	1	1	0	1	1	1	1	0	0	1	0	0	1	1	0	0	1	0	1	1	0	0	0	0.5	1	1	0	0.5	1	1	0	0	0.5	0	1	0	1	1	0	0
Kanlow.04	0	1	1	1	1	0	1	0	1	1	1	0	0.5	1	1	1	0	0.5	1	0	0.5	1	1	0	0	1	0	1	1	0	0	1	1	1	1	0	1	1	1	0.5	0	0	0	1	0	1	1	1	0
Kanlow.05	0	1	1	1	1	0	1	0	1	1	1	0	0	1	1	1	0	0	1	0	0.5	1	1	0	0	1	0	1	1	1	0	1	1	1	1	0	0.5	1	1	0.5	0	0	0	1	0	1	1	0	0
Kanlow.06	0	1	1	1	1	0	1	0	0.5	1	1	0	1	1	1	1	0	0.5	1	0	0.5	1	1	0	0	1	0	1	1	0.5	0	1	1	1	1	0	0.5	1	1	0.5	0	0	0	1	0	1	1	0.5	0
Kanlow.07	0	1	1	1	1	0	1	0	1	1	1	0	1	1	1	1	0	0.5	1	0	0.5	1	1	0	0	1	0	1	1	0.5	0	1	0.5	1	1	0	0.5	1	1	0.5	0	0	0	1	0	1	1	1	0
Kanlow.08	0	1	1	0	1	0	1	0	1	1	1	0	1	1	1	1	0	0.5	1	0	0.5	1	1	0	0	1	0	1	1	0.5	0	1	1	1	1	0	0.5	1	1	0.5	0	0	0	1	0	1	1	0.5	0
Kanlow.09	0	1	1	1	1	0	1	0	1	1	1	0	1	1	1	1	0	0	1	0	0.5	1	1	0	0	0	0	1	1	0.5	0	1	1	1	1	0	0.5	1	1	0.5	0	0	0	1	0	1	1	1	0
Kanlow.10	0	1	1	0.5	1	0	1	0	1	1	1	0	1	1	1	1	0	1	1	0	0.5	1	1	0	0	1	0	1	1	0.5	0	0.5	1	1	1	0	0.5	1	1	1	0	0	0	1	0	1	1	0	0
KY1625.01	0.5	1	1	1	0	0	1	0	1	0	0	0	0.5	1	1	1	0	0	1	1	0.5	1	1	1	0	1	0	1	1	0.5	0	1	0	1	0	0	0	1	1	1	0	0	0	1	0	0.5	0.5	0	0
KY1625.02	1	1	1	1	1	0	1	0	0.5	1	0	0.5	0.5	1	1	1	0	0	1	0	1	1	1	1	0	1	0	1	1	0.5	0	1	0	1	0.5	1	0	1	1	0	0	0	0.5	1	0	1	0	0	0
KY1625.03	0	1	1	1	1	0	1	0	1	1	0	0	1	1	1	1	0	0	1	0	0.5	1	1	1	0	1	0	1	1	0.5	0	1	0	1	0.5	1	0	1	1	0.5	0	0.5	1	1	0	1	0	0	0
KY1625.04	0.5	1	1	1	1	0	1	0	0.5	1	0	0	1	1	1	1	0	0	1	0	0.5	1	1	1	0	1	0.5	1	1	0.5	0	1	0	1	0.5	0.5	0	1	1	1	0	0	0	1	0	1	0	0	0
KY1625.05	1	1	1	1	1	0	1	0	0.5	1	0	0	1	1	1	1	0	0	1	0	0.5	1	1	1	0	1	1	1	1	0.5	0	1	0	1	1	0	0	1	0.5	0.5	0	0.5	0	1	0	0.5	0	0	0
KY1625.06	1	1	1	1	1	1	1	0	0	1	0	0	0.5	1	1	1	0	0	1	1	0	1	1	1	0	1	1	1	1	0	0	1	0	1	1	0	0.5	1	0.5	0.5	0	0	0.5	1	0	1	0	0	0
KY1625.07	0	1	1	1	1	0	1	0.5	0.5	1	0	0.5	1	1	1	1	0	0	1	0	0.5	1	1	1	0	1	0.5	1	1	0.5	0	1	0	1	0	1	0	1	1	0.5	0	0	0	1	0	1	0	0	0
KY1625.08	0.5	1	1	1	1	0	1	0	0.5	0	0	0	0.5	1	0.5	1	0	0	1	0	0.5	1	1	1	0	1	0.5	1	1	0.5	0	1	0	1	0	0.5	0	1	1	0.5	0	0	0	1	0	1	0.5	0	0
KY1625.09	0	0.5	1	1	0.5	0	1	0	0.5	1	0	0	1	1	1	1	0	0	1	0	0	1	1	1	0	1	0.5	0.5	1	0.5	0	1	0	1	0	1	0	1	1	0.5	0	0	0	1	0	0.5	0	0	0
KY1625.10	1	1	1	0.5	1	0	1	0.5	0.5	1	0	0	0.5	1	1	1	0	0	1	0	0.5	1	1	1	0	1	0.5	1	1	0.5	0	0.5	0	1	0	0	0	1	1	0.5	0	0	0	1	0	0.5	0.5	0	0
Pathfinder.01	0	1	1	1	1	1	0	1	0.5	1	0	0.5	0.5	1	1	1	0	0	0.5	0	0	0	1	1	0	1	0.5	1	1	0.5	0.5	1	0	1	0	1	0	1	1	0.5	0	0.5	0	0.5	0.5	0.5	0	0	0
Pathfinder.02	1	1	1	1	1	0	1	0	1	1	0	0	1	1	1	1	0	0	0	0	0.5	1	1	1	0	1	0	1	1	0.5	0	1	0	1	0	1	0	1	1	0	0	0	0	1	0	1	0	0	0
Pathfinder.03	0	1	1	1	1	0	1	0	0	1	0	0	1	1	1	1	0	0	1	0	0	1	1	1	0	1	0	1	1	0	0	1	0	0.5	0	1	0	0	1	0.5	0	0	0	0.5	0.5	0.5	0	0	0
Pathfinder.04	0	1	1	1	1	0	1	0	0.5	1	0	0	0.5	1	1	1	0	0	0.5	0	0.5	1	1	1	0	1	0	1	1	0.5	0	1	0	1	0	1	0	1	1	0.5	0	0	0	1	0	1	0	0	0
Pathfinder.05	0	1	1	1	1	0.5	1	0	1	1	0	0.5	0.5	1	1	1	0	0	1	0	0.5	1	1	1	0	1	0	1	1	0.5	0.5	1	0	0.5	0	1	0	1	1	1	0	0	0	0	0.5	0.5	0	0	0
Pathfinder.06	0	1	1	1	1	0	1	0	0.5	1	0	0	0.5	1	1	1	0	0	0	0	0.5	1	1	1	0	1	0	1	1	0	1	1	0	1	0	1	0	1	1	0.5	0	0	0.5	0.5	0	1	0	0	0
Pathfinder.07	0	1	1	1	1	0.5	1	0.5	0.5	1	0	0	0	1	1	1	0	0	1	0	0.5	1	1	1	0	1	0	1	1	0.5	0	0.5	0	1	0	1	0	1	1	0.5	0	0	0	1	0	1	0	0	0
Pathfinder.08	0	1	1	1	1	0	1	0	0.5	0.5	0	0	0.5	1	1	1	0	0	0.5	0	0.5	0.5	1	1	0	1	0.5	1	1	0.5	0.5	0.5	0	0.5	0	1	1	1	1	0.5	0	0.5	0.5	1	0	1	0	0	0
Pathfinder.09	0	1	1	1	1	0	1	0	1	1	0	0	0.5	1	1	1	0	0	1	0	0.5	1	1	1	0	1	1	1	1	1	0	1	0	0	0	1	1	1	1	0.5	0	0	0.5	0	0	1	1	0	0
Pathfinder.10	0	0.5	1	1	0	0	0.5	0	0.5	1	0	0	0.5	1	1	1	0	0	1	0	0.5	1	1	1	0	1	0	1	1	0.5	0	1	0	1	1	0.5	0	1	1	1	0	0	0	0.5	0	1	0	0	0
Shelter.01	0	1	1	1	1	0	1	0	0.5	1	0	0	0	1	0.5	1	0	0	0.5	0	0.5	1	1	1	0	1	0	1	1	0.5	0	1	0	0	0	1	0	1	1	0.5	0	0	0	0	0.5	0.5	0	0	1
Shelter.02	0	0	1	1	1	0	1	0	0.5	1	0	0	1	1	1	1	0	0	1	0	0	1	1	1	0	1	0	0.5	1	0.5	0	1	0	1	0	1	0	1	0.5	1	0	0	0	1	0	1	0	0	0
Shelter.04	0.5	1	1	1	1	0	1	0	0.5	1	0	0.5	0.5	1	1	1	0	0	1	0	0	1	1	1	0	1	0.5	1	1	0	0	0.5	0	1	0	1	0	1	0	1	0	0	0	1	0	1	0	0	0
Shelter.05	0.5	1	1	1	1	0	1	0	0.5	1	0	0	1	1	1	1	0	0	1	0	0.5	1	1	1	0	1	0	1	1	1	0	1	0	1	0	1	0	1	1	0.5	0	0	0	1	0	1	0	0	0
Shelter.06	0	1	1	1	1	0	1	0	0	1	0	0	0.5	1	1	1	0	0	1	1	0.5	1	1	1	0	1	0.5	1	1	0.5	0	1	0	1	0	1	0	1	1	0	0	0	0	1	0	0.5	0	0	0
Shelter.07	0	1	1	1	1	0	0.5	0	1	1	0	0	0.5	1	1	1	0	0	1	0	0	1	1	1	0	1	0	1	1	0	0	1	0	1	0	1	0	1	1	1	0	0	0	1	0	0.5	0.5	0	0
Shelter.08	0	1	1	1	1	0	1	0	1	1	0	0	0.5	1	1	1	0	0	1	0	0.5	1	1	1	0	1	0.5	0.5	1	0	0	0.5	0	1	0	1	0	1	1	0.5	0	0	0	1	0	1	0	0	0
Shelter.09	0	1	1	1	1	0	1	0	0	1	0	0	0	1	1	1	0	0	1	0	1	1	1	1	0	1	0	0	1	0.5	0	1	0	1	0	1	0	1	1	1	0	0	0	0.5	1	0.5	1	0	0
Shelter.10	0	1	1	1	1	0	1	0	1	1	0	0	0.5	1	1	1	0	0	1	0	0.5	1	1	1	0	1	0	1	1	0.5	0	1	0	1	0	1	0	1	1	1	0.5	0	0	0.5	0.5	0.5	0.5	0	0
Sunburst.01	0	1	1	1	1	1	1	1	0.5	1	0	0	0.5	1	1	1	0	0	1	0	0.5	0	1	1	0	1	0	1	1	1	0	1	0	1	0	1	0	0	1	0	0	0	0	0	0.5	1	0	0	0
Sunburst.02	0	1	1	1	1	0	1	1	0.5	1	0	0	0.5	1	1	1	0	0	0.5	0	0.5	1	1	1	0	1	0.5	1	1	0.5	0	0.5	0	1	0	1	0	1	1	0.5	0	0.5	0	1	0	1	0	0	0
Sunburst.04	0	1	1	1	1	0.5	1	0	0.5	1	0	0	0.5	1	1	1	0	0	1	0	0.5	1	1	1	0	1	0	1	1	0	0	1	0	1	0	0	0	1	1	0.5	0	0	0	1	0.5	0.5	0.5	0	0.5
Sunburst.05	0	1	1	1	0	0	1	0	0.5	1	0	0	0.5	1	1	1	0	0	1	0	1	1	1	1	0	1	0	1	1	1	0	1	0	0	0	1	0	1	1	0.5	0	0	0	1	0	0.5	0	0	0
Sunburst.06	0.5	1	1	1	1	0.5	1	0	1	1	0	0	1	1	1	1	0	0	1	0	0.5	0.5	1	1	1	1	0	1	1	0.5	0	1	0	0.5	0	1	0	1	1	0.5	0	0	0	0	0.5	1	0	0	0
Sunburst.07	0	1	1	1	1	1	1	1	0.5	1	0	0	0	1	1	1	0	0	0.5	0	0.5	1	1	1	0	1	0	1	1	1	0	1	0	1	0	1	0	0.5	1	1	0	0	0	1	0	1	1	0	0
Sunburst.08	0	1	1	1	1	0.5	1	0	0.5	1	0	0	0.5	1	1	1	0	0	1	0	0.5	1	0	1	0.5	1	0	0	1	0	0	1	0	0.5	0	1	0	0	1	1	0	0	0	0	0.5	1	0	0	0
Sunburst.09	0	1	1	1	0.5	1	1	0	0	1	0	0	0.5	1	1	1	0	0	1	0	0.5	1	0	1	0	1	1	1	1	1	0	1	0	1	0	1	0	1	1	0.5	0	0	0	0.5	1	1	0	0	0
Sunburst.10	0	1	1	1	1	0.5	1	0	1	1	0	1	0.5	1	1	1	0	0	1	0	0.5	1	1	1	0	1	0	1	1	1	1	1	0	1	0	1	0	1	0	0	0	0	1	1	0	1	1	0	0
SW102.01	0	1	1	1	1	0	0.5	0	0.5	0.5	0	0.5	0.5	0	1	1	0	0	1	0	0.5	1	1	1	0	1	0	1	1	0.5	0	0.5	0	1	0	1	0	0.5	1	0.5	0	0	1	1	0	1	0.5	0	0.5
SW102.02	0	1	1	1	1	0.5	1	0	0.5	1	0	0	0	0	1	1	0	0	1	0	0.5	1	1	1	0	1	0	1	1	0	0	1	0	0	0	1	0	1	1	0	1	0	1	1	0	1	1	0	0
SW102.03	0	1	1	0	1	1	0.5	0	0.5	1	0	0.5	1	1	1	1	0	0	0	0	0.5	1	1	1	0	1	0	1	1	1	0	0.5	0	1	0	1	0	1	1	0.5	0.5	0	0	1	0	1	1	0	0
SW102.04	1	1	1	1	0	0	1	0	0	0.5	0	1	1	0	1	1	0	0	1	0	0	1	1	1	0	1	0	1	1	0.5	0	1	0	1	0	1	0	1	1	1	0	0	0	1	0	1	1	0	0
SW102.05	0	1	1	0	1	0	1	0	0.5	1	0	0	0.5	1	1	1	0	0	1	0	0	1	1	1	0	1	0	1	1	0	0	1	0	1	0	1	0	1	1	0.5	0	0	0	1	1	1	1	0	0
SW102.06	0	1	1	0.5	1	0	0.5	0	0.5	1	0	0	0.5	1	1	1	0	0	1	0	0.5	1	1	1	0	1	0	0	1	1	0	1	0	1	0	1	0	1	1	0.5	0	0	0.5	1	0	0.5	1	0	0
SW102.07	0	1	1	0	1	0	0	0	0.5	1	0	0	0	1	1	1	0	0	1	0	0.5	1	1	1	0	1	0	1	1	0.5	0	0.5	0	1	0	1	0	1	0	0.5	0	0	0	1	1	1	1	0	0
SW102.08	0.5	1	1	0	1	0	1	0	1	1	0	0	0.5	1	1	1	0	0	1	0	0.5	1	1	1	0	1	0	1	1	0.5	0	1	0	1	0	1	0	1	1	0	0	0	0	1	0	1	0.5	0	0
SW102.09	0	1	1	1	1	0	1	0	1	1	0	0	1	1	1	1	0	0	1	0	0	1	1	1	0	1	0	1	1	0.5	0	1	0	1	0	1	0	1	1	1	0	0	0	1	0	1	0.5	0	0
SW102.10	0	1	1	1	1	0	1	0	0.5	1	0	0	0	1	1	1	0	0	0	1	0	1	1	1	0	1	0	1	1	0.5	0	0.5	0	0.5	0	1	0	1	1	0.5	0.5	0	0	1	0	1	1	0	1
SW109.01	0	1	1	1	1	0.5	1	0	0.5	1	0	0	0.5	1	0.5	1	0	0	1	0	0.5	1	1	1	0	1	1	1	1	0.5	0	0.5	0	1	0	1	0	0.5	1	0	0	0	0	0.5	0	1	0	0	0
SW109.02	0	1	1	1	1	0.5	1	0	0	1	0	0.5	0.5	1	1	1	0	0	0.5	0	0.5	1	1	1	0	1	1	1	1	1	0	1	0	1	0	1	0	1	1	0.5	0	0	0	0.5	0.5	1	0	0	0
SW109.03	0	1	1	1	1	0.5	1	0	0.5	1	0	0	1	1	1	1	0	0	0	0	0.5	1	1	1	0	1	0.5	1	1	0	0	1	0	1	0	1	0	1	1	0	0	0	0.5	1	1	1	0	0	0
SW109.04	0	1	1	1	1	0.5	1	0	0.5	1	0	0	1	1	1	1	0	0	0	0	0.5	1	1	1	0	1	0	1	1	0	0	1	0	1	0	1	0	1	1	0	0	0	0	0	1	1	0	0	0
SW109.05	0	1	1	1	1	0.5	0	0	0	1	0	0	1	1	1	1	0	0	1	0	0.5	1	1	1	0.5	1	0.5	1	1	0.5	0	1	0	1	0	1	0	1	1	0.5	0	0.5	0	0.5	1	0.5	0.5	0	1
SW109.06	0	1	1	1	1	0.5	1	0	0	1	0	0	1	1	1	1	0	0	1	0	0	1	1	1	0	1	0	1	1	0.5	0	1	0	1	0	1	0	1	0.5	0.5	0	0	0	1	0	1	0	0	0
SW109.07	1	1	1	1	1	0	1	0	0.5	1	0	0	0.5	1	1	1	0	0	0.5	0	0.5	1	0.5	1	0	1	0	1	1	0.5	0	0.5	0	1	0	1	0	1	1	0.5	0	0	0	0	1	1	0	0	0
SW109.08	0	1	1	1	1	0	0	0	0.5	1	0	0	0.5	1	1	1	0	0	1	0	0.5	1	1	1	0	1	0	1	1	0.5	0	1	0	1	0	1	0	1	1	0.5	0	0	0	1	0	0.5	0.5	0	0
SW109.09	0	1	1	1	0	0	1	0	0.5	1	0	0.5	0.5	1	1	1	0	0	0	0	0	0.5	1	1	0	1	1	1	1	1	0	0.5	0	1	0	1	0	1	0	0	0	0	0	0.5	0	1	0	0	0
SW109.10	0	1	1	1	0.5	1	0	0	0.5	1	0	1	0.5	1	1	1	0	0	0.5	0.5	0.5	1	1	1	0	1	0	1	1	0	1	1	0	1	0	1	0	1	1	0.5	0.5	0	0	1	0	1	0	0	0
SW110.01	0	1	1	1	1	0	1	0	0.5	1	0	0	1	1	1	1	0	0	0.5	0	1	0	1	1	0	1	0	1	1	1	0	1	0	1	0	1	0	1	1	0	0.5	0	0	0.5	0	0.5	0	0	0
SW110.02	0	1	1	1	1	0	1	0	0.5	1	0	0	1	1	1	1	0	0	0.5	0	0.5	1	1	1	0	1	1	1	1	0.5	0	1	0	1	0	1	0	1	1	1	0	0.5	0.5	0.5	0.5	1	0	0	0
SW110.03	0	1	1	1	1	0	1	0	1	1	0	0	1	1	1	1	0	0	0	0	0.5	1	0	1	0	1	0	1	1	0.5	0	0	0	1	0	1	0	1	1	0.5	0.5	0	0	1	0	1	0	0	0
SW110.04	0	1	1	1	1	0	1	0	0.5	1	0	0	0	1	1	1	0	0	0.5	0	0.5	1	1	1	0	1	0	1	1	0.5	0	0.5	0	1	0	1	0	1	1	0.5	0.5	0	0	0.5	1	1	0	0	0
SW110.05	0.5	1	1	1	1	1	0.5	0.5	0.5	1	0	0.5	1	1	1	1	0	0	0.5	0	0.5	1	1	1	0	1	0	1	1	0.5	0	1	0	1	0	1	0	1	1	0	0.5	0	0	0	0.5	1	0	0	0
SW110.06	0	1	1	1	1	0	1	0	0.5	1	0.5	0.5	0	1	0	1	0	0	0	0	0.5	0	1	0.5	0	1	0.5	1	1	0.5	0	0.5	0.5	1	0.5	0.5	0.5	1	0.5	0.5	0	0	0	1	0	1	0.5	0	0
SW110.07	0	1	1	1	1	0	1	0	0.5	1	0	0	1	1	1	1	0	0	0	0	0.5	1	1	1	0	1	0.5	1	1	0.5	0	1	0	1	0	1	0	0	1	0	0	0	0	0.5	0.5	1	0	0	0
SW110.08	0	1	1	1	0.5	0	1	0	0	1	0	0	0.5	1	1	1	0	0	1	0	0.5	1	1	1	0	1	0.5	1	1	0.5	0	1	0	1	0	1	0	1	1	1	0	0	0	1	0	1	0	0	0
SW110.09	0	1	1	1	1	0	1	0	0.5	1	0.5	0	0.5	1	0.5	1	0	0	1	0	0.5	1	1	1	0	1	0	1	1	0	0.5	1	0	1	0	0.5	0	1	1	1	0	0	0	1	0	1	1	0	0
SW110.10	0	1	1	1	1	0	1	0	0.5	1	0	1	1	1	1	1	0	0	0	0	0	1	1	1	0	1	0.5	1	1	1	0	1	0	0.5	0	1	0	1	0	1	0	1	0	0.5	0.5	1	0	0	0
SW112.01	0	1	1	1	1	0	1	0	0.5	0	0	0.5	1	1	1	1	0	0	0	0	0.5	1	1	1	0	1	0	1	1	1	0	1	0	1	0	1	0	1	1	0.5	0	0	0	1	0	1	0	0	0
SW112.02	0	1	1	1	1	0	1	0.5	0.5	1	0	0.5	0.5	1	0.5	1	0	0	1	0	0.5	1	1	1	0	1	0	1	1	0.5	0	1	0	1	0	1	0	1	0.5	0	0	0	0	0.5	1	1	0	0	0
SW112.03	0	1	1	1	1	0.5	1	0	0.5	1	0	0.5	0.5	1	1	1	0	0	0.5	0	0.5	1	1	1	0.5	1	0.5	1	1	0.5	0	1	0	0.5	0	1	0	0.5	1	0	0	0	0	0.5	0.5	1	0	0	0
SW112.04	1	1	1	1	1	0	1	0	1	1	0	0	0.5	1	0.5	1	0	0	0.5	0	0.5	0	1	1	0	1	0.5	1	1	0.5	0	1	0	1	0	1	0	0.5	1	0	0	0	0	1	0	1	0.5	0	0
SW112.05	0.5	1	1	1	0.5	0	0	1	0.5	1	0	0.5	1	1	1	1	0	0	0.5	0	0	1	1	1	0	1	0	1	1	1	0	1	0	1	0	1	0	0.5	0	0.5	0.5	0	0	0	0.5	0.5	0	0	0
SW112.06	0	1	1	1	1	1	0.5	1	0	1	0	0	0.5	1	1	1	0	0	0.5	0	0	1	1	1	1	1	0	1	1	0.5	0	1	0	1	0	1	0	1	1	1	0	0	0	0	1	1	0	0	0
SW112.07	0	1	1	1	1	0.5	1	1	0	1	0	0	0.5	1	1	1	0	0	0.5	0	0	1	1	1	0.5	1	0	1	1	1	0	0	0	0.5	0	1	0	1	1	0.5	0	0	0	0.5	0	1	0	0	0
SW112.08	0	1	1	0.5	1	0.5	0.5	0	0.5	1	0	0.5	1	1	1	1	0	0	0.5	0	0	1	1	1	0	1	0	1	1	0.5	0	0	0	1	0	0	0	1	1	0	0	0	0	1	0	0.5	0	0	0
SW112.09	0	1	1	1	1	0	1	0	0.5	1	0	0	0.5	1	0.5	1	0	0	1	0	0.5	1	1	1	0	1	0.5	1	1	0.5	0	1	0	0.5	0	1	0	1	0	0.5	0	0	0	1	0	1	0	0	0
SW112.10	0	1	1	1	1	0	0.5	0	0.5	1	0	0	0.5	1	1	1	0	0	0.5	0	1	1	1	1	0	1	0	1	1	0.5	0	1	0	1	0	1	0	1	1	0.5	0	0	0	0.5	0.5	1	0	0	0
SW114.01	1	1	1	0	1	0	1	0	0.5	1	0	0.5	0.5	1	1	1	0	0	1	0	0.5	1	1	1	0	1	0	1	0.5	0.5	0	1	0	0.5	0	1	0	1	1	0.5	0	0.5	0	1	0	0.5	1	0	0.5
SW114.02	0	1	1	0	1	0	1	0	0.5	1	0	1	0.5	1	0.5	1	0	0	1	0	0.5	1	1	1	0	1	0	1	1	0.5	0	0.5	0	0	0	1	0	1	1	0.5	0	0	0	1	0	1	1	0	1
SW114.03	1	1	1	0	1	0	1	0	0.5	1	0	0	0	1	1	1	0	0	1	0	0	1	1	1	0	1	0.5	1	1	1	1	0	0	0	0	1	0	1	0.5	1	0	0	0	1	0	1	0.5	0	0
SW114.04	1	1	1	0	1	0	1	0	0.5	1	0	0	1	0	1	1	0	0	1	0	0.5	1	1	1	0	1	0.5	1	1	0.5	0	0.5	0	1	0	1	0	1	0.5	0.5	0	0	0	1	0	1	1	0	1
SW114.05	1	1	1	1	1	0	1	0.5	0	0.5	0	0	1	1	1	1	0	0	0	0	0	1	1	1	0	1	1	1	1	0.5	0	1	0	1	0	1	0	1	1	1	0	0	0	1	0	1	0	0	0
SW114.06	0	1	1	1	1	0	1	0	0.5	0	0	0.5	0	1	1	1	0	0	0.5	0	0.5	0.5	0	1	0	1	0	1	1	0.5	0	0.5	0	0.5	0	1	0	1	1	0	0	0.5	0	0.5	0.5	1	0	0	0
SW114.07	0	1	1	1	1	0	1	0	0.5	0	0	0	0.5	1	1	1	0	0	0.5	0	0	1	1	1	1	1	0	1	1	0.5	0	1	0	1	0	1	0	1	1	0.5	0	0	0	1	0	1	0	0	0
SW114.08	0	1	1	1	1	1	1	0.5	0.5	1	0	0	1	1	1	1	0	0	0	0	0.5	1	1	1	0	1	0.5	1	1	0.5	0	0.5	0	1	0	1	0	1	1	0.5	0	0	0	0.5	0	0.5	0	0	0
SW115.01	0	1	1	1	1	0	1	0	0	1	0	0	0	1	0	1	0	0	1	0	0.5	1	1	1	0	1	0	1	0	0.5	0	0	0	0	0	1	0	1	0.5	0.5	0	0.5	0	1	0	0.5	0.5	0	0
SW115.02	0	1	1	1	1	0	1	0	0	1	0	0	1	1	1	1	0	0	1	0	0	1	1	1	0	1	0	1	1	0.5	0.5	1	0	0	0	1	1	1	1	0	1	0	1	1	0	1	0	0	0
SW115.03	0	1	1	1	1	0	1	0	0	1	0	0	0.5	1	1	1	0	0	1	0	0	1	1	1	0	1	0	1	0	0.5	0	0.5	0	0	0	1	0	1	1	0	0	0	1	1	0	0.5	0.5	0	0
SW115.04	0	1	1	0.5	1	0	1	0	0	1	0	0	1	1	1	1	0	0	1	0	0	1	1	1	0	1	0.5	1	0.5	0.5	0	1	0	1	0	1	0	1	1	0.5	0	0	0	1	0	1	0.5	0	1
SW115.05	0	0.5	1	1	1	0	0.5	0	0.5	0	0	0	1	1	1	1	0	0	1	0	0.5	1	1	1	0	1	0	1	1	0.5	0	1	0	0	0	1	0.5	1	0.5	0.5	0.5	0	0.5	1	0	0.5	1	0	0
SW115.06	0	1	1	1	1	0	1	0	0	1	0	0.5	0.5	1	0.5	1	0	0	1	0	0	1	1	1	0	1	0	1	0	0	0	0.5	0	0.5	0	1	0	1	1	0.5	0	0	0	1	0	0.5	0	0	1
SW116.01	0	1	1	0	1	0	1	0	0.5	1	0	0	0	0	1	1	0	0	1	0	0	1	1	1	0	1	0	1	1	0	0	0	0	0	0	1	0	1	1	1	0	0.5	0.5	1	0	0.5	1	0	0
SW116.02	1	1	1	1	1	0	0.5	0	0.5	1	0	0	1	1	1	1	0	0	1	0	0	1	1	1	0	1	0	1	0.5	0.5	0	0	0	1	0	1	0	1	1	0	0	0	1	1	0	1	0	0	0
SW116.03	0	1	1	1	1	0	0.5	0	1	1	0	0	1	0	1	1	0	0	1	0	0.5	1	1	1	0	1	0	1	1	1	0	1	0	0	0	1	0	1	1	0	0.5	0	1	1	0	0.5	0	0	0
SW116.04	0	1	1	0.5	1	0	1	0	1	1	0	0	1	1	1	0	0	0	1	0	0.5	1	1	1	0	0	0	1	1	0.5	0	1	0	1	1	0	1	1	1	0	0	0.5	0	1	0	1	1	0	0
SW116.05	0	1	1	0.5	1	0	0	0	0.5	0	0	0	0.5	1	1	1	0	0	1	0	0.5	1	1	1	0	1	0	1	0	0.5	0	1	0	0	0	1	0	1	1	0	1	0	0	1	0	1	0.5	0	0
SW116.06	0	1	1	1	1	0	0.5	0	0.5	1	0	0	1	1	1	1	0	0	1	0	0	1	1	1	0	1	0	1	1	0.5	0	1	0	1	0	0.5	0	1	1	0.5	0	0	0	1	0	0.5	0.5	0	0
SW116.07	0	1	1	1	1	0	0.5	0	1	1	0	0	1	0.5	1	1	0	0	1	0	0	1	1	1	0	1	0.5	1	1	0.5	0	1	0	1	1	0.5	0	1	1	1	0	0	0.5	1	0	0.5	0.5	0	0
SW116.08	1	1	1	0.5	1	0	0	0	1	1	0	0	1	1	1	1	0	0	1	0.5	0.5	1	1	1	0	1	0.5	1	1	0	0	1	0	0.5	1	0.5	0	1	1	0	0	0	0	1	0	0	0.5	0	0
SW116.09	0.5	1	1	0.5	1	0	0.5	0	0.5	1	0	0	1	0.5	0.5	1	0	0	1	0.5	0.5	1	1	1	0	1	0	1	1	0	0	1	0	0.5	0	1	0	1	1	0	0.5	0	0	0.5	1	0.5	1	0	0
SW116.10	0	1	1	1	1	0	1	0	0.5	1	0	0	0.5	0.5	0.5	1	0	0	1	0	0	1	1	1	0	1	0	1	0.5	0	0	1	0	0	0	1	0	1	0	0.5	0	0	1	1	1	0.5	0.5	0	0
SW122.01	0	1	1	1	1	0	1	0	0	1	0	0	0.5	1	1	1	0	0	0.5	0	0	1	1	1	0	1	0.5	1	1	0.5	0	1	0	1	0	1	0	1	1	0	0	0	0	0	0	1	0	0	0
SW122.02	0	1	1	0	1	0	1	0	0	1	0	0.5	0	1	1	1	0	0	1	0	0.5	1	1	1	0	1	0	1	1	1	0	0	0	1	1	1	0	1	1	0.5	0	0	0	1	0	1	0.5	0	0
SW122.03	0	1	1	1	1	0	1	0	0	1	0	0	0	1	1	1	0	0	1	0	0.5	1	0	1	0	1	0	1	1	0	0	1	0	1	0	1	0	1	1	1	0	0	0	1	0	1	0	0	0
SW122.04	0	0.5	1	1	1	0.5	1	0.5	0.5	0.5	0	0	1	1	1	1	0	0	0.5	0	0.5	1	0.5	1	0	1	0	1	1	0.5	0	1	0	1	0	1	0	1	1	1	0	0.5	0	1	0.5	1	0	0	1
SW122.05	0	1	1	1	1	1	1	0	1	1	0	0	0.5	1	1	1	0	0	0.5	0	0.5	1	1	1	0	1	1	1	1	0.5	0	0	0	1	0	1	0	1	1	0.5	0	0	0	0	1	1	0	0	0
SW122.06	0	1	1	1	1	0.5	1	0	0.5	0.5	0	0.5	0	1	1	1	0	0	1	0	0	1	1	1	0	1	0.5	1	1	0.5	0	1	0	1	0	1	0	1	1	0	0.5	0	1	1	0	1	0	0	0
SW123.01	0	1	1	1	1	0	0.5	0	0	1	0	0	0.5	0.5	1	1	0	0	1	0	0.5	1	1	1	0	1	0	1	1	0.5	0	1	0	1	0	0.5	0	1	1	1	0	0	0	0.5	0.5	1	0.5	0	0
SW123.02	0	1	1	1	1	0	0.5	0	1	1	0	0	0	1	1	1	0	0	1	0	1	1	1	1	0	1	0.5	1	1	0.5	0	0	0	1	0	1	0	1	1	0	0	0	0	0.5	0.5	1	0	0	0
SW123.03	0	1	1	1	1	0	0	0	0.5	1	0	0	1	1	0.5	1	0	0	1	0	0.5	1	1	1	0	1	0.5	1	1	0	0	0.5	0	0.5	0	0	0	1	1	0.5	0	0	0	0.5	0.5	1	0.5	0	0.5
SW123.04	0	0.5	1	1	1	0.5	1	0	0.5	1	0	0	0	0	0	1	0	0	0	0	0.5	1	0	1	0	1	0	1	1	0.5	0	0	0	1	0	1	0	1	1	0	1	0	1	1	1	0.5	0.5	0	0
SW123.05	1	1	1	1	1	0	1	0	0.5	0.5	0	0	1	1	1	1	0	0	1	0	0	1	1	1	0	1	0.5	1	1	0.5	0	1	0	1	0	1	0	1	1	0.5	0	0	0	1	0	1	0	0	0
SW123.06	0	1	1	1	1	0	1	0	0.5	1	0	0	0.5	1	1	1	0	0	1	0	1	1	1	1	0	1	1	1	1	0	0	1	0	0.5	0	1	0	1	1	0	0	0.5	0	1	0	1	0.5	0	0
SW123.07	0	1	1	1	1	0	1	0	0.5	1	0	0	0.5	1	1	1	0	0	1	0	0.5	1	1	1	0	1	0	1	1	0.5	0	0.5	0	1	0	1	0	1	1	0.5	0	0	0	1	0	1	0.5	0	0
SW123.08	0	1	1	1	1	0	1	0	0.5	1	0	0	1	1	1	1	0	0	1	0	0	1	1	1	0	1	0.5	1	1	0	0	1	0	1	0.5	1	0	1	1	0.5	0	0	1	1	0	0.5	0	0	0
SW123.09	0	0.5	1	1	1	0	1	0	0	1	0	0	0.5	0.5	1	1	0	0	1	0	0.5	1	1	1	0	1	0.5	1	1	0.5	0	1	0	1	0	0	0	1	0.5	0	0	0.5	0.5	1	1	0.5	1	0	0
SW123.10	0	1	1	1	1	0	1	1	1	1	0	0	0	0.5	1	1	0	0	1	0	0.5	1	1	1	0	1	0	1	0.5	1	0	1	0	1	0	1	0	1	0	0	0	0	0	1	0	0	0.5	0	0
SW124.01	0.5	1	1	1	1	0	0.5	0	0	1	0	0	0	1	1	1	0	0	0.5	0	0.5	1	1	1	0	1	0	1	1	0	0	1	0	1	0	1	0	1	1	0.5	0	0	0	1	0	1	0.5	0	0
SW124.02	0	1	1	0.5	1	0	0	0	0.5	1	0	0	0.5	0.5	1	1	0	0	1	0	0.5	1	1	1	0	1	0	1	1	0.5	0	0.5	0	1	0	1	0	1	1	0.5	0	0	0	1	0	1	1	0	0
SW124.03	1	1	1	1	1	0	1	0	0	1	0	0	0.5	1	1	1	0	0	0	0	0.5	0	1	1	0	1	0	1	1	0.5	0	0.5	0	1	1	1	0	1	0.5	0	0	0	0	1	0	1	0	0	0
SW124.04	0.5	1	1	0.5	1	0	0	0	1	1	0	0	0.5	1	1	1	0	0	1	0	0.5	1	1	1	0	1	0	1	1	0.5	0	1	0	1	0	0	0	1	1	0.5	0	0	0.5	1	0	1	1	0	0
SW124.05	0	1	1	1	1	0	1	0	0.5	1	0	0	0.5	1	1	1	0	0	0	0	0.5	1	1	1	0	1	0	1	1	0.5	0	1	0	1	0	1	0	1	1	1	0	0	0.5	1	0	1	0	0	0
SW124.06	0	1	1	1	1	0	1	0	0.5	1	0	0	0.5	1	1	1	0	0	1	0	0.5	1	1	1	0	1	0	1	1	0.5	0	1	0	1	1	1	1	1	1	0.5	0	0	1	1	0	1	0.5	0	0
SW124.07	0	1	1	0.5	1	0	0	0	0	1	0	0	1	1	1	1	0	0	1	0	0.5	1	1	1	0	1	0	1	1	0.5	0	1	0	1	0	0	0	1	1	0.5	0	0	0.5	1	0	1	1	0	0
SW124.08	0	0	1	1	1	1	1	0	0	1	0	0	1	0	1	1	0	0	1	0	0.5	1	0	1	0	1	0	1	1	0.5	0	1	0	1	0	1	0	1	1	0	0	0	0	0	1	1	0	0	0
SW124.09	0	1	1	1	1	0	1	0	0.5	1	0	0	0	1	1	1	0	0	1	0	0.5	0	1	1	0	1	0	1	1	0.5	0	1	0	1	0	1	0	1	1	0.5	0	0	0	1	1	1	0	0	0
SW124.10	0.5	1	1	1	1	0	0.5	0	0	1	0	0	0	1	1	1	0	0	1	0	0.5	1	1	1	0	1	0	1	1	0.5	0	0.5	0	1	0	0	0	1	1	1	0	0	0	1	0	1	1	0	0
SW127.01	1	1	1	1	1	0.5	1	1	1	1	0	0	1	1	1	1	0	0	1	0	0.5	0	1	1	0	1	0	1	1	0.5	0	1	0	1	0	1	0	1	1	1	0.5	0	0	1	0	1	0	0	0
SW127.02	0	1	1	1	1	0.5	0	0	0.5	1	0	0	0.5	1	1	1	0	0	0.5	0	0	0.5	1	1	0	1	0.5	1	1	0.5	0	1	0	1	0	1	0	1	1	1	0	0	0	0.5	0.5	1	0	0	0
SW127.03	0	1	1	1	1	0	1	0	0.5	1	0	1	0.5	1	1	1	0	0	1	0	0	1	1	1	1	1	0	1	1	0.5	1	0.5	0	1	0	1	0	1	1	0	0	0	0	0.5	1	1	0	0	0
SW127.04	0	1	1	1	1	0	1	0	0.5	1	0	0	0.5	1	1	1	0	0	0	0	0.5	1	1	1	0	1	1	1	1	0.5	0	1	0	1	0	1	0	0.5	1	0	0	0	1	1	0	0.5	0.5	0	0
SW127.05	0	1	1	1	1	0	1	1	0.5	1	0	0.5	0.5	1	1	1	0	0	1	0	0.5	1	1	1	0	1	0.5	1	1	0.5	1	1	0	1	0	0	0	1	0	0	0	0.5	0	1	0	0.5	0	0	0
SW127.06	0	0	1	1	1	0	1	0	1	0	0	0.5	1	0	1	1	0	0	1	0	0.5	1	1	1	0	1	0	1	1	0.5	0	1	0	1	0	1	0	1	1	1	1	0.5	1	1	0	1	0	0	0
SW127.07	0	0.5	1	1	1	0	0	0	1	0.5	0	0	0.5	1	1	1	0	0	0	0	0	1	1	1	0	1	0	1	1	0	0	1	0	1	0	1	0	1	1	0.5	0	0	0	0.5	0.5	1	0.5	0	0
SW127.08	0	1	1	1	1	0	1	0	0.5	1	0	0	0.5	1	1	1	0	0	0	0	0.5	0	1	1	0	1	0	1	1	0.5	0	1	0	1	0	1	0	0.5	1	0.5	0	0	0	0	0	1	0	0	0
SW127.09	0	1	1	1	1	0.5	1	0	0.5	1	0	0	0.5	1	0	1	0	0	0.5	0	0	1	1	1	0	1	0.5	1	1	0	0	1	0	1	0	1	0	1	1	0.5	0	0	0	0.5	0	1	0	0	0
SW128.01	0	1	1	1	0	0.5	1	0	0	1	0	0	1	1	1	1	0	0	0.5	0	0	1	1	1	0	1	0	1	1	0.5	0	1	0	1	0	1	0	1	1	0	1	0	0	0.5	0	1	0	0	0
SW128.02	0.5	1	1	1	1	0	1	0	0.5	1	0	0	0.5	1	1	1	0	0	1	0	1	1	1	1	0	1	0.5	1	1	1	0	1	0	1	0	1	0	1	0	0	0	0	0	1	0.5	1	0	1	0
SW128.03	0	1	1	1	1	0.5	1	0	0	1	0	0	0.5	1	1	1	0	0	0.5	0	0	1	1	1	1	1	0.5	1	1	0	0	0.5	0	1	0	1	0	1	1	1	0	0	0	0.5	0.5	1	0	0	0
SW128.04	0	1	1	1	0.5	0	1	0	0.5	1	0	0.5	0	1	1	1	0	0	0.5	0	0.5	0	1	1	0	1	0	1	1	1	0	1	0	1	0	1	0	0	1	0.5	0	0	0.5	0.5	0.5	1	0	0	0
SW128.05	0.5	1	1	1	0.5	1	1	0	0.5	1	0	0	1	1	1	1	0	0	0.5	0	0	1	1	1	0	1	1	1	1	0.5	0	1	0	1	0	1	0	1	1	0.5	0.5	0	0	0.5	0.5	1	0	0	0
SW128.06	0	1	1	1	1	0.5	1	0	0.5	1	0	0	0.5	1	1	1	0	0	1	0	0.5	1	0	1	0	1	0	1	1	0.5	0	1	0	0	0	1	0	1	1	0.5	0	0	0	1	0	1	0	0	0
SW128.07	0	1	1	1	1	1	1	0	0.5	1	0	0	1	0.5	0.5	1	0	0	1	1	0	1	1	1	0	1	0	1	1	0.5	0	1	0	1	0.5	1	0	1	0	1	0	0	0	1	0	1	0	0	0
SW128.08	0	1	1	1	1	1	1	0	0.5	1	0	0	0.5	1	0	1	0	0	0	0	0.5	1	1	1	0	1	0	1	1	1	0	1	0	1	0	1	0	1	1	0	0	0	0	0	0.5	0.5	0	0	0
SW128.10	1	1	1	1	1	0	1	0	0.5	1	0	0	0.5	1	0.5	1	0	0	0.5	0	0.5	0	1	1	0	1	1	1	1	0.5	0	1	0	1	1	1	0	1	1	0	0	0	0	1	1	1	0	0	0
SW129.01	0	1	1	0.5	1	0	1	0	0.5	1	0	0	0.5	0	1	1	0	0	1	0	0	1	1	1	0	1	0	1	1	1	0	1	0	1	0	1	0	1	1	0.5	0	0	0	1	0	1	1	0	0
SW129.02	0	1	1	0	0	0	1	0	1	1	0	0	0	1	1	1	0	0	1	0	0.5	1	1	1	0	1	0	1	1	0	0	1	0	1	0	1	0	1	1	0.5	0	0	0	1	0	1	0.5	0	0
SW129.03	0	1	1	1	1	0.5	1	0	0.5	1	0	0	0	1	1	1	0	0	1	0	0.5	1	1	1	0	1	0.5	1	1	0	0	1	0	1	0	1	0	1	1	0.5	0	0	0	0.5	0	1	0.5	0	0
SW129.04	0.5	1	1	1	1	0.5	1	0	0.5	0	0	0	0.5	1	1	1	0	0	1	0	0.5	1	1	1	0	1	0	1	1	0.5	0	1	0	0.5	0	1	1	1	0.5	0	1	0	1	1	0	0.5	1	0	1
SW129.05	0	1	1	1	1	0	1	0	1	1	0	0	1	1	1	1	0	0	1	0	0	1	1	1	0	1	0	1	1	1	0	0.5	0	1	0	0.5	0	1	1	0	1	0	1	0.5	1	0.5	1	0	0
SW129.06	0.5	1	1	0.5	1	0	0.5	0	0.5	0.5	0	0	0.5	1	1	1	0	0	1	0	0.5	1	1	1	0	1	0.5	1	0.5	0.5	0	1	0	1	0	0.5	0	1	1	0.5	0	0.5	0	1	0	1	0.5	0	0
SW129.07	0	1	1	1	1	0	0.5	0	0.5	1	0	0	0	1	0.5	1	0	0	1	0	0.5	1	1	1	0	1	0	1	1	0.5	0	0	0	1	0	0.5	0	1	1	0.5	0	0	0	1	1	1	0.5	0	0
SW129.08	1	1	1	1	1	0	0	0	0.5	1	0	0	0.5	1	1	1	0	0	1	0	0.5	1	1	1	0	1	0.5	1	1	0.5	0	1	0	1	1	1	0	1	0	0.5	0	0	0	1	0	1	0	0	0
SW129.09	0	1	1	1	1	0	1	0	0	1	0	0	1	0.5	1	1	0	0	1	0	0	1	1	1	0	1	0	1	0	0.5	0	1	0	0	0	1	0	1	1	1	0	0	1	0	1	0	0.5	0	0
SW129.10	0	1	1	0.5	1	0	1	0	0	1	0	0	0	1	1	1	0	0	1	0	0	1	1	1	0	1	0	1	1	0	0	1	0	1	0	1	0	1	1	0.5	0	0	0	1	0	1	1	0	0.5
SW31.01	0	1	1	0	1	0	1	0	0.5	1	0	0	0.5	1	0	1	0	0	1	0	0.5	1	1	1	0	1	1	1	1	0.5	0	1	0	1	0	1	0	1	1	0.5	0	1	1	1	0.5	1	0	0	0
SW31.02	0.5	1	1	0.5	1	0	1	0	0	0	0	0	0.5	0.5	1	1	0	0	1	0	0.5	1	1	1	0	1	0	1	1	0.5	0	1	0	1	0	1	1	1	0.5	1	0	0	0	1	0	1	0	0	0
SW31.03	1	1	1	0	1	0	1	0	0.5	1	0	0	0.5	1	1	1	0	0	1	0	0.5	1	1	1	0	1	0	1	1	0	0	1	0	1	0	0	0	1	1	0	0	0	0	1	0	0.5	0	0	0
SW31.04	0	0	1	1	1	0	1	0	0.5	1	0	0	1	1	1	1	0	0	1	1	0.5	1	1	1	0	1	0	1	1	0.5	0	1	0	1	0	1	0	1	1	0.5	0	0	0	1	0	1	0.5	0	0
SW31.05	0	0	1	0.5	1	0	1	0	1	1	0	0	0.5	0	1	1	0	0	1	0	0.5	1	1	1	0	1	0	1	1	0.5	0.5	1	0	1	0	1	1	1	1	0	0	0	0	1	0	1	0.5	0	0
SW31.06	0	1	1	0	1	0.5	1	0.5	0.5	1	0	0	0.5	0.5	1	1	0	0	1	0	0	1	1	1	0	1	0	1	1	0	0.5	1	0	1	0	1	0	1	1	0.5	0	0	0	1	0	1	0	0	0
SW31.07	1	1	1	0	1	0	1	0	0.5	1	0	0	1	1	1	1	0	0	1	0	0.5	0	1	1	0	1	0.5	1	1	0	0	1	0	1	0	1	0	1	1	0	0	0	1	1	0	1	0.5	0	0
SW31.08	0	1	1	0	1	0	1	0	0.5	1	0	0	0.5	1	1	1	0	0	1	0	0	1	1	1	0	1	0	1	1	1	0	1	0	1	0	1	0	1	0	0.5	0	0	0	1	0	1	1	0	0
SW31.09	0	0	1	0.5	0.5	0	0	0	1	1	0	0	1	0	1	1	0	0	1	1	1	1	1	1	0	1	0	1	1	0.5	0	1	0	1	0	1	0	1	1	0	0	0	0.5	1	0	1	1	0	0
SW33.01	0	0.5	1	1	0.5	1	1	0	0.5	0.5	0	0.5	0.5	1	1	1	0	0	0	0	0.5	1	1	1	0	1	0	1	1	0.5	0	0.5	0	1	0	1	0	1	1	0.5	0	0	0	1	0	1	0	0	0
SW33.02	0	1	1	1	1	1	1	0	0.5	1	0	0	1	0	1	1	0	0	1	0	0.5	1	1	1	0	1	0	1	1	0.5	1	1	0	1	0	1	0	0.5	0	1	0	0	0	1	0	1	0	0	0
SW33.03	0	1	1	1	0.5	0.5	1	0	1	1	0	0	0.5	1	1	1	0	0	0	0	0.5	1	1	1	0	1	0	1	1	0.5	0	1	0	1	0	1	0	1	1	0.5	0	0	0	1	0	1	0	0.5	0
SW33.04	0	0.5	1	1	0.5	1	1	0	0.5	0.5	0	0	1	0.5	1	1	0	0	1	0	0.5	1	1	1	0	1	0.5	1	1	0.5	0	1	0	1	0	1	0	1	1	0	0	0	0	1	0	1	0	0	0
SW33.05	0	0	1	1	1	0.5	0.5	0	0.5	1	0	1	0.5	1	1	1	0	0	0	0	0.5	1	1	1	0	1	0	1	1	0.5	0.5	0.5	0	1	0	1	0	1	1	0.5	0	0	0	1	0	1	0	0	0
SW33.06	0	1	1	1	1	0	1	0	0.5	0.5	0	0	1	1	1	1	0	0	1	0	0.5	1	1	1	0	1	0	1	1	0.5	1	1	0	1	0	1	0	1	1	0.5	0	0	0	1	0	1	0	0	0
SW38.02	0	1	1	1	1	0	1	0	0.5	1	0	0	1	1	1	1	0	0	0.5	0	0.5	1	1	1	0	1	0.5	1	1	0.5	0	1	0	1	0	1	0	1	0.5	1	0	0	0	0.5	0.5	1	0	0	0
SW38.03	0	1	1	1	1	0	1	0	1	1	1	0	0.5	1	0.5	1	0	0	1	0	0	1	1	1	0	1	0	1	1	0.5	0	0.5	0	1	0	1	0	1	0	0.5	0	0	0	1	0	1	0.5	0	0
SW38.04	0	1	1	1	1	0.5	1	0	0.5	1	0	0	0	1	1	1	0	0	0.5	0	0.5	1	1	1	0	1	0	1	1	0	0	1	0	1	0	1	0	1	1	0	0	0	0	1	0	1	0.5	0	0
SW38.05	0	1	1	1	1	0	1	0	0.5	1	0	0.5	1	1	1	1	0	0	1	0	0.5	1	0.5	1	0	1	1	1	1	0	0	1	0	1	0	0	0	1	1	0	0.5	0	0	1	0	0.5	0	0.5	0
SW38.08	0.5	1	1	1	1	0.5	1	1	0	1	0	0	0.5	1	1	1	0	0	1	0	0.5	1	1	1	0	1	0	1	1	0.5	0	1	0	0	0	1	0	1	1	1	1	0	0	0.5	0	1	0	0	0
SW40.01	0	1	1	1	1	0	1	0	0.5	1	0	0.5	0	1	1	1	0	0	1	0	0	1	1	1	0	1	0	1	1	1	0	0.5	0	0	0	1	0	1	1	1	0	0.5	0	1	0	0.5	1	0	0
SW40.02	0	1	1	1	1	0	0	0	1	1	0	0	1	0	1	1	0	0	1	0	0	1	1	1	0	1	0	1	1	0	0	1	0	1	0	1	0	1	1	0.5	0	0	0.5	1	0	0.5	0	0	0
SW40.03	0	1	1	0	1	1	1	0	0.5	1	0	0	1	0	1	1	0	0	1	0	0	1	1	1	0	1	0	1	1	1	0.5	0.5	0	1	0	1	0.5	1	1	0	0	0	0.5	1	0	1	0.5	0	0
SW40.05	0	1	1	1	1	0	0	0	0.5	1	0	0	0.5	1	1	1	0	0	1	0	0	1	1	1	0	1	0	0	1	0.5	0	1	0	1	0	1	0	1	1	0.5	0	0	0	1	0	1	0.5	0	1
SW40.06	1	1	1	0	1	0	0	0	0.5	1	0	0	1	1	1	1	0	0	1	1	0.5	1	1	1	0	1	0	1	1	1	0	1	0	1	0	1	0	1	1	0.5	0	0	0	1	0	0.5	0	0	0
SW40.07	0	1	1	0.5	1	0	1	0	0.5	1	0	0	0.5	1	1	1	0	0	0.5	0	0	1	1	1	0	1	0.5	1	1	1	0	0.5	0	0	0	1	0	1	1	0.5	0	0	0	1	0	0.5	1	0	0
SW40.08	0.5	0.5	1	0.5	1	0	1	0	1	1	0	0	1	1	1	1	0	0	1	0	0.5	1	1	1	0	1	0	1	1	0.5	0	1	0	0.5	0	1	0	1	1	0.5	0	0	0.5	1	0	1	0	0	0
SW40.09	0.5	1	1	0.5	1	0.5	1	0	1	1	0	0	1	0	0.5	1	0	0	1	0	0	1	1	1	0	1	0	1	1	0.5	0	1	0	1	0	1	0	1	1	0.5	0	0	0	1	0	0.5	1	0	0
SW40.10	0.5	1	1	0	1	0	1	0	0.5	1	0	0	1	0.5	0.5	1	0	0	1	0	0	1	1	1	0	1	0	1	1	0	0.5	1	0	0.5	0.5	1	0	1	1	1	0	0	0	1	0	1	0	0	0
SW43.02	1	1	1	0.5	0	0	1	1	0.5	1	0	0	0.5	1	1	1	0	0	1	0	0.5	1	1	1	0	1	0	1	1	0.5	0	0.5	0	1	0	1	0	1	0.5	0.5	0	0	0	1	0	0.5	1	0	0
SW43.04	0.5	0.5	1	1	1	0	1	0	0.5	0.5	0	0	0.5	1	1	1	0	0	1	0	0.5	1	1	1	0	1	0	1	1	0.5	0	0.5	0	1	0	1	0	1	1	0.5	0	0	0	1	0	0.5	0.5	0	0
SW43.05	1	1	1	0	1	0	1	0	0.5	1	0	0	1	1	1	1	0	0	1	0	0.5	1	1	1	0	1	0	0	1	0	0	1	0	1	0	1	0	1	1	0.5	0	0	0	1	0	0.5	1	0	0
SW43.06	1	1	1	0.5	1	0	0.5	0	0.5	1	0	0	0.5	1	1	0.5	0	0	1	0	0.5	1	1	1	0	1	0	1	1	0.5	0	1	0	1	0	1	0	1	1	0	0	0.5	0	1	0	0.5	1	0	0
SW43.07	1	0	1	0	1	0	0	0	0.5	1	0	0	0	1	1	1	0	0	1	0	0.5	1	1	1	0	1	0	1	1	0.5	0	1	0	1	0	1	0	1	1	0.5	0	0	0	1	0.5	0	0.5	0	0
SW43.08	1	1	1	0.5	0	0	0	0.5	0	1	0	0	1	1	1	1	0	0	1	0	0.5	1	1	1	0	1	0.5	1	1	0	0	1	0	1	0	1	0	1	0.5	0.5	0	0	0	1	0	0.5	1	0	0
SW43.09	1	1	1	0.5	1	0	1	0	0.5	1	0	0	1	1	1	1	0	0	1	0	1	1	1	1	0	1	0	1	1	0.5	0	1	0	1	0	1	0	1	1	0.5	0	0	0	1	0	0.5	0.5	0	0
SW43.10	0	1	1	0.5	1	0	1	1	0.5	1	0	0	1	1	1	1	0	0	1	0	0	1	1	1	0	1	0	1	1	0	0	0	0	1	0	1	0	1	1	0.5	0	0	0	1	0	0.5	1	0	0
SW46.01	1	1	1	0	1	0	1	0	0.5	0	0	0	0	1	1	1	0	0	1	0	0.5	1	1	1	0	1	0	1	0.5	0.5	0	1	0	1	0	0.5	0	1	1	0.5	0	0	0	1	0	0.5	1	0	1
SW46.02	0.5	1	1	1	1	0	0	0	1	1	0	0	0	1	1	1	0	0	1	0	0.5	1	1	1	0	1	0	1	1	0	0	1	0	1	0	1	0	1	1	0.5	0	0	0	1	0	0.5	1	0	0
SW46.03	0	1	1	1	1	0	1	1	0.5	1	0	0	0.5	1	1	1	0	0	1	0	0.5	1	1	1	0	1	0.5	1	1	1	0.5	0.5	0	1	0	1	0	1	0.5	0.5	0	0	0	1	0	1	1	0	0
SW46.04	0	1	1	0.5	1	0	1	0	1	1	0	0	1	0	0.5	1	0	0	1	0	0.5	1	1	1	0	1	0.5	1	0.5	0.5	0	1	0	1	0	1	0.5	1	1	1	0	0	0	1	0	0.5	1	0	0
SW46.05	0.5	1	1	1	1	0	0	0	0.5	1	0	0	0.5	1	0.5	1	0	0	1	0	0.5	1	1	1	0	1	0	1	1	0.5	0	1	0	1	0	1	0	1	0.5	0.5	0	0	0	1	0	0.5	0.5	0	0
SW46.06	1	1	1	0.5	1	0	1	0	0.5	1	0	0	0.5	1	1	1	0	0	1	0	0.5	1	1	1	0	1	0	1	0.5	0	0	1	0	1	0	1	0	1	1	0.5	0	0	0	1	0	1	1	0	0
SW46.08	0	1	1	0	1	0	1	0	0.5	1	0	0	1	1	0.5	1	0	0	1	0	0	1	1	1	0	1	0	1	0	0.5	0	1	0	1	0	1	0	1	0.5	0.5	0	0	0	1	0	1	0.5	0	0
SW46.09	0.5	1	1	0.5	1	0	1	0	0.5	1	0	0	1	1	1	1	0	0	1	0	0.5	1	1	1	0	1	0	1	1	0.5	0	1	0	1	0	0	0	1	0	0.5	0.5	0	0	1	0	1	1	0	1
SW46.10	1	1	1	0	1	0	1	0	0	1	0	0	1	1	1	1	0	0	0	0	0	1	1	1	0	1	0	1	0.5	0	0	1	0	1	1	0	0	1	1	0.5	0	0	0	1	0	1	1	0	1
SW49.01	0	1	1	1	1	1	1	0	0.5	1	0	0	1	1	0.5	1	0	0	1	0	0.5	1	1	1	0	1	0.5	1	1	0.5	0	1	0	0	0	1	0	1	1	1	1	0	1	1	0	0.5	1	0	0
SW49.02	0	1	1	0.5	1	0.5	1	0	0.5	1	0	0	1	1	1	1	0	0	1	0.5	0	1	1	1	0	1	0	1	0.5	0.5	0	0.5	0	0	0	1	0	1	1	0	0.5	0	1	1	0	0.5	1	0	0
SW49.03	0	1	1	0	1	0	1	0	0.5	0	0	0	0.5	1	1	1	0	0	1	0	0.5	1	1	1	0	1	0	1	1	0.5	0	1	0	0	0	1	0	1	1	0	0	0	1	1	0	1	0	0	0
SW49.04	0	1	1	0	1	0	1	0	0.5	1	0	0	0.5	1	1	1	0	0	1	0	0	1	1	1	0	1	0	1	1	0.5	0.5	1	0	0	0	1	0	1	0.5	1	0	0.5	1	1	0	1	0	0	0
SW49.05	0	1	1	0.5	1	0	1	0	0.5	1	0	0.5	0	1	1	1	0	0	1	0	0	1	1	1	0	1	0	1	1	1	1	0.5	0	0.5	0	1	0	1	1	0.5	0	0	1	1	0	1	0	0	1
SW49.06	0	1	1	0	1	0.5	1	0	0.5	1	0	0	0.5	1	1	1	0	0	1	0	0	1	1	1	0	1	1	1	0.5	0	0	1	0	0.5	0	1	0	1	1	0	0.5	0	1	1	0	0.5	0	0	0
SW49.07	0	1	1	0.5	1	0	1	0	0.5	1	0	0	0.5	1	0.5	1	0	0	1	0	0.5	1	1	1	0	1	0	1	0.5	0	0	0.5	0	1	0	1	0	1	0	0.5	0	0	0	1	0	0	0.5	0	1
SW50.01	0.5	1	1	0.5	1	0	1	0	0.5	1	0	0	0.5	0.5	1	1	0	0	1	0	0.5	1	1	1	0	1	0.5	1	1	0.5	0	1	0	0.5	0	1	0.5	1	1	0.5	0.5	0	0	1	0	0.5	1	0	0
SW50.02	0	1	1	1	1	0	1	0	0.5	1	0	0	1	1	1	1	0	0	1	0	0.5	1	1	1	0	1	1	1	1	1	0	1	0	1	0	1	0	1	1	0.5	0	0	0	1	1	1	1	0	0
SW50.03	0	1	1	1	1	1	1	0	1	1	0	0	0	1	1	1	0	0	0	0	0.5	0	1	1	1	1	0	1	1	0	0.5	1	0	0	0	1	0	1	1	0	0	0	0.5	1	0.5	1	1	0	0
SW50.04	0	1	1	1	1	0.5	1	0	0	1	0	0	1	0	1	1	0	0	0.5	0	0.5	1	1	1	0	1	0	1	1	1	0	1	0	1	0	1	0	1	1	0	0.5	0	0	0	0	1	0.5	0	0
SW50.05	0	1	1	1	1	0.5	0.5	0	1	1	0	0	1	1	1	0.5	0	0	1	0	0.5	1	1	1	0	1	0	1	1	1	0	1	0	1	0	1	0	1	0.5	0.5	0	0	0.5	0.5	0.5	1	0.5	0	0
SW50.06	0	1	1	1	1	0.5	1	1	1	1	0	0	0.5	1	0.5	1	0	0	0.5	0	0.5	1	1	1	0	1	0	1	1	1	0	1	0	1	0	1	0	0	1	1	0	0	0	0.5	0.5	0.5	0	0	0
SW51.01	0	1	1	1	1	0.5	1	0.5	0	1	0	0.5	1	1	1	1	0	0	0	0	0	1	1	1	0	1	0	0	1	0.5	0.5	1	0	0.5	0.5	0.5	0	1	1	0.5	0	0	0	0.5	0.5	1	0	0	0
SW51.03	0	1	1	1	1	1	0	1	0	1	0	0	0.5	1	1	1	0	0	0.5	0	0.5	1	1	1	0	1	0.5	1	1	0.5	0	0.5	0	1	0	1	0	1	1	0	0	0	0.5	1	0	1	0.5	0	0
SW51.04	0	1	1	1	0.5	0.5	0.5	1	1	1	0	0	1	1	1	1	0	0	0	0	0	1	1	1	1	1	0	0.5	1	0.5	0	1	0	1	0	1	0	1	0.5	0.5	0	0	0	1	0.5	1	0	0	0
SW51.05	0	1	1	1	1	0.5	1	0	1	1	0	0.5	1	1	1	1	0	0	0.5	0	0.5	1	1	1	0	1	0	0	1	0.5	0	1	0	1	0	1	0	1	1	0.5	0	0	0.5	0.5	0.5	0.5	0	0	0
SW51.06	0	1	1	1	1	0	0.5	0	0.5	1	0	1	0.5	1	1	1	0	0	1	0	0.5	1	1	1	0	1	0.5	1	1	0.5	0	1	0	1	0	1	0	1	0	1	0	0	1	1	0	1	0	0	0
SW51.08	0	1	1	1	1	0	0.5	0	0.5	1	0	0	1	1	0.5	1	0	0	1	0	0.5	1	1	1	0	1	0.5	1	0.5	0.5	0	1	0	1	1	1	0	1	1	0.5	0	0.5	0.5	0.5	0	0.5	0	0	0
SW51.09	0	1	1	1	1	0	0.5	0	0.5	0	0	0	1	1	1	1	1	0	0.5	0	0.5	1	1	1	0	1	0.5	1	1	0.5	0	1	0	0.5	0	1	0	1	0	0.5	0	0	0	0	0	1	1	0	0
SW58.01	0	1	1	0.5	0.5	0	0	0.5	0.5	1	0	0	0.5	1	1	1	0	0	0	0.5	0.5	1	1	1	1	1	0.5	1	1	0	0	1	0	1	0	1	0	0	1	0.5	0.5	0	0	0.5	0.5	1	0	0	0
SW58.02	0	1	1	1	1	0.5	0	0	1	1	0	0.5	0.5	1	1	1	0	0	1	0	0	1	1	1	0	1	0.5	1	1	0	0	1	0	1	0	1	0	1	1	0.5	0	0	0	0.5	1	1	0	0	0
SW58.03	0	1	1	1	1	0	0	0	0	0	0	0	0.5	1	0.5	1	0	0	0	0	0	1	1	1	0.5	1	0	1	1	0	0	1	0	1	0	1	0	0	1	0.5	0	0	1	0.5	0	0.5	0	0	0
SW58.04	1	1	1	1	1	0	1	0	1	1	0	0	0.5	1	1	1	0	0	0	0	0	1	1	1	0.5	1	0.5	1	1	0.5	0	1	0	1	0	1	0	1	1	0	0	0	0	0	0.5	1	0	0	0
SW58.05	0.5	1	1	1	0	0.5	0	0	0.5	1	0	0	1	1	1	1	0	0	0.5	0	0	1	1	1	1	1	0.5	1	1	0	0	1	0	1	0	1	0	1	1	0.5	0	0	0	1	1	1	0	0	0
SW58.06	0	1	1	1	1	0.5	0.5	0	0.5	0	0	0.5	1	1	1	1	0	0	0.5	0	0.5	1	1	1	0.5	1	0.5	1	1	1	0	1	0	1	0	1	0	0	1	0.5	0	0	0	0.5	0.5	1	0	0	0
SW58.07	0.5	1	1	1	0	0	1	0.5	0	1	0	0.5	0.5	1	1	1	0	0	0.5	0	0	1	0.5	1	0.5	1	0.5	1	1	0.5	0	1	0	0.5	0	1	0	1	0.5	0	0	0	0	1	0	1	0	0	0
SW58.08	0	1	1	1	0	0	0.5	0	1	1	0	1	0.5	1	0	1	0	0	1	0	0	1	1	1	0.5	1	1	1	1	0.5	0	0.5	0	1	0	1	0	1	1	0.5	0	0	0	1	0	1	0	0	0
SW58.09	0	1	1	1	1	0	1	0	0	1	0	1	0.5	1	1	1	0	0	1	0	1	1	1	1	0	1	0.5	1	1	0	0	1	0	0.5	0	1	0	1	1	0	0	0	0	0.5	0	1	0	0	0
SW58.10	0	1	1	1	1	0.5	1	0	0	1	0	0	0.5	1	1	1	0	0	0	0	0	1	0	1	0	1	0.5	1	1	1	0	1	0	1	0	1	0	0.5	1	0.5	1	0	0	0.5	0.5	1	0	0	0
SW63.02	0	1	1	1	1	0	1	0	0	1	0	0	0	1	1	1	0	0	0.5	0	0	1	1	1	0	1	0	1	0.5	0.5	0	0.5	0	1	0	1	0	1	1	1	0	0	0	1	0	0	1	0	0
SW63.03	0	1	1	1	1	1	1	0	0.5	1	0	0	0.5	1	0	1	0	0	1	0	0.5	1	1	1	0	1	0	1	1	0.5	0	1	0	1	0	1	0	1	1	0	0	0	0	1	0	1	0	0	0
SW63.04	0	1	1	1	1	0	1	0	0.5	1	0	0	0.5	0	1	1	0	0	1	0	0.5	1	1	1	0	1	0	1	1	1	0	0.5	0	1	0	1	0	1	0	0.5	0	0	0	1	0	0.5	1	0	0
SW63.05	0	1	1	1	1	1	1	0	1	1	0	0	0.5	1	1	1	0	0	1	0	0.5	1	1	1	0	1	0	1	1	0.5	0	1	0	1	0	1	0	1	1	0.5	0	0	0	1	0	0.5	0	0	0
SW63.06	0	1	1	0.5	1	0	1	0	0.5	1	0	0	1	1	0.5	1	0	0	0	0	0.5	1	1	1	0	1	0	1	0.5	0.5	0	0	0	1	0	1	0	0	1	0.5	0	0	0	1	0	0.5	1	0	0
SW63.07	0	1	1	1	0	0	1	0	0	1	0	0	0.5	1	1	1	0	0	1	0	0.5	1	1	1	1	1	0	1	0.5	0.5	0	0	0	1	0	1	0	1	1	0	0	1	0	1	0	0.5	1	0	0
SW63.08	0	1	1	1	1	0	1	0.5	0.5	1	0	0	0.5	0	1	1	0	0	1	0	0.5	1	1	1	0	1	0	1	0	0	0	1	0	1	0	1	0	1	1	0.5	0	0	0	1	1	0.5	0.5	0	1
SW64.01	0.5	1	1	1	1	0	1	0	0.5	1	0	0	1	1	1	1	0	0	1	0	0.5	1	1	1	0	1	0	1	1	0.5	0	1	0	1	0	1	0	1	1	0.5	0	0	0	1	1	1	0	0	0
SW64.02	0	1	1	1	1	0	1	0	0.5	0	0	0	0.5	1	1	1	0	0	1	0	0.5	1	1	1	0	1	0.5	1	1	0.5	0	1	0	0	0	1	0	1	1	0.5	0	0	0.5	0.5	0	1	0.5	0	0
SW64.03	0	1	1	1	1	0	1	0	0.5	0.5	0	0	1	0.5	1	1	0	0	0	0.5	0.5	1	1	1	0	1	0	1	1	0.5	0	0	0	0.5	0	1	0	1	1	0.5	0	0	0	1	1	0.5	0.5	0	0
SW64.04	0	1	1	1	1	0	1	0	0.5	1	0	0	0.5	0.5	1	1	0	0	1	0	0.5	1	1	1	0	1	0	1	1	0.5	0	0.5	0	1	0	1	0	1	1	0.5	0	0	0	0	0.5	1	0.5	0	0
SW64.05	0	1	1	1	0	0	0	1	0.5	1	0	0	0.5	1	1	1	0	0	1	0	0.5	1	1	1	0	1	1	1	1	0	0	1	0	1	0	1	0	1	1	1	0	0	0	0	0.5	1	0	0	0
SW64.06	0	1	1	1	1	0	1	0	0.5	1	0	0	1	1	1	1	0	0	1	0	0	1	1	1	0	1	0	1	1	0	0	1	0	1	0	1	0	1	1	0.5	0	0	0	1	0	1	0	0	0
SW64.07	0	1	1	1	1	0	1	0	0.5	1	0	0	1	1	0.5	1	0	0	1	0	0.5	1	1	1	0	1	1	1	1	1	0	1	0	0.5	1	0.5	0	1	1	0.5	0	0.5	0	1	0	1	0	0	0
SW64.08	0	1	1	1	1	0	0	0	0	1	0	0	0	1	1	1	0	0	1	0	0.5	1	1	1	0	1	1	1	1	0	0	1	0	1	0	1	0	1	1	0.5	0	0	0	1	0.5	1	0	0	0
SW64.09	1	1	1	1	1	0	1	1	0.5	1	0	0	0.5	1	1	1	0	0	1	0	0.5	1	1	1	0	1	0.5	1	1	1	0	1	0	1	0	1	0	1	1	0.5	0	0.5	0	1	0	0.5	0	0	0
SW64.10	0	1	1	1	0	0	1	1	0.5	1	0	0	0.5	1	0.5	1	0	0	0.5	0	0	1	1	1	0	1	0	1	1	0.5	0	1	0	0.5	0	1	0	1	1	0.5	0	0	0	0.5	0.5	1	0	0	0
SW65.02	0	1	1	1	1	0	1	0	0	1	0	0	0.5	1	1	1	0	0	1	0	0.5	1	1	1	0	1	0	1	1	0.5	0	0.5	0	1	1	0.5	0	1	0.5	0	0	0.5	0	1	0	0.5	0	0	0
SW65.03	0	0.5	1	1	0	0	1	0	1	1	0	0	0	0	1	1	0.5	0	1	0	0.5	1	1	1	0	1	0	1	1	0.5	0	0.5	0	1	0	1	0	1	1	0.5	0	0	0	1	0	0.5	1	0	0
SW65.04	0	1	1	1	1	0	1	0	0	1	0	0	0.5	0.5	1	1	0	0	1	0	0	1	1	1	0	1	0	1	1	1	0	1	0	0.5	0	1	0	1	1	0.5	0	0	0	1	0	0.5	0.5	0	0
SW65.05	0	1	1	0.5	1	0	1	0	0.5	1	0	0	1	1	0.5	1	0	0	1	0	0.5	1	1	1	0	1	0	1	1	0.5	0	1	0	0.5	1	1	0	1	0.5	0.5	0	0	0	1	0	1	0.5	0	0
SW65.06	0	1	1	1	0.5	0	1	0	0.5	1	0	0	1	1	1	1	0	0	1	0.5	0	1	1	1	0	1	0	1	1	0.5	0	1	0	1	0.5	1	0	1	1	1	0	0	0	1	0	1	0.5	0	0
SW65.07	0	1	1	1	1	0	1	0	0.5	1	0	0	0	1	1	1	0	0	1	0	0	1	1	1	0	1	0	1	1	0	0	0.5	0	1	0	0	0	1	1	1	0	0	0	1	0	1	0.5	0	0
SW65.08	0	1	1	1	0.5	0	1	0	0.5	1	0	0	1	1	1	1	0	0	1	0	0	1	1	1	0	1	0	1	1	0.5	0	1	0	1	1	1	0	1	1	0.5	0	0	0	1	0	0	0	0	0
SW65.09	0.5	1	1	1	0.5	0	0.5	0	0.5	1	0	0	0	1	1	1	0	0	1	0	0.5	1	1	1	0	1	0.5	1	1	0.5	0	1	0	1	0	1	0	1	1	0.5	0	0	0	1	0	1	1	0	0
SW65.10	0.5	1	1	0.5	0.5	0	0.5	0	0.5	0	0	0	1	1	1	1	0	0	1	0	0.5	1	1	1	0	1	0	1	1	0.5	0	0	0	1	0	1	0	1	1	0	0	0	0	1	0	1	1	0	0
SW781.03	0	1	1	1	1	0	1	0	0	1	1	0	0.5	1	1	0	0	0	1	0	0	1	0	1	1	0.5	0	1	1	0.5	0	1	0	1	1	0	0	1	1	0	0	0	0	1	0	1	1	0.5	0
SW781.04	0	1	1	1	1	0	1	0	1	1	0	0	0.5	1	1	0	0	0	1	0	0.5	1	0	1	0	0.5	0	1	1	1	0	1	0	1	1	0	1	1	1	0.5	0	0	0	1	0	1	1	0	0
SW781.05	0	1	1	0.5	1	0	1	0	1	1	0	0	0.5	1	0	0	0	0	1	0	0.5	1	0	1	0	0	0	1	1	0	0	0	0	1	1	0	1	1	1	0.5	0	0	0	1	0	1	1	0.5	0
SW781.06	0	1	1	1	1	0	1	0	1	1	0	0	1	1	1	0	0	0	1	0	0.5	1	0	1	0.5	0	0	1	1	0.5	0	0.5	0	1	1	0	1	1	1	0	0	0	0	1	0	1	1	0	0
SW781.07	0	1	1	1	1	0	1	0	0.5	1	0	0	1	1	1	0	0	0	1	0	0	1	0	1	1	1	0	1	1	0.5	0	1	0	1	1	0	0	1	1	0.5	0	0	0	1	0	1	1	0	0
SW781.08	0	1	1	1	1	0	1	0	1	1	1	0	0	1	1	0	0	0	1	0	0	1	0.5	1	0	1	0	1	1	0	0	1	0	1	1	0	0.5	1	1	0	0	0	0	1	0	1	1	0	0
SW781.09	0	1	1	1	1	0	1	0	1	1	0	0	1	1	1	0	0	0	1	0	0	1	0	1	0	0	0	1	1	1	0	1	0	1	1	0	1	1	1	0.5	0	0	0	1	0	1	1	0	0
SW782.01	0	1	1	0.5	1	0	1	0	1	1	0	0	1	1	1	1	0	0	1	0	0.5	1	1	1	0	1	0	1	1	0.5	0	1	0	0.5	0	1	0	1	1	0.5	0	0	0	0.5	0	0.5	1	0	0
SW782.02	0	1	1	1	1	0	1	0	0.5	1	0	0	0.5	1	1	1	0	0	1	0	0.5	1	1	1	0	1	0	1	1	0.5	0	1	0	1	0	1	0	1	0.5	1	0	0	0	1	0	1	1	0	0
SW782.03	0	1	1	1	1	0	1	0	1	1	0	0	0.5	1	1	1	0	0	1	0	0.5	1	1	1	0	1	0	0	1	0.5	0	0.5	0	1	0	1	0	0	1	1	0	0	0	1	0	0.5	0	0	0
SW782.06	0	1	1	1	1	0	1	0	1	1	0	0	0.5	1	1	1	0	0	0.5	0	0.5	1	1	1	0	1	0.5	1	1	0.5	0	1	0	0.5	0	1	0	1	1	0	0	0	0	1	1	1	0.5	0	1
SW782.07	0	1	1	1	1	0	1	0	0.5	1	0	0	0	1	1	1	0	0	0	0	0.5	1	1	1	0	1	0.5	1	1	0	0	0	0	1	0	1	0	1	1	1	0	0	0	1	0	1	0	0	0
SW782.08	0	1	1	1	1	0	1	0	0.5	0	0	0	0.5	1	1	1	0	0	1	0	1	1	1	1	0	1	0	1	1	0	0	1	0	1	0	1	0	0	1	1	0	0	0	0	0.5	0.5	0.5	0	0
SW782.09	0.5	1	1	1	1	0	1	0	0.5	1	0	0	0.5	1	1	1	0	0	1	0	0.5	1	1	1	0	1	0	0.5	1	0.5	0	0.5	0	0.5	0	1	0	1	1	0.5	0	0	0	0.5	0.5	0.5	0.5	0	0.5
SW782.10	0	1	1	1	1	0	1	0	0.5	1	0	0.5	1	1	1	1	0	0	1	0	0.5	1	1	1	0	1	0	1	1	0	0	1	0	1	0	1	0	1	1	1	0	0	0	1	0	1	0	0	0
SW786.01	0.5	1	1	1	1	0	0	0	0.5	1	0	0	0.5	1	1	1	0	0	1	1	0	1	1	1	0	1	0	1	1	0	1	1	0	1	1	0.5	0	1	1	1	0	0	0	1	0	1	0	0	0
SW786.02	1	1	1	0	1	1	1	0	0.5	1	0	0	0.5	1	1	1	0	0	1	0	0	1	1	1	0	1	0	1	1	0.5	0	0	0	1	0	1	0	1	1	0.5	0	0	0	1	0	0.5	1	0	0
SW786.03	0.5	1	1	1	0.5	0	1	1	1	1	0	0	1	1	1	1	0	0	1	0	0	1	1	1	0	1	0	1	1	0.5	0	1	0	1	0	1	0	1	1	0.5	0	0	0	1	0	1	0	0	0
SW786.04	0.5	1	1	0	1	0	1	0	1	1	0	0	1	1	1	1	0	0	0	0	0.5	1	1	1	0	1	0	1	1	0.5	0.5	1	0	1	0	1	0	1	1	0	0	0	0	1	0	0.5	0	0	0
SW786.06	0	1	1	0	1	0	1	0	0.5	1	0	0	0.5	1	1	1	0	0	1	1	0	0	1	1	0	1	0	1	1	0.5	0.5	0.5	0	1	0	1	1	1	1	0.5	0	0.5	0	1	0	0.5	1	0	0
SW786.07	0	1	1	1	1	0	1	0	0.5	1	0	0	0.5	1	0.5	1	0	0	1	0	0	1	1	1	0	1	0	1	1	0.5	0	1	0	1	0	1	0	1	1	1	0	0	0	0.5	0	0.5	0.5	0	0
SW786.09	0	1	1	1	1	0	1	0	0.5	1	0	0	0	1	1	1	0	0	1	0	0.5	1	1	1	0	1	0	1	1	0	1	1	0	1	0	0	0	1	1	0	0	0	0	1	0	1	0	0	0
SW786.10	1	1	1	1	1	0.5	0	0.5	0.5	1	0	0.5	0	1	0.5	1	0	0	0.5	0	0	1	1	1	0	1	0	1	1	0.5	0	1	0	0	0	1	0	1	1	0.5	0	0	0	1	0	0.5	0	0	0
SW787.01	0.5	1	1	1	1	0.5	1	0	0	1	0	0	1	1	0.5	1	0	0	1	0	1	1	1	1	0	1	0	1	1	0	0	1	0	1	0	1	0	1	1	0.5	0	0	0.5	1	0	1	0.5	0	0
SW787.02	0	1	1	1	1	0	1	0	0.5	1	0	0	1	0.5	1	1	0	0	1	0	0	1	1	1	0	1	0	1	1	0	0	1	0	1	0	1	0	1	1	0	0	0	1	1	0	1	0	0	0
SW787.03	0	1	1	1	1	0.5	1	0	0.5	1	0	0	0	0	1	1	0	0	1	0	0.5	1	1	1	0	1	0	1	1	0.5	0	0	0	1	0	1	0	1	1	0	0	0	1	0	1	1	0.5	0	0
SW787.04	0	1	1	1	1	1	1	0	0	1	0	0	0.5	1	1	1	0	0	1	0	0.5	1	1	1	0	1	0	1	1	0	0	1	0	1	0	1	0	1	1	0.5	0	0	0	1	0	1	0.5	0	0
SW787.05	0	1	1	1	1	0	1	0	0.5	1	0	0	0.5	0	1	1	0	0	1	0	0.5	1	1	1	0	1	0	1	1	0.5	0	1	0	1	0	1	0	1	1	0.5	0	0	0	0	1	1	0	0	0
SW787.06	0	1	1	1	1	0.5	1	0	1	1	0	0	1	0	1	1	0	0	1	0	0.5	1	1	1	0	1	0	1	1	0.5	0	1	0	1	0	1	0	1	1	0	0	0.5	0.5	1	0	1	0	0	0
SW787.07	0	1	1	1	1	0	1	0	0.5	1	0	0	0.5	0	1	1	0	0	1	0	0.5	1	1	1	0	1	0	1	1	0.5	0	1	0	1	0	1	0	1	1	0.5	0	0	0	0.5	1	1	0.5	0	0
SW787.08	0	1	1	1	1	0	1	0	0.5	1	0	0	0.5	0	1	1	0	0	1	0	0.5	1	1	1	0	1	0	1	1	0.5	0	0.5	0	1	0	1	0	1	1	0	0	0.5	0	1	1	1	0	0	0
SW787.09	0	1	1	1	1	0	1	0	0.5	1	0	0	1	0	1	1	0	0	1	0	0.5	1	1	1	0	1	0	1	0.5	0.5	0	1	0	1	0	1	0	1	1	0	0	0	1	1	0	1	0	0	0
SW787.10	0.5	1	1	1	1	0	1	0	0.5	1	0	0	1	0	1	1	0	0	1	0	0.5	1	1	1	0	1	0	1	1	0.5	0	1	0	1	0	1	0	1	1	0	0	0	0.5	1	0	1	0	0	0
SW788.01	0	1	1	1	1	0	1	0	0	1	0	0	0.5	1	1	0	0	0	1	0	0	1	0	1	0	1	0	1	1	1	0	0	0	1	1	0	0	1	1	0.5	0	0.5	0	1	0	1	1	0	0
SW788.02	0	1	1	1	1	0	1	0	1	1	0	0	0.5	1	0.5	0	0.5	0	1	0	0	1	1	1	0	0.5	0	1	1	0.5	0	1	0	1	1	0	1	1	1	1	0	0	0	1	0	1	1	0.5	0
SW788.03	0	1	1	1	1	0	1	0	1	1	0	0	0.5	1	1	0	0	0	1	0	0.5	1	0	1	0	0.5	0	1	1	0	0	1	0	1	1	0	0.5	1	1	0	0	0	0	1	0	1	1	0	0
SW788.04	0	1	1	1	1	0	1	0	1	1	0	0	0.5	1	1	0	0	0	1	0	0	1	0	1	0	1	0	1	1	0.5	0	1	0	1	1	0	0	1	0.5	0.5	0	0	0	1	0	1	1	0	0
SW788.05	0	1	1	0.5	1	0	1	0	1	1	0	0	0.5	1	0.5	0.5	0	0	1	0	0.5	1	0	1	0	0.5	0	1	1	0.5	0	1	0	1	1	0	0.5	1	1	0.5	0	0.5	0	1	0	1	1	0	0
SW788.06	0	1	1	1	1	0	1	0	1	1	0	0	0.5	1	1	0	0	0	1	0	0	1	0	1	0	1	0	1	1	1	0	0.5	0	1	1	0	0.5	1	0	0.5	0	0	0	1	0	1	1	1	0
SW788.07	0	1	1	1	1	0	1	0	1	1	0.5	0	0.5	1	1	1	0	0	1	0	0	1	0	1	0	0.5	0	1	1	1	0	0.5	0	1	1	0	1	1	1	0	0	0	0	1	0	1	1	0.5	0
SW788.08	0	1	1	1	1	0	1	0	1	1	0.5	0	0.5	1	1	0	0	0	1	0	0	1	0	1	0	0.5	0	1	1	0	0	1	0	1	1	0	0.5	1	1	1	0	0	0	1	0	1	1	0	0
SW788.09	0	1	1	0	1	0	1	0	0.5	1	0	0	0.5	1	1	0	0	0	1	0	0	1	0	1	0.5	0.5	0	1	1	0	0	1	0	1	1	0	1	1	1	0	0	0	0	1	0	1	1	0.5	0
SW788.10	0.5	1	1	1	1	0.5	1	0	1	1	0	0	0	1	1	0.5	0	0	1	0	0.5	1	0	1	0	1	0	1	1	0.5	0	1	0	1	0.5	0.5	0	1	1	0	0	0	0	1	0	1	0.5	0	0
SW789.01	0	1	1	1	1	0.5	1	0	0	1	0	0	0	1	1	0	0	0	1	0	1	1	1	0	0	1	0	1	1	1	0	1	0	1	1	0	0.5	1	0	0	0	0	0	1	0.5	1	1	1	0
SW789.02	0	1	1	0.5	1	0	1	0	1	0	0	0	1	1	1	1	0	0	1	0	0.5	1	1	1	0	1	0.5	1	1	0.5	0	0.5	0	1	0	1	0.5	1	1	0.5	0	0	0.5	0.5	0.5	0.5	1	0	0
SW789.04	0	1	1	1	1	0	1	0	0.5	1	0	1	1	1	1	1	0	0	1	0	0	1	1	1	0	1	0	1	1	0.5	0	1	0	1	0.5	0	0	1	1	0.5	0	0.5	0	1	0	0.5	0.5	0.5	0
SW789.05	0	1	1	1	1	0	1	0	0.5	1	0	0	1	1	1	1	0	0	1	0	0.5	1	1	1	0	0.5	0	0	1	1	0	0.5	0.5	1	0	1	0	1	1	0.5	0	0	0	1	0	0.5	0.5	0	0
SW789.06	0	1	1	1	1	0	1	0	1	1	0	0	0.5	1	1	1	0	0	1	0	0.5	1	1	1	0	1	0.5	1	1	0.5	0	1	0	1	0	1	0	1	1	0.5	0	0	0	1	0	0.5	1	0	0
SW789.07	0	1	1	1	1	0	1	0	0.5	1	0	0	1	1	1	0.5	0	0	1	0	0.5	1	0.5	1	0	1	0	1	1	0	0	1	0	1	1	0	1	1	1	0.5	0	0	0	1	0	1	0.5	0	0
SW789.08	0	1	1	1	1	0	1	0	1	1	0	0.5	0	1	1	1	0	0	1	0	0.5	1	1	1	0	1	0	1	1	1	0	1	0	1	0.5	0	0	1	1	0.5	0	0	0	1	0	1	0.5	0	0
SW789.09	0	1	1	1	1	0	1	0	0	1	0	0.5	1	1	1	1	0	0	1	0	0	1	1	1	0	1	0	1	1	0.5	0	1	0	1	1	0.5	0	1	1	1	0	0	0	1	0	1	0	0	0
SW790.01	0	1	1	1	1	0	1	0	1	1	1	0	1	1	1	1	0	0.5	1	0	0	1	1	0	0	1	0	1	1	1	0	1	1	1	1	0	0.5	1	1	0	0	0	0	1	0	1	1	0.5	0
SW790.02	0	1	1	0.5	1	0	1	0	1	1	0.5	0	1	1	1	1	0	0	1	0	0	1	0.5	0.5	0	0	0	1	1	0.5	0	1	0	1	1	0	0.5	1	1	0	0	0	0	1	0	1	1	0	0
SW790.03	0	1	1	1	1	0	1	0	1	1	1	0	1	1	1	1	0	1	1	0	0	1	1	1	0	1	0	1	1	0.5	0	0	1	1	1	0	0.5	1	1	0	0	1	0	1	0	1	0.5	0	0
SW790.04	0	1	1	0	1	0	1	0	1	1	0	0	1	1	1	1	0	0	1	0	0	1	1	1	0	1	0	1	1	0.5	0	0.5	0	1	0	0.5	0	1	1	1	0	1	0	1	0	1	0	0	0
SW790.06	0	1	1	1	1	0	1	0	1	1	1	0	1	1	1	1	0	1	1	0	0.5	1	1	0	0	1	0	1	1	0.5	0	1	1	1	1	0	0.5	1	1	0.5	0	0	0	1	0	1	1	0	0
SW790.07	0	1	1	1	1	0	1	0	1	1	1	0	1	1	1	1	0	1	1	0	0	1	1	0	0	1	0	1	1	0.5	0	1	1	1	1	0	0	1	1	0.5	0	0	0	1	0	1	1	0	0
SW793.01	0	1	1	0.5	1	0	1	0	0.5	1	0	0	0.5	1	0.5	0	0	0	1	0	0.5	1	0	1	0.5	0.5	0	1	1	0.5	0	1	0	1	1	0	1	1	1	1	0	0	0	1	0	1	1	0	0
SW793.02	0	1	1	1	1	0	1	0	1	1	0	0	0.5	1	1	0	0	0	1	0	0	1	0	1	1	0	0	1	1	0.5	0	1	0	1	1	0	1	1	1	1	0	0	0	1	0	1	1	0.5	0
SW793.03	0	1	0	1	1	0	1	0	1	1	0	0	0	1	1	0	0	0	1	0	0	1	0	1	0	0	0	1	1	1	0	1	0	1	1	0	1	1	1	0.5	0	0	0	1	0	1	1	0	0
SW793.06	0	1	1	0	1	0	1	0	1	1	0	0	1	1	1	0	0	0	1	0	0	1	0	1	1	0.5	0	1	1	0	0	1	0	1	1	0	0.5	1	1	0	0	0	0	1	0	1	1	0.5	0
SW793.07	0	1	0	1	1	0	1	0	1	1	0	0	0.5	1	1	0	0	0	1	0	0	1	0	1	0	0	0	1	1	0.5	0	0.5	0	1	1	0	1	1	0.5	0.5	0	0	0	1	0	1	1	0	0
SW793.09	0	1	1	0	1	0	1	0	1	1	0	0	0.5	1	1	0	0	0	1	0	0	1	0	1	0	0.5	0	1	1	0.5	0	1	0	1	1	0	1	1	1	1	0	0	0	1	0	1	1	0.5	0
SW793.10	0	1	1	0	1	0	1	0	1	1	0	0	1	1	1	0	0	0	1	0	0.5	1	0	1	0.5	0	0	1	1	0.5	0	1	0	1	1	0	0.5	1	0.5	0.5	0	0	0	1	0	1	1	0	0
SW795.01	0	1	1	1	1	0	1	0	1	1	0	0	0	1	1	0	0.5	0	1	0	0	1	0	1	0.5	0.5	0	1	1	0.5	0	0	0	1	1	0	1	1	1	1	0	0	0	1	0	1	1	0	0
SW795.02	0	1	1	1	1	0	1	0	1	1	0	0	1	1	0.5	0	0	1	1	0	0	1	0	1	1	0.5	0	1	1	0.5	0	1	0.5	1	1	0	1	1	0	0.5	0	0.5	0	1	0	1	1	0	0
SW795.04	0	1	1	0	1	0	1	0	1	1	0	0	0	1	1	0	0	0	1	0	0	1	0	1	1	0.5	0	1	1	1	0	1	0	1	1	0	1	1	1	0	0	0	0	1	0	1	1	1	0
SW795.06	0	1	1	0.5	1	0	1	0	1	1	1	0	0.5	1	1	0	0	1	1	0	0	1	0	1	0.5	0	0	1	1	0.5	0	1	0	1	1	0	1	1	0.5	0	0	0	0	1	0	1	1	1	0
SW795.07	0	1	1	0	1	0	1	0	1	1	0	0	1	1	1	0	0	0	1	0	0	1	0	1	0.5	0.5	0	1	1	0	0	0	0	1	1	0	1	1	1	1	0	0	0	1	0	1	1	0	0
SW795.08	0	1	0.5	0.5	1	0	1	0	1	1	0	0	1	1	1	0	1	0	1	0	0.5	1	0	1	0.5	0.5	0	1	1	0.5	0	0.5	0	1	1	0	1	1	0	0.5	0	0	0	1	0	1	1	0.5	0
SW795.09	0	1	1	1	1	1	1	0	0.5	1	0	0	0.5	1	1	0.5	0	0	1	0	0.5	1	0	1	1	1	0	1	1	0.5	0	1	0	1	1	0	1	1	1	1	0	0	0	1	0	1	1	1	0
SW795.10	0	1	0	1	1	0	1	0	0.5	1	0	0	0.5	1	1	0	0	0	1	0	0	1	0	1	0	0.5	0	1	1	0.5	0	1	0	1	1	0	1	1	1	1	0	1	0	1	0	1	1	0	0
SW796.01	0	1	1	0	1	0	1	0	1	1	0	0	0.5	1	1	0	1	0	1	0	0	0.5	0	1	0.5	1	0	1	1	0.5	0	1	0	1	1	0	1	1	1	0.5	0	0	0	1	0	1	1	1	0
SW796.02	0	1	1	1	1	0	1	0	1	1	0	0	1	1	1	0	0	0	1	0	0	1	0	1	0	1	0	1	1	0.5	0	1	0	1	1	0	0.5	1	1	0.5	0	0	0	1	0	1	1	0.5	0
SW796.03	0	1	1	1	1	0	1	0	1	1	0	0	0.5	1	1	0	0	0	1	0	0.5	1	0	1	0	0	0	1	1	1	0	1	0	1	1	0	0.5	1	1	0	0	0	0	1	0	1	1	0	0
SW796.04	0	1	1	1	1	0	1	0	1	1	0.5	0	0	1	1	1	0	0	1	0	0	1	0	1	0	0	0	1	1	0	0	1	0	1	1	0	0.5	1	1	0.5	0	0.5	0	1	0	1	1	0.5	0
SW796.05	0	1	1	0	1	0	1	0	0.5	1	0	0	0.5	1	1	0	0	0	1	0	0	1	0	1	0.5	0.5	0	1	1	0.5	0	1	0	1	1	0	1	1	1	0	0	0	0	1	0	1	1	1	0
SW796.06	0	1	1	0	1	0	1	0	1	1	0	0	0.5	1	1	0	0	0	1	0	0	1	0	1	1	1	0	1	1	0.5	0	1	0	1	1	0	1	1	0	0.5	0	0	0	1	0	1	1	1	0
SW796.07	0	1	1	0	1	0	1	0	0.5	1	0	0	0.5	1	1	0	0	0	1	0	0.5	1	0	1	1	0.5	0	1	1	0.5	0	0	0	1	1	0	1	1	1	0.5	0	0	0	1	0	1	1	1	0
SW796.08	0	1	1	0.5	1	0	1	0	1	1	0	0	0	1	1	0	0	0	1	0	0.5	1	0	1	1	0	0	1	1	1	0	1	0	1	1	0	1	1	1	0.5	0	0	0	1	0	1	1	0.5	0
SW796.09	0	1	1	0.5	1	0.5	1	0	1	1	0	0	0.5	1	1	0	0	0	1	0	0	1	0	1	0	0.5	0	1	1	0.5	0	1	0	1	1	0	1	1	1	0	0	0	0	1	0	1	1	0	0
SW796.10	0	1	1	1	1	0	1	0	1	1	0	0	0.5	1	1	0	0	0	1	0	0	1	0	1	0.5	0.5	0	1	1	0	0	1	0	1	1	0	1	1	1	0.5	0	1	0	1	0	1	1	0	0
SW797.01	0	1	1	1	1	0	1	0	1	1	0	0	1	1	0.5	0	0	0	1	0	0	1	0	1	0	1	0	1	1	0.5	0	1	0	1	1	0	0.5	1	1	0.5	0	0	0	1	0	1	1	1	0
SW797.02	0	1	0.5	1	1	0	1	0	1	1	0	0	1	1	1	0	0	0	1	0	0	1	0	1	0	0.5	0	1	1	0.5	0	1	0	1	1	0	1	1	0.5	0.5	0	0.5	0	1	0	1	1	1	0
SW797.03	0	1	1	1	1	0	1	0	1	1	0	0	0.5	1	1	0	0	0	1	0	0	1	0	1	0.5	0.5	0	1	1	0.5	0	1	0	1	1	0	1	1	1	0.5	0	0	0	1	0	1	1	0	0
SW797.04	0	1	1	0	1	0	1	0	1	1	0	0	0.5	1	0.5	0	0	1	0	0	0	1	0	1	1	0.5	0	1	1	0.5	0	1	0	1	1	0	1	1	0.5	0.5	0	0	0	1	0	1	1	0	0
SW797.05	0	1	1	1	1	0	1	0	1	1	0	0	0.5	1	1	0	0	0	1	0	0	1	0	1	0	0	0	1	1	0.5	0	0	0	1	1	0	1	1	0	0	0	0	0	1	0	1	1	0	0
SW797.06	0	1	1	1	1	0	1	0	1	1	0	0	0	1	1	0	0	0	1	0	0	1	0	1	0.5	1	0	1	1	1	0	1	0	1	1	0	1	1	0.5	0	0	0	0	1	0	1	1	0.5	0
SW797.09	0	1	1	1	1	0	1	0	1	1	0	0	1	1	0.5	0	0	0	1	0	0	1	1	1	0	0.5	0	1	1	0.5	0	1	0	1	1	0	1	1	1	1	0	0	0	1	0	1	1	1	0
SW797.10	0	1	1	1	1	0	1	0	1	1	0	0	0	1	0	0.5	0	0	1	0	0	1	0	1	0	0.5	0	1	1	0.5	0	1	0	1	1	0	0.5	1	1	1	0	0	0	1	0	1	1	0.5	0
SW798.01	0	1	1	0	1	0	1	0	1	1	0	0	1	1	0	0	0	0	1	0	0	1	0	1	0	0.5	0	1	1	1	0	0.5	0	1	1	0	0.5	1	1	1	0	0	0	1	0	1	1	1	0
SW798.05	0	1	1	0.5	1	0	1	0	1	1	0	0	1	1	0.5	1	0	0	1	0	0	1	0	1	0	0.5	0	1	1	0.5	0	1	0	1	1	0	0.5	1	1	1	0	0	0	1	0	1	1	0.5	0
SW798.06	0	1	1	1	1	0	1	0	1	1	1	0	1	1	1	0.5	0	0	1	0	0	1	0.5	1	0	1	0	1	1	0.5	0	1	0	1	1	0	0	1	1	0	0	0	0	1	0	1	1	0	0
SW798.09	0	1	1	1	1	0	1	0	1	1	0	0	0.5	1	1	1	0	1	1	0	0	1	0	1	0	0.5	0	1	1	0	0	1	0	1	1	0	1	1	1	0	0	0	0	1	0	1	1	0.5	0
SW798.10	0	1	1	1	1	0	1	0	1	1	1	0	0.5	1	1	0.5	0.5	0	1	0	0.5	1	0.5	1	0	0.5	0	1	1	0.5	0	1	0	1	1	0	0.5	1	1	0	0	0	0	1	0	1	1	0.5	0
SW799.02	0	1	0	1	1	0	1	0	1	1	0	0	0.5	1	1	1	0	0	1	0	0	1	0	1	0	1	0	1	1	0.5	0	1	0	1	1	0	0	1	1	0	0	0	0	1	0	1	1	0.5	0
SW799.03	0	1	1	0.5	1	0	1	0	1	1	1	0	0	1	1	1	0	0	1	0	0	1	0.5	0.5	0	1	0	1	1	1	0	1	0	1	1	0	1	1	1	1	0	0	0	1	0	1	1	1	0
SW799.05	0	1	1	1	1	1	1	0	1	1	0	0	0.5	1	1	0	1	0	1	0	0	1	1	1	0	0.5	0	1	1	0.5	0	1	0	1	1	0	1	1	1	0.5	0	0.5	0	1	0	1	1	0	0
SW799.07	0	1	1	1	1	0	1	0	1	1	0	0	0	1	1	1	0	0	1	0	0	1	0.5	1	0	0.5	0	1	1	0.5	0	1	0	1	1	0	0	1	1	0.5	0	0	0	1	0	1	1	1	0
SW799.08	0	1	1	1	1	0.5	1	0	1	1	0	0	0.5	1	0.5	0	0	0	1	0	0	1	1	1	0	0.5	0	1	1	0	0	1	0	1	1	0	0.5	1	1	0.5	0	1	0	1	0	1	1	0.5	0
SW799.09	0	1	0	0	1	0	1	0	1	1	0	0	0.5	1	0.5	0	0	0	1	0	0	1	0	1	0	0.5	0	1	1	0.5	0	1	0	1	1	0	1	1	0.5	0.5	0	0.5	0	1	0	1	1	0.5	0
SW799.10	0	1	0	1	1	0	1	0	1	1	0	0	0.5	1	1	0	0.5	0	1	0	0.5	1	0	1	0	0.5	0	1	1	0.5	0	0	0	1	1	0	0.5	1	1	1	0	0	0	1	0	1	1	0	0
SW802.01	0	1	1	0	1	0	1	0	1	1	0	0	0.5	1	1	0	1	1	1	0	0.5	1	0	1	0.5	0	0	1	1	0.5	0	1	0	1	1	0	1	1	1	0	0	0	0	1	0	1	1	0.5	0
SW802.02	0	1	1	0.5	1	0	1	0	1	1	0	0	0	1	0.5	0	1	0	1	0	0	1	0	1	0.5	0.5	0	1	1	0.5	0	1	0	1	1	0	1	1	0.5	1	0	0	0	1	0	1	1	0	0
SW802.03	0	1	0	1	1	0	1	0	1	1	0	0	0.5	1	1	0	0	0	1	0	0	1	0	1	1	0	0	1	1	0.5	0	1	0	1	1	0	0.5	1	0	0	0	0	0	1	0	1	1	0	0
SW802.04	0	1	1	1	1	0	1	0	1	1	0	0	1	1	1	0	0	1	1	0	0	1	0	1	1	0.5	0	1	1	0.5	0	1	0	1	1	0	1	1	1	0.5	0	0	0	1	0	1	1	0.5	0
SW802.05	0	1	1	1	1	0	0	0	1	1	0	0	0.5	1	1	0	0	0	1	0	0	1	0	1	0	0.5	0	1	1	1	0	1	0	1	1	0	1	1	1	0	0	0.5	0	1	0	1	1	0	0
SW802.06	0	1	1	0.5	1	0	1	0	0.5	1	0	0	1	1	1	0	1	0	1	0	0	1	0	1	0.5	0	0	1	1	0.5	0	1	0	1	1	0	1	1	1	0	0	0.5	0	1	0	1	1	0.5	0
SW803.02	0	1	1	1	1	0	1	0	1	1	0.5	0	1	1	1	0	0	1	1	0	0	1	0	1	0	0.5	0	1	1	0.5	0	1	0	1	1	0	0	1	1	1	0	0	0	1	0	1	1	0.5	0
SW803.03	0	1	1	1	1	0.5	1	0	1	1	0	0	0.5	1	1	1	0	0	1	0	0	1	0.5	1	0	1	0	1	1	1	0	1	0	1	1	0	0	1	1	0.5	0	1	0	1	0	1	1	0	0
SW803.04	0	1	0	1	1	0	1	0	1	1	1	0	1	1	1	0	0.5	0	1	0	0	1	0	1	0	0.5	0	1	1	0	0	1	0	1	1	0	0	1	1	0.5	0	0	0	1	0	1	1	0.5	0
SW803.05	0	1	0	1	1	0	1	0	1	1	0	0	1	1	1	0.5	0	0	1	0	0	1	1	1	0	0.5	0	1	1	0.5	0	1	0	1	1	0	1	1	1	0.5	0	0	0	1	0	1	1	0	0
SW803.06	0	1	1	1	1	1	1	0	1	1	0	0	0.5	1	1	1	0	0	1	0	0	1	0.5	1	0	1	0	1	1	1	0	0.5	0	1	1	0	0	1	1	0.5	0	0.5	0	1	0	1	1	0	0
SW803.07	0	1	0	1	1	0	1	0	1	1	0	0	0.5	1	1	0	0	0	1	0	0	1	0	1	0	0.5	0	1	1	1	0	1	0	1	1	0	0	1	1	1	0	0.5	0	1	0	1	1	1	0
SW803.08	0	1	1	0.5	1	0	1	0	1	1	0	0	0.5	1	0.5	1	0	0	1	0	0	1	0	1	0	1	0	1	1	1	0	1	0	1	1	0	1	1	1	0.5	0	0	0	1	0	1	1	0.5	0
SW803.09	0	1	1	1	1	0	1	0	1	1	0	0	0.5	1	0.5	0	0	0	1	0	0	1	0	1	0	1	0	1	1	0.5	0	1	0	1	1	0	1	1	1	0.5	0	0	0	1	0	1	1	0.5	0
SW803.10	0	1	1	1	1	0	1	0	1	1	0	0	0.5	1	0.5	0	0	1	1	0	0.5	1	0	1	0	1	0	1	1	0	0	0.5	0	1	1	0	0	1	1	0.5	0	0	0	1	0	1	1	0.5	0
SW805.01	0	1	1	1	1	0	1	0	1	1	0	0	0.5	1	1	0	0	0	1	0	0	1	1	1	0	0.5	0	1	1	1	0	1	0	1	1	0	1	1	1	1	0	0	0	1	0	1	1	0.5	0
SW805.02	0	1	1	1	1	0	1	0	1	1	0.5	0	0.5	1	0.5	0	0	0	1	0	0	1	0	1	0	0.5	0	1	1	0.5	0	1	0	1	1	0	0.5	1	1	0.5	0	0	0	1	0	1	1	1	0
SW805.03	0	1	0.5	1	1	0	1	0	1	1	1	0	1	1	1	0	0	0	1	0	0.5	1	0	1	0	0.5	0	1	1	0.5	0	1	0	1	1	0	0	1	1	0.5	0	0.5	0	1	0	1	1	0.5	0
SW805.04	0	1	1	1	1	0	1	0	1	1	0	0	0.5	1	1	1	0	0	1	0	0	1	0	1	0	0.5	0	1	1	0.5	0	1	0	1	1	0	0.5	1	1	0.5	0	1	0	1	0	1	1	0	0
SW805.05	0	1	1	0.5	1	0	1	0	1	1	0	0	0	1	1	0	0	0	1	0	0	1	0	1	0	0.5	0	1	1	0.5	0	1	0	1	1	0	0	1	1	0.5	0	0	0	1	0	1	1	0.5	0
SW805.06	0	1	0.5	1	1	0	1	0	1	1	1	0	0.5	1	1	0	0	0	1	0	0	1	0	1	0	0.5	0	1	1	0.5	0	1	0	1	1	0	1	1	1	0	0	0	0	1	0	1	1	0	0
SW805.07	0	1	1	1	1	0	1	0	1	1	0	0	0.5	1	0	0	0	0	1	0	0.5	1	0	1	0	1	0	1	1	0.5	0	1	0	1	1	0	1	1	0	0.5	0	1	0	1	0	1	1	0.5	0
SW805.08	0	1	1	0.5	1	0	1	0	1	1	1	0	0	1	1	0	0	0	1	0	0	1	0	1	0	1	0.5	1	1	0	0	1	0	1	1	0	0.5	1	1	0.5	0	0	0	1	0	1	1	0	0
SW805.09	0	1	1	1	1	0	1	0	1	1	1	0	1	1	1	0.5	0	0	1	0	0	1	0.5	1	0	1	0	1	1	0.5	0	0	0	1	1	0	0.5	1	1	1	0	0	0	1	0	1	1	0.5	0
SW805.10	0	1	0	1	1	0.5	1	0	1	1	0.5	0	1	1	1	0	0	0	1	0	0	1	0	1	0	1	0	1	1	0.5	0	1	0	1	1	0	0	1	1	0.5	0	0	0	1	0	1	1	0	0
SW806.01	0	1	1	1	1	0	1	0	1	1	1	0.5	1	1	1	1	0	0	1	0	0	1	0.5	1	0	1	0	1	1	0.5	0	1	0	1	1	0	0	1	1	1	0	0	0	1	0	1	1	1	0
SW806.02	0	1	1	1	1	0	1	0	1	1	0.5	0	0.5	1	0.5	1	0	0	1	0	0	1	0	1	0	1	0	1	1	0.5	0	1	0	1	1	0	0.5	1	1	1	0	0	0	1	0	1	1	0.5	0
SW806.03	0	1	0	1	1	0	1	0	1	1	0	0	0.5	1	1	1	0	0	1	0	0	1	0	1	0	0.5	0	1	1	0.5	0	1	0	1	1	0	0	1	1	0.5	0	0	0	1	0	1	1	0	0
SW806.04	0	1	1	0	1	0	1	0	1	1	0	0	0.5	1	1	0	0	0	1	0	0	1	0	1	0	1	0	1	1	1	0	1	0	1	1	0	0	1	0.5	1	0	0	0	1	0	1	1	1	0
SW806.05	0	1	1	1	1	0	1	0	1	1	1	0	0.5	1	1	0	1	0	1	0	0	1	0	1	0	0.5	0	1	1	0	0	0.5	0	1	1	0	0	1	1	0	0	0	0	1	0	1	1	0.5	0
SW806.06	0	1	1	0.5	1	0	1	0	1	1	1	0	0.5	1	1	1	0	0	1	0	0	1	0	1	0	1	0	1	1	0	0	0.5	0	1	0	0	0	1	1	0	0	0	0	1	0	1	1	0.5	0
SW806.07	0	1	0	1	1	0	1	0	1	1	0	0	0	1	1	0.5	0	0	1	0	0	1	0	1	0	0.5	0	1	1	1	0	1	0	1	1	0	0.5	1	1	0.5	0	0	0	1	0	1	1	0	0
SW806.08	0	1	0.5	0.5	1	0	1	0	1	1	1	0	0.5	1	1	0	0	0	1	0	0	1	0	1	0	0.5	0	1	1	0	0	1	0	1	1	0	0	1	1	0.5	0	0.5	0	1	0	1	1	0.5	0
SW806.09	0	1	0	1	1	0	1	0	1	1	0.5	0	1	1	1	0	0	0	1	0	0	1	0	1	0	1	0	1	1	0.5	0	1	0	1	1	0	0.5	1	1	0	0	0	0	1	0	1	1	0.5	0
SW808.01	0	1	1	1	1	0	1	0	0.5	1	0	0	0.5	1	1	1	0	0	1	0	0.5	1	1	1	0	1	1	1	1	0	0	1	0	1	0.5	1	0	1	1	1	0	0	0	1	0	1	0	0	0
SW808.02	0	1	1	1	1	0	1	0	0.5	1	0	0	1	1	1	1	0	0	1	0	0.5	1	1	1	0	1	0	1	1	0.5	0	0	0	1	0	0.5	0	1	1	0.5	0	0.5	0	1	0	1	0	0	0
SW808.03	0	1	1	1	1	0	1	0	0.5	1	0	0	0	1	1	1	0	0	1	0	0.5	1	1	1	0	1	0	1	1	0	0	1	0	1	0.5	1	0	1	1	0.5	0	0.5	0	1	0	1	0	0	0
SW808.04	0	1	1	1	1	1	1	0	0.5	0	0	0	1	1	1	1	0	0	1	0	0.5	1	1	1	0	1	0.5	1	1	0.5	0	1	0	1	0.5	1	0	0.5	1	0.5	0	0	0.5	1	0	0.5	0	0	0
SW808.05	1	1	1	1	1	0	1	0.5	0.5	1	0	0	1	1	1	1	0	0	1	0	0.5	1	1	1	0	1	0	1	1	0.5	0	1	0	1	1	0.5	0	1	1	0	0	0	0	1	0	1	1	0	0
SW808.06	0.5	1	1	1	1	0	1	0	1	1	0	0	1	0	1	1	0	0	1	0	0	1	1	1	0	1	0	1	1	1	0	1	0	1	0	0	0	1	1	0.5	0	1	0	1	0	1	0	0	0
SW808.07	1	1	1	1	1	0	1	0	1	1	0	0	0.5	1	1	1	0	0	1	0	0.5	1	1	1	0	1	0	1	1	0	0	1	0	1	0.5	1	0	1	1	1	0	0	0	1	0	1	0	0	0
SW808.08	0	1	1	0.5	1	1	1	0	0.5	1	0	0	0.5	1	1	1	0	0	1	0	0	1	1	1	0	1	0	1	1	0.5	0	0	0	1	0	1	0	1	1	0.5	0	0	0	1	0	1	0.5	0	0
SW808.09	1	1	1	0	1	0	1	1	0	1	0	0	1	1	1	1	0	0	1	1	0.5	1	1	1	0	1	0	1	1	0.5	0	1	0	1	0.5	0.5	0	1	1	1	0	0	0	1	0	1	0	0	0
SW808.10	0	1	1	1	1	0	1	0	0.5	1	0	0	1	0.5	1	1	0	0	1	0	1	1	1	1	0	1	0.5	1	1	1	0	1	0	1	0	0	0	1	1	0.5	0	0	0	1	0	1	0	0	0
SW809.01	0	1	1	1	1	0	1	0	0.5	1	0	0.5	0.5	1	1	1	0	0	1	0	0.5	1	1	1	0	1	0	1	1	1	0	1	0	1	0	1	0	1	1	0.5	0	0	0.5	1	0	1	0.5	0	0
SW809.02	0	1	1	1	1	0	1	0	0.5	1	0	0	0.5	1	1	1	0	0	1	0	0.5	1	1	1	0	1	1	1	1	0	0	1	0	1	0	1	0	1	0	0	0	0	0	1	0	0.5	1	0	0
SW809.03	0	1	1	1	0.5	0	0.5	0	0	1	0	0	0.5	1	1	1	0	0	1	0	0.5	1	1	1	0	1	0.5	1	1	0.5	0.5	1	0	1	0	1	0	1	1	0	0	0	0	1	0	0.5	0.5	0	0
SW809.04	0.5	1	1	1	1	0	1	0	0.5	1	0	0	0.5	0.5	1	1	0	0	1	0	0.5	1	1	1	0	1	1	1	1	0.5	0	0.5	0	0	0	1	0	1	1	0.5	0	0	0	1	0	0.5	0	0	0
SW809.05	0	1	1	1	1	0	1	0	1	1	0	0	1	1	1	1	0	0	1	0	0.5	1	1	1	0	1	1	1	1	0.5	0	1	0	1	0	1	0	1	0	0	0	0	0	1	0	0.5	1	0	0
SW809.06	0	1	1	1	1	0	1	0	0	1	0	0	0.5	1	1	1	0	0	1	0	0.5	1	1	1	0	1	0.5	1	1	0	0	1	0	1	0	1	0	1	1	0	0	0	0	1	0	1	0.5	0	0
SW809.07	0	1	1	1	1	0	1	0	0	1	0	0	0.5	1	1	1	0	0	1	0	0.5	1	1	1	0	1	0.5	1	1	0.5	0	1	0	1	0	1	0	1	1	1	0	0	0	1	0	1	0.5	0	0
SW809.08	0	1	1	1	1	0	1	0	1	1	0	0	1	0	1	1	0	0	0.5	0	0.5	1	1	1	0	1	0	1	1	0.5	0	0	0	1	0	1	0	1	1	0	0	0.5	0.5	1	0	0.5	0.5	0	0
SW809.09	0	1	1	1	1	0	1	0	0.5	1	0	0	1	0	1	1	0	0	1	0	0.5	1	1	1	0	1	0	1	1	0.5	0	1	0	1	0	1	0	1	1	0	0	0	0	1	0	1	0	0	0
SW809.10	0	1	1	1	1	0	1	1	0	1	0	0	0.5	1	1	1	0	0	1	0	0.5	1	1	1	0	1	0	1	1	0	0	1	0	1	0	1	0	1	1	0	0	0	0	1	0	1	0	0	0
SWG32.01	0	1	1	1	1	0	1	0	0.5	1	1	0	1	1	1	1	0	1	1	0	0.5	1	1	0	0	1	0	1	1	0.5	0	1	1	1	1	0	0	1	1	1	0	0	0	1	0	1	1	0.5	0
SWG32.02	0	1	1	0.5	1	0	1	0	0.5	1	1	0	1	1	1	1	0	0.5	1	0	0.5	1	1	0	0	1	0	1	1	0.5	0	0.5	1	1	1	0	0.5	1	0	0.5	0	0	0	1	0	1	1	1	0
SWG32.03	0	1	1	0	1	0	1	0	0	1	1	0	0	1	1	1	0	1	1	0	0	1	1	0	0	1	0	1	1	0.5	0	1	0	1	1	0	1	1	1	0	0	0	0	1	0	1	1	0.5	0
SWG32.04	0	1	1	1	1	0	1	0	0.5	1	1	0	0.5	1	1	1	0	1	1	0	0.5	1	1	0	0	1	0	1	1	0.5	0	0.5	0.5	1	1	0	0	1	1	1	0	1	0	1	0	1	1	0	0
SWG32.05	0	1	1	1	1	0	1	0	0.5	1	1	0	1	1	1	1	0	0	1	0	0.5	1	1	0	0	1	0	1	0.5	0.5	0	0.5	0	0.5	1	0	0	1	1	1	0	0	0	1	0	1	1	0.5	0
SWG32.08	0	1	1	1	1	0	1	0	0.5	1	1	0	0.5	1	1	1	0	0	1	0	0	1	1	0	0	1	0	1	1	0.5	0	1	1	1	1	0	0	1	0.5	0.5	0	0	0	1	0	1	1	1	0
SWG32.10	0	1	1	1	1	0	1	0	1	1	1	0	1	1	1	1	0	0.5	1	0	0.5	1	1	0	0	1	0	1	1	0	0	1	1	1	1	0	0.5	1	1	0.5	0	0	0	1	0	1	1	0.5	0
SWG39.01	0	1	1	1	1	0	1	0	1	1	1	0	1	1	1	1	0	0.5	1	0	0	1	1	0	0	1	0	1	1	0.5	0	1	1	1	1	0	0.5	1	1	0	0	0	0	1	0	1	1	1	0
SWG39.02	0	1	1	1	1	0	1	0	1	1	1	0	1	1	1	1	0	0	1	0	0.5	1	1	0	0	1	0	1	1	0.5	0	0.5	1	1	1	0	1	1	1	0	0	0	0	1	0	1	1	0.5	0
SWG39.03	0	1	1	1	1	0	1	0	0.5	0.5	0	0	0.5	1	1	1	0	0	1	0	0.5	1	0	1	1	1	0	1	1	1	0	1	0	1	0	1	0	0.5	1	1	0	0	0	1	0.5	0.5	0	0	0
SWG39.05	0	1	1	1	1	0	1	0	1	1	1	0	1	1	1	1	0	0.5	1	0	0	1	1	0	0	1	0	1	1	0.5	0	1	1	1	1	0	0	1	0.5	0.5	0	0	0	1	0	1	1	1	0
SWG39.06	0	1	1	1	1	0	1	0	1	1	1	0	1	1	1	1	0	0.5	1	0	0	1	1	0	0	1	0	1	1	0.5	0	1	1	1	1	0	0.5	1	1	0	0	0	0	1	0	1	1	0.5	0
SWG39.07	0	1	1	1	1	0	1	0	1	1	1	0	1	1	0.5	1	0	0.5	1	0	0.5	1	1	0	0	1	0	1	1	0.5	0	1	1	1	1	0	0.5	1	1	1	0	0.5	0	1	0	1	1	1	0
SWG39.08	0	1	1	1	1	0	1	0	1	1	1	0	1	1	1	1	0	1	1	0	0.5	1	1	0	0	1	0	1	1	0.5	0	1	1	1	1	0	0	1	0.5	0.5	0	0	0	1	0	1	1	0.5	0
SWG39.09	0	1	1	1	1	0	1	0	1	1	1	0	1	1	0.5	1	0	0	1	0	0.5	1	1	0	0	1	0	1	1	0.5	0	1	1	1	1	0	0	1	1	1	0	0	0	1	0	1	1	0.5	0
Timber.01	0	1	0	0.5	1	0	1	0	0.5	1	1	0	0.5	1	1	1	1	0	1	0	0.5	1	0	1	0	0.5	0	1	1	1	0	1	0	1	1	0	1	1	0	1	0	0	0	1	0	1	1	0.5	0
Timber.02	0	1	0	1	1	0	1	0	1	1	1	0	0.5	1	1	0	1	0	1	0	0.5	1	0	1	0	0.5	0	1	1	1	0	0.5	0	1	1	0	1	1	0.5	1	0	0	0	1	0	1	1	0.5	0
Timber.03	0	1	1	1	1	0	1	0	0.5	1	0.5	0	0	1	0.5	0	0	0.5	1	0	0.5	1	1	0.5	0	1	0	1	1	0.5	0	1	0	1	1	0	1	1	1	0.5	0	0	0	1	0	1	1	1	0
Timber.04	0	1	1	0.5	1	0	1	0	1	1	1	0	1	1	1	1	0	0.5	1	0	0	1	1	0	0	1	0	1	1	0	0	1	1	1	1	0	0	1	1	0.5	0	0	0	1	0	1	1	0.5	0
Timber.05	0	1	1	1	1	0	1	0	1	1	1	0	1	1	1	1	1	1	1	0	0.5	1	1	1	0	1	0	1	1	1	0	1	1	1	1	0	1	1	1	0.5	0	0	0	1	0	1	1	0.5	0
Timber.06	0	1	1	1	1	0	1	0	1	1	1	0	1	1	1	1	0	0.5	1	0	0.5	1	1	0	0	1	0	1	1	0	0	1	1	1	1	0	1	1	1	0	0	0	0	1	0	1	1	0.5	0
Timber.07	0	1	1	1	1	0	1	0	1	1	1	0	1	1	1	1	0	0	1	0	0.5	1	1	0	0	1	0	1	1	0.5	0	1	1	1	1	0	0.5	1	1	0.5	0	0	0	0	0	1	1	1	0
Timber.10	0	1	1	0	1	0	1	0	1	1	1	0	1	1	0.5	1	0	1	1	0	0	1	1	0	0	1	0	1	1	1	0	1	1	1	1	0	1	1	1	0	0	0	0	1	0.5	1	1	0	0
WS4U.02	0	1	1	1	1	0	1	0	0.5	1	0	0	1	1	0	1	0	0	1	0	0.5	1	1	1	0	1	0	1	1	0.5	0	1	0	0	1	0.5	0	1	1	0	0	0	0	1	0	1	1	0	0
WS4U.03	0	1	1	1	1	0	1	0	0	1	0	0	1	1	1	1	0	0	1	0	0	1	1	1	0	1	0	1	0	0.5	0	1	0	1	0	1	0	1	1	0.5	0	0	0	1	0	0.5	0.5	0	0
WS4U.05	0	1	1	1	1	0	1	0	0.5	1	0	1	0.5	1	1	1	0	0	1	0	0.5	1	1	1	0	1	0	1	1	0.5	0	1	0	1	0	1	0	1	1	0.5	0	0	0	1	0	1	0.5	0	0
WS4U.06	0	1	1	1	1	0	0.5	0	0.5	1	0	1	0.5	0	0.5	1	0	0	0	0	0.5	1	1	1	0	1	0	1	0.5	0	0	1	0	0.5	0	1	0	1	0	0	0	0	0	1	0	1	0	0	1
WS4U.07	0	1	1	1	1	0	1	0	0.5	1	0	0	0.5	1	1	1	0	0	1	0	0	1	1	1	1	1	0	1	1	0	1	1	0	0.5	0	1	0	1	1	0.5	0	0	0	1	0	1	0	0	0
WS4U.08	0	1	1	1	1	0	0.5	0	0.5	1	0	0	0	0	1	1	0	0	1	0	0	1	1	1	0	1	0	1	0	0.5	0	0	0	0	0	1	0	1	1	0.5	0	0	0	1	0	0.5	1	0	1
WS4U.09	0	1	1	0	1	0	1	0	0.5	1	0	0	0.5	1	1	1	0	0	1	0	0.5	1	1	1	0	1	0	1	1	0.5	0	0	0	0	0	1	0	1	1	0	0	0	0.5	1	0	1	0	0	1
WS4U.10	1	1	1	0.5	1	0	0.5	0	0	1	0	0	1	0.5	1	1	0	0	1	0	0.5	1	1	1	0	1	0	1	1	0.5	0	0	0	1	0	1	0	1	1	0.5	0	0	0	0.5	0	0.5	0.5	0	0
WS98-SB.01	0	1	1	1	1	0	0.5	0	0.5	1	0	0	0.5	1	1	1	0	0	1	0	0.5	1	1	1	0	1	0.5	0.5	0	0.5	0	1	0	1	0	1	0	1	0.5	0	0	0	0	0.5	1	0.5	0.5	0	0
WS98-SB.02	1	1	1	0.5	1	0	1	0	0.5	1	0	0	1	0	1	1	0	0	1	0	0	1	1	1	0	1	0	1	0	0.5	0	1	0	1	0	1	0	1	0	1	0	0	0	1	0.5	0.5	0	0	0
WS98-SB.04	1	1	1	0.5	1	0	1	0	0.5	1	0	0	0.5	1	1	1	0	0	1	0.5	0.5	1	1	1	0	1	0	1	1	0	0	1	0	1	0	0.5	0.5	1	1	0.5	0	0.5	0	0	0.5	0.5	1	0	0
WS98-SB.05	0.5	1	1	0.5	1	0	0.5	0	0.5	0.5	0	0	0.5	0.5	1	1	0	0	1	0	0.5	1	1	1	0	1	0	0	0.5	0.5	0	1	0	1	0	1	0	1	1	0.5	0	0.5	0	0.5	0.5	1	0	0	0
WS98-SB.06	1	1	1	1	1	0	1	0	0.5	1	0	0	0.5	0.5	0	1	0	0	1	0	0.5	1	1	1	0	1	0	0	0.5	0.5	0	1	0	1	0	1	0	1	0.5	0.5	0	0	0	0	1	0.5	0.5	0	0
WS98-SB.07	0	1	1	1	0	1	1	0	0.5	1	0	0.5	1	1	1	1	0	0	0	0	0	1	1	1	0	1	0	1	1	0.5	0	1	0	1	0	1	0	1	1	0.5	0	0	0	0	0.5	1	0	0	0
WS98-SB.09	0	1	1	1	1	0.5	0.5	0	0.5	1	0	1	0.5	1	1	1	0	0	0.5	0	0.5	1	1	1	0	1	0	0.5	0.5	0.5	0.5	0	0	1	0	1	0	1	1	0.5	0	0	0	0.5	0	1	0.5	0	0
WS98-SB.10	0	1	1	1	1	0	1	0	0.5	1	0	0	0.5	0.5	1	1	0	0	1	0	0.5	1	1	1	0	1	0.5	1	1	0.5	1	1	0	0.5	0	1	0	1	1	0.5	0	0	0	0.5	0.5	0.5	0.5	0	0
[truncated: 1,136 more columns]
