# Supplementary material for: Accelerating the Switchgrass (Panicum virgatum L.) Breeding Cycle Using Genomic Selection Approaches
Source: PLoS One. 2014 Nov 12;9(11):e112227. doi: 10.1371/journal.pone.0112227 (PMC4229143; doi:10.1371/journal.pone.0112227)
Supplement: File S1 — Data files used to conduct analysis. All files used to conduct the genomic selection analysis are included in this file. (ZIP) [file pone.0112227.s003.zip › fastPhase_Imputed_files_for_GWAS_Chr_7.txt]

Taxa	TP770017	TP160823	TP87595	TP170963	TP109647	TP200732	TP319398	TP676437	TP431258	TP785483	TP770623	TP408647	TP621970	TP260187	TP710159	TP481049	TP374411	TP211500	TP178300	TP445571	TP119453	TP504478	TP752429	TP574238	TP565448	TP700292	TP72379	TP18127	TP512194	TP79627	TP454405	TP611399	TP105876	TP443178	TP237244	TP113448	TP347387	TP797873	TP87254	TP734378	TP270692	TP385900	TP163751	TP782856	TP171483	TP268585	TP248678	TP35430	TP410028
Blackwell.01	1	0	0	0	0	0.5	1	0	0	0	0	1	1	0	0.5	1	1	1	0	0	0	1	1	1	0.5	0	1	1	1	0	1	0	0	1	1	1	1	0.5	1	1	0	1	0	0	0	1	0	0	0
Blackwell.02	0.5	0.5	0	0	0	0.5	1	0.5	0	1	0	1	1	0	1	1	0.5	1	0	0	1	1	0.5	1	0	0	1	1	1	0.5	0.5	0	0	1	1	1	1	1	1	1	0	1	0	0	0	0	1	0	0
Blackwell.03	1	0	0	0	0	0.5	1	0	0	1	0	1	1	0	0.5	1	1	1	0	0	0.5	0.5	1	1	0.5	0	1	1	0.5	0	0	0	0	1	1	1	1	1	1	1	0	0	0	0.5	0	0.5	1	0	0
Blackwell.04	1	0.5	0	0	0	0	1	0	0	1	0	1	1	0	0.5	1	1	1	0	0	1	0.5	1	1	0	0	1	0.5	1	1	1	0.5	0	1	1	1	1	1	0	1	0	0.5	0	0.5	0	1	1	0	0.5
Blackwell.05	0.5	0	0	0	0	0.5	1	0	0	0	0	1	1	0	1	1	1	1	0	0	0.5	0	1	1	0	0	1	1	0	0	1	0	0	1	1	1	1	1	1	1	0	1	0	0	0	1	0	0	0
Blackwell.06	0	1	0	0	0	0.5	1	0.5	0	1	0	1	1	0	1	0	0.5	1	0	0	1	1	1	1	0	0	1	1	1	0	1	0	0	1	1	1	1	1	1	1	0	1	0	0	0	1	0	0	1
Blackwell.07	1	0.5	1	0	0	0	1	0	0	0.5	0	1	1	0	1	1	1	1	0	0	0.5	1	1	1	0.5	0	1	1	1	0	1	0	0	0.5	1	1	1	1	1	1	0	1	0	0	0	0.5	1	0	0.5
Blackwell.08	0	1	0	0	0	0.5	1	0.5	0	0.5	0.5	1	1	0	1	1	0.5	1	0	0	1	1	1	1	1	0	1	1	1	0.5	1	0	0	1	1	1	1	1	1	1	0	1	0	0	0	1	1	0	0.5
Blackwell.09	0.5	0.5	0	0	0	0	1	0.5	0	1	0.5	1	1	0	1	1	1	1	0	0	1	1	1	1	0	0	1	1	1	0	1	0.5	0	1	1	1	1	0.5	1	1	0	1	0	0	0	0.5	1	0	0
Blackwell.10	1	0	0	0	0	0.5	1	0	0	1	0	1	1	0	1	1	1	1	0	0	0.5	1	1	1	0.5	0	1	1	1	0	1	0	0	1	1	1	1	0.5	1	1	0	1	0	0	0	0.5	0	0	0
Carthage.01	1	0	0.5	0	0	0	1	0	0	0	0	1	1	0	1	1	1	1	0	0	0.5	1	1	1	1	0	1	1	1	0	1	0	0	1	1	1	1	0.5	1	1	0	1	0	0	0	1	1	0	0
Carthage.02	1	0	0	0.5	0	0.5	1	0	0	0.5	0	1	1	0	1	1	0.5	1	0	0.5	0.5	1	0.5	1	0.5	0	1	1	1	0.5	1	1	0	1	1	1	0	0.5	1	1	0	1	0	0	0	1	1	0	1
Carthage.03	0.5	1	0	0	0	0.5	1	0.5	0	1	0	1	1	0	1	1	1	1	0	0	0.5	1	1	1	0.5	0	1	1	1	0.5	1	0	0	1	1	1	1	1	1	1	0	1	0	0	0	1	1	0	1
Carthage.04	0.5	0	0	0	0	0	1	0	0	0.5	1	0	1	0	1	1	1	1	0	0.5	1	1	1	1	0	0	1	1	1	0	1	0.5	0	1	1	1	1	1	1	1	0	1	0	0	0	0.5	1	0	0.5
Carthage.05	0.5	0.5	0	0	0	0	1	0	0	1	0	1	1	0	1	1	1	1	0	0	0	1	0	1	0.5	0	1	1	0.5	0	1	0	0	1	1	1	1	1	1	1	0	0.5	0	0	0	1	1	0	0.5
Carthage.06	1	0.5	1	0	0	0.5	1	0	0	0	0	1	1	0	1	1	1	1	0	0	1	1	1	1	0	0	1	1	1	0	1	0	0	1	1	1	1	1	1	1	0	0.5	0	0	0	0	1	0	1
Cave-in-Rock.01	0.5	1	0	0	0	0.5	1	0	0	1	0	0	1	0	1	1	1	1	0	0.5	1	1	1	1	0	0	1	1	1	0	1	0	0	0	1	1	1	1	1	1	0	1	0	0	0	1	1	0	0
Cave-in-Rock.02	1	0	0	0	0	0.5	1	0	0	1	0	1	1	0	1	1	1	1	0	1	1	1	1	1	0	0	1	1	1	0	1	0	0	1	1	1	1	1	1	1	0	1	0	0	0	1	1	0	0
Cave-in-Rock.03	0.5	0	0	0	0.5	1	1	0	0	1	1	1	1	0	1	0.5	1	1	0	0	0.5	1	1	0.5	0	0	1	1	1	0	1	0	0	1	1	1	0.5	0	1	1	0	1	0	0	0	0.5	1	0	0.5
Cave-in-Rock.04	1	0	0	0	0	1	1	1	0	1	1	1	1	0	1	1	1	1	0	0	0.5	1	1	1	0	0	1	1	1	0	1	0	0	1	1	1	1	1	1	1	0	1	0	0	0	1	1	0	0.5
Cave-in-Rock.05	0.5	0.5	0	0	0	1	0	0	0	1	0	0	1	0	1	1	1	1	0	0	1	1	1	0.5	0	0	1	1	1	0	1	0	0	1	1	1	1	1	1	1	0	0.5	0	0	0	1	1	0	0.5
Cave-in-Rock.06	0.5	0	0	0	0	0	1	0	0.5	0	0	1	1	0	1	1	1	1	0	0	1	1	1	1	0.5	0	1	1	1	0	1	0	0	1	1	1	1	1	1	1	0	1	0	1	0	1	1	0	0.5
Cave-in-Rock.07	1	0.5	0	1	0	1	1	0	0	1	1	0.5	1	0	1	0	1	1	0	0	1	1	1	1	0	0	1	1	1	0	1	0.5	0	1	1	1	0	1	1	1	0	0.5	0	0	0	1	1	0	0.5
Cave-in-Rock.08	0.5	1	0	1	0	1	1	0	0	1	0	1	1	0	0.5	1	1	1	0	0.5	0.5	1	1	1	0	0	1	1	1	0	1	0	0	0.5	1	1	1	1	1	1	0	1	0	0	0	0.5	1	0	1
Cave-in-Rock.09	1	1	0	0	0	1	1	0	1	1	1	1	1	0	1	1	1	1	0	0	1	1	1	0	0.5	0.5	1	1	1	0	0.5	0	0	1	1	1	1	1	1	1	0	1	0	0	0	1	1	0	0.5
Cave-in-Rock.10	1	0	0	0	0	1	1	0	0	1	0.5	0	1	0	1	1	1	1	0	0	1	0.5	1	0.5	0.5	0	1	1	1	0	1	0.5	0	1	1	1	1	0.5	1	1	0	0	0	0	0	1	1	0	0
Dacotah.01	1	0	0	0	0	0	1	0	0.5	1	0	1	1	0	0	1	1	1	0	0.5	1	1	0.5	1	1	0	1	1	1	0.5	1	1	0	1	1	1	1	1	1	1	0	1	0	0	0	1	1	0	0
Dacotah.02	1	0	0	0	0	1	1	0	0	1	0	1	1	0	0	1	1	1	0	0	1	1	0.5	1	0	0	1	1	1	1	1	0.5	0	1	1	1	1	1	1	1	0	1	0	0	0	1	1	0	0
Dacotah.03	1	0	0	0	0	0.5	1	1	0	1	0.5	1	1	0	1	1	1	1	0	0.5	1	1	1	1	1	0	1	1	1	0	1	1	0	1	1	1	1	0.5	1	1	0	1	0	0	0	1	1	0	0
Dacotah.04	0	0	0	0	0	0.5	1	1	0	1	0	0	1	0	1	1	0.5	1	0	0	0.5	1	1	1	0	0	1	1	1	0	1	1	0	1	1	1	1	1	1	1	0	1	0	0	0	1	1	0	0
Dacotah.05	1	0	0	0	0	0.5	1	0	0	1	0	1	1	0	1	1	1	1	0	0	1	1	0.5	1	0	0	1	1	1	1	1	1	0	1	1	1	1	1	1	1	0	1	0	0	0	1	1	0	0
Dacotah.06	1	0.5	0	0	0	0	1	0	1	1	0	1	1	0	1	1	1	1	0	0.5	0	1	0.5	1	0.5	0	1	0	1	0.5	1	0	0	1	1	1	1	1	1	1	0	1	0	0	0	1	1	0	0
Dacotah.07	1	0.5	0	0	0	0.5	0	1	0	1	0	1	1	0	0	1	0.5	1	0	0	1	1	0	1	0	0	1	0.5	1	0.5	1	0	0	1	1	1	1	1	1	1	0	1	0	0	0	1	1	0	0
Dacotah.08	1	0.5	0.5	0	0	0.5	1	0	0.5	1	0	1	1	0	0	1	1	1	0	0	0.5	1	1	1	0	0	1	0	1	1	1	1	0	1	1	1	1	0	1	1	0.5	0.5	0	0	0	1	1	0	0
ECS-1.02	1	1	0.5	0	0	0	1	0	0	1	0	1	1	0.5	1	1	1	1	0.5	0	1	1	1	1	0	0	0.5	1	1	0	1	0	1	1	1	0.5	1	0	1	1	0.5	1	0	0	0	1	1	0	1
ECS-1.03	1	1	0	0	0	0	1	0	0	1	0	1	1	0	1	1	1	1	0	0	1	1	1	1	0	0	1	1	1	0	0.5	0	1	1	1	0.5	1	0	1	1	0	1	0	0	0	1	1	0	1
ECS-1.05	1	1	0	0	0	0	1	0	0	1	0	1	1	0.5	1	1	1	1	0.5	0	1	1	1	1	0	0	1	1	1	0	0.5	0	1	0	1	0.5	1	0	1	1	0	1	0	0	0	1	1	0.5	1
ECS-1.06	1	1	1	0	0	0	1	0	0	1	0	1	1	0	1	1	1	1	0	0	1	1	1	1	0	0	0.5	1	1	0	1	0	0	1	1	1	1	0	1	1	0	1	0.5	0.5	0	1	1	0	1
ECS-1.07	1	1	0.5	0	0	0	1	0	0	1	0	1	1	0.5	1	1	1	1	0	0	1	1	1	1	0	0	0.5	1	1	0	0.5	0	1	0	0	0	1	0	1	1	0.5	1	0	0	0	1	1	0	1
ECS-10.01	0.5	1	0	0	0	1	1	0	0	1	0	1	1	0	1	0.5	1	1	0	0.5	1	1	1	1	1	0.5	1	1	1	0	1	0.5	0	1	1	1	1	0	1	1	0	0	0	0	0	1	1	0	0.5
ECS-10.03	0.5	0.5	0	0	0	0.5	1	0	0	1	1	1	1	0	1	1	1	1	0	0	0	1	1	1	0	0	1	1	1	0	1	0	0	1	1	1	1	1	1	1	0	1	0	0.5	0	1	1	0	0.5
ECS-10.04	1	1	0	0	0	0	1	0	0	1	0	1	1	0	1	1	1	1	0	0	0	1	1	1	0.5	0	1	1	1	0.5	1	1	0	1	1	1	0.5	1	1	1	0	1	0	0	0	1	1	0	0
ECS-10.05	0.5	1	0	0	0	0	1	0	0	1	0.5	1	1	0	0.5	1	1	1	0	0	1	0.5	1	1	0.5	0.5	1	1	1	0	0.5	0	0	1	1	1	1	1	1	1	0	1	0	0.5	0	1	1	0	0
ECS-10.07	0	1	0	0	0	1	1	0	0	1	0	1	1	0	1	1	1	1	0	0	1	1	1	1	0	0	1	0.5	1	0	1	1	0	1	1	1	1	1	1	1	0	1	0	0	0	1	1	0	0
ECS-10.08	1	1	0	0	0	0.5	1	1	0	1	0	1	1	0	1	1	1	1	0	0	0.5	1	1	1	0	0	1	1	1	0	1	0	0	1	1	1	1	0.5	0	1	0	0.5	0	0	0	1	1	0	0
ECS-10.09	0.5	1	0	0	0	0	1	0	0	1	0	1	1	0	1	1	1	1	0	0	0	1	1	1	0	1	1	0	1	0	1	0	0	1	1	1	1	0.5	1	1	0	1	0	0	0	1	1	0	0.5
ECS-10.10	0.5	1	0	0	0	1	1	0	0	1	0	1	1	0	1	1	1	1	0	1	1	0	1	1	0.5	0	1	1	1	0	1	0	0	1	1	1	1	0.5	1	1	0	1	0	0	0	0.5	1	0	0.5
ECS-11.01	0.5	1	0	0	0	0	1	0	0	1	0.5	1	1	0	1	1	1	1	0	0	1	0	1	0	0	0.5	1	1	1	0	1	0	0	1	1	1	1	1	1	1	0	1	0	0	0	1	1	0	1
ECS-11.02	0.5	1	0	0	0	0.5	1	0	0	1	0	1	1	0	1	1	1	1	0	0	1	0	1	1	0	0	1	1	1	0	1	0	0	1	1	1	1	1	1	1	0	1	0	0	0	1	1	0	1
ECS-11.04	0.5	0.5	0	0	0	0.5	1	0	0	1	0	1	1	0	1	1	1	1	0	0	1	0	0	0.5	0.5	0	1	1	1	0	1	0	0	1	1	1	1	1	1	1	0	1	0	0	0	1	1	0	0.5
ECS-11.05	0.5	1	0	0	0	1	1	0	0	1	0	1	1	0	1	1	1	1	0	1	1	1	1	0	0.5	0	1	1	1	0	1	0	0	1	1	1	1	1	1	1	0	1	0	0	0	1	1	0	1
ECS-11.07	0.5	1	0	0	0	1	1	0	0	1	0	1	1	0	1	1	1	1	0	1	1	1	1	0	0.5	0	1	1	1	0	1	0	0	1	1	1	1	1	1	1	0	1	0	0	0	1	1	0	0.5
ECS-12.01	0	0.5	1	0	0	0.5	0	1	0	0	0	1	1	0	1	1	0.5	1	0	0	1	1	1	1	0	0	1	1	1	0	1	0.5	0	1	1	1	1	0	1	1	0	1	0	0	0	1	1	0	0.5
ECS-12.02	0.5	0	0	0	0	1	1	0	1	1	0	1	1	0	1	1	1	1	0	0	1	1	1	1	0	0	1	1	1	0	1	0	0	1	1	1	1	0	1	1	0	1	0	0	0	1	1	0	0
ECS-12.03	1	0	0	0	0	0	1	1	0	1	0	1	1	0	1	1	0.5	1	0	0	0	1	1	1	1	0	1	1	1	0	1	1	0	1	1	1	1	0.5	1	1	0	1	0	0	0	1	0	0	0
ECS-12.04	1	0.5	0	0	0	0.5	1	0.5	0	1	0	1	1	0	1	1	1	1	0	0	0.5	1	1	1	0.5	0	1	1	1	1	1	0	0	1	1	1	1	0	1	1	0	1	0	0	0	0	1	0	0
ECS-12.05	0.5	0.5	0	0	0	0.5	0	0.5	0	0.5	0	0.5	1	0	1	1	1	1	0	0	0.5	1	1	1	0.5	0.5	1	1	1	0.5	1	0.5	0	1	1	1	1	1	1	1	0	0.5	0	0	0	0.5	1	0	0
ECS-12.06	1	0	1	0	0	1	1	0	0	1	0	1	1	0	1	1	1	1	0	0	0.5	1	1	1	0.5	0	1	1	1	0.5	1	0	0	1	1	1	1	0.5	1	1	0	1	0	0	0	1	1	0	0
ECS-12.07	0.5	0	0	0.5	0	1	1	0	0.5	1	0	0.5	1	0	1	1	1	1	0	0	1	1	1	1	0	0	1	1	0.5	0	1	0	0	1	1	1	1	1	1	1	0	1	0	0	0	1	0.5	0	1
ECS-2.01	0	1	0	0	0	0.5	1	0	1	1	1	1	1	0	1	1	1	1	0	0	1	1	1	1	1	0	1	1	1	0	1	0	0	1	1	1	1	1	1	1	0	1	0	0.5	0	1	1	0	0
ECS-2.02	1	0	0	0	0	0.5	1	0.5	0	0.5	0.5	0.5	1	0	1	1	1	1	0	0	0	1	1	1	0.5	1	1	1	0.5	0	0	0	0	1	1	1	1	0.5	1	1	0	1	0	1	0	1	0	0	0
ECS-2.03	1	0.5	0	0.5	0	0	1	0	0	1	0	1	1	0	1	1	1	1	0	0	1	1	0.5	1	0	0	1	1	0.5	0	1	0	0	1	1	1	1	1	1	1	0	1	0	1	0	1	1	0	0
ECS-2.04	1	0.5	0	0	0	0.5	1	0	0	0.5	0.5	1	1	0	1	0	1	1	0	0	0	1	1	1	0	0	1	1	1	1	1	0.5	0	1	1	1	1	0.5	1	1	0	1	0	0	0	1	1	0	0
ECS-2.06	1	0	0	0	0	0.5	1	0	0	1	0	1	1	0	1	1	1	1	0	0	1	0.5	0.5	1	0	0	1	1	1	0	1	0	0	1	1	1	1	1	1	1	0	1	0	1	0	1	0.5	0	0
ECS-2.07	0	0.5	0	0	0	1	1	0	0	1	0	1	1	0	1	1	0	1	0	0	0.5	1	1	1	0	0	1	1	1	0	1	0	0	1	1	1	1	1	1	1	0	1	0	0	0	1	1	0	0
ECS-6.01	1	1	0	0	0.5	0	1	0	0	1	0	1	0	1	1	1	1	1	0.5	0	1	1	1	1	0	0	0.5	1	1	0	0.5	0	1	1	1	1	1	0	1	1	0	1	0	0	0	1	1	1	1
ECS-6.02	1	1	1	0	0	0	1	0	0	1	0	1	1	0.5	1	1	1	0.5	0	0	1	1	1	1	0	0	1	1	1	0	0.5	0	1	0	1	0.5	1	0	1	0.5	0	1	0	0	0	1	1	0	1
ECS-6.03	1	1	0	0	0.5	0	1	0	0	1	0	1	1	0.5	1	1	1	1	0	0	1	1	1	1	0	0	1	1	1	0	0.5	0	0.5	1	1	0.5	1	0	1	0.5	0	1	0	0	0	1	1	1	1
High-Tide.01	1	1	0.5	0	0	0	1	0	0	1	0	1	0	0.5	1	1	1	1	0	0	1	1	1	1	0	0	0.5	1	1	0	1	0	1	1	1	0.5	1	0.5	1	1	0	1	0	0	0	1	1	1	1
High-Tide.02	1	1	0.5	0	0	0	1	0	0	1	0	1	1	0.5	1	1	1	1	0	0	1	1	1	1	0	0	1	1	1	0	0.5	0	0.5	0.5	1	0.5	1	0	1	0	0.5	1	0	0	0	1	1	1	1
High-Tide.03	1	1	0	0	0	0	1	0	0	1	0	1	0	0.5	1	1	1	1	0.5	0	1	1	1	1	0	0.5	0.5	1	1	0	0.5	0	1	1	1	0.5	1	0	1	1	0	1	0	0	0	1	1	0	1
High-Tide.04	1	1	1	0	0	0	1	0	0	1	0	1	1	1	1	1	1	1	0.5	0	1	1	1	1	0	0	0.5	1	1	0	0	0	0.5	0.5	1	0.5	1	0	1	1	1	1	0.5	0	0	1	1	0	1
High-Tide.05	1	1	0.5	0	0	0	1	0	0	1	0	1	0	0.5	1	1	1	0.5	0.5	0	1	1	1	1	0	0	0.5	1	1	0	0.5	0	1	0.5	1	0.5	1	0	1	0.5	0	1	1	0	0	1	1	1	1
High-Tide.06	1	1	0.5	0	0	0	1	0	0	1	0	1	1	0.5	1	1	1	1	0	0	1	1	1	1	0	0	1	1	1	0	0.5	0	1	0.5	1	0	1	0	1	1	0.5	1	1	0	0	1	1	0.5	1
High-Tide.07	0.5	1	0	0	0	0.5	1	0	0	1	0	1	1	0	1	1	1	1	0	0	1	1	1	1	0.5	0	1	1	1	1	1	0	0	1	1	1	1	0.5	1	1	0	1	0	0	0	0	1	0	0.5
High-Tide.08	1	1	0	0	0	0	1	0	0	1	0	1	0.5	1	1	1	1	1	0	0	1	1	1	1	0	0	0.5	1	1	0	0	0	1	0.5	1	0.5	1	0	1	1	0	1	1	0	0	1	1	0	1
High-Tide.09	1	1	0	0	0	0	1	0	0	1	0	1	0	1	1	1	1	1	0	0	1	1	1	1	0	0	1	1	1	0	0	0	1	0	1	0	1	0	1	1	1	1	1	0	0	1	1	0	1
High-Tide.10	1	1	0	0	0	0	1	0	0	1	0	1	0.5	0	1	1	1	1	0	0	1	1	1	1	0	0	0	1	1	0	0.5	0	0.5	1	1	0	1	0	1	0	0	1	1	0	0	1	1	0	1
Kanlow.01	0	1	0	0	1	0	1	0	0	1	0	1	1	0	1	1	1	1	0	0	1	1	1	1	1	0	0	1	1	0	1	0	1	1	1	1	1	0	1	1	0.5	1	0	0	0	1	1	0	1
Kanlow.02	0	1	0	0	1	0	1	0	0	1	0	1	1	0	1	1	1	1	0	0	1	1	1	1	0	0	1	1	1	0	0.5	0	0.5	1	1	0	1	0	1	1	1	1	0	1	1	1	1	0	1
Kanlow.04	0.5	1	0	0	1	0	1	0	0	1	0	1	1	0	1	1	1	1	0	0	1	1	1	1	0.5	0	1	1	1	0	0	0	0	1	1	1	1	0	1	1	0	1	0	0	0.5	1	1	0	1
Kanlow.05	0	1	0	0	1	0	1	0	0	1	0	1	1	0	1	1	1	1	0	0	0.5	1	1	1	1	0	1	1	1	0	0	0	1	1	1	0	1	0	1	1	0.5	1	0	1	1	1	1	0	1
Kanlow.06	0	1	0	0	1	0	1	0	0	1	0	1	1	0	1	1	1	1	0	0	1	1	1	1	1	0	1	1	1	0	0.5	0	1	1	1	0	1	0	1	1	0	1	1	0.5	1	1	1	0	1
Kanlow.07	0	1	0	0	1	0	1	0	0	1	0	1	0	0	1	1	1	1	0	0	1	1	1	1	0.5	0	1	1	1	0	0.5	0	1	1	1	1	1	0	1	1	0	1	0.5	0	1	1	1	0	1
Kanlow.08	0	1	0	0	1	0	1	0	0	1	0	1	1	0	1	1	1	1	0	0	1	1	1	1	1	0	1	1	1	0	1	0	0.5	1	1	0	1	0	1	1	0.5	1	0	1	0	1	1	0	1
Kanlow.09	0	1	0	0	1	0	1	0	0	1	0	1	1	0	1	1	1	1	0	0	0.5	1	1	1	1	0	1	1	1	0	0.5	0	1	1	1	1	1	0	1	1	0	1	0.5	0.5	1	1	1	0	1
Kanlow.10	0	1	0	0	1	0	1	0	0	1	0	1	1	0	1	1	1	1	0	0	1	1	1	0.5	1	0	1	1	1	0	0.5	0	0.5	1	1	0	1	0	1	1	0	1	0	0.5	1	1	1	0	1
KY1625.01	0.5	1	0	0	0	0	1	0	0	0.5	0	1	1	0	1	1	0.5	1	0	1	1	1	1	1	1	0	1	1	1	0	1	0	0	0.5	0.5	1	1	1	1	1	0	1	0	0	0	1	1	0.5	0.5
KY1625.02	1	0.5	0	0	0	0	1	0	0	0	0	1	1	0	1	1	1	1	0	1	1	1	1	1	0	0.5	1	1	1	0	0	0	0	1	1	1	1	1	1	1	0	1	0	0	0	0.5	1	0	0
KY1625.03	1	1	0	0	0	0	1	0	0	1	0	1	1	0	1	1	1	1	0	0.5	1	1	1	1	0	0	1	1	1	0	1	0	1	0	0.5	1	0	1	1	1	0	1	0	0	0	1	1	0	0.5
KY1625.04	0	1	0	0	0	1	1	0	0	1	0	1	1	0	1	1	1	1	0	0	1	1	1	1	0.5	0	1	1	1	0	1	0	0	1	1	1	1	1	1	1	0	1	0	0	0	1	1	0	0.5
KY1625.05	0.5	1	0	0	0	0	1	0	0	0.5	0	1	1	0	1	1	0	1	0	1	0.5	1	1	1	0.5	0	1	1	1	0	1	0	0	1	1	1	0.5	1	1	1	0	0.5	0	0	0	1	1	0	0.5
KY1625.06	0.5	1	0	0	0	0.5	1	0	0	1	0	1	1	0	1	1	1	1	0	0.5	0.5	1	1	1	0.5	0	1	1	1	0	1	0	0	1	1	1	1	1	1	1	0	0	0	0	0	1	1	0	0.5
KY1625.07	0	1	0	0	0	0.5	1	0	0	0.5	0	1	1	0	1	1	1	1	0	0	1	1	1	1	0.5	0	1	1	1	0	1	0	0	1	1	1	1	1	1	1	0	1	0	0	0	1	1	0	0.5
KY1625.08	0	0	0	0	0	0.5	1	0	0	1	0	1	1	0	0	1	0.5	1	0	0	1	1	1	1	1	1	1	1	1	0	1	0	0	1	1	1	1	0	1	1	0	0.5	0	0	0	1	1	0	0.5
KY1625.09	0.5	1	0	0	0	0.5	1	0	0	1	0	1	1	0	1	1	1	1	0	0	1	1	1	1	0	0	1	1	1	0	1	0	0	1	1	1	1	1	1	1	0	1	0	0	0	1	1	0	0.5
KY1625.10	0	1	0	0	0	0.5	1	0	0	1	0	1	1	0	1	1	1	1	0	0.5	1	1	1	1	0.5	0	1	1	1	0	0.5	0	0	1	1	1	1	1	1	1	0	1	0	0	0	1	1	0	0.5
Pathfinder.01	1	0	1	0	0	0.5	1	0	0	0.5	0	0	1	0	0.5	1	1	1	0	0	0	0	1	1	0	0	1	1	1	0	1	1	0	1	1	1	1	0.5	1	1	0	1	0	0	0	1	1	0	0
Pathfinder.02	0	0.5	0	0	0	0	1	0	0	1	0	1	1	0	1	1	1	1	0	0	1	1	0.5	1	0.5	0	1	1	1	0	0.5	0	0	1	1	1	1	0.5	1	1	0	0.5	0	0	0	1	1	0	0
Pathfinder.03	1	0	0	1	0	0	1	0	0	1	0	1	1	0	0.5	1	0.5	1	0	0	1	1	1	1	0	0	1	1	1	0	1	0	0	1	1	1	1	1	0.5	1	0	1	0	0	0	1	1	0	0.5
Pathfinder.04	1	0	0.5	0	0	0.5	1	0	0	1	0.5	1	1	0	1	1	0	1	0	0	0.5	0.5	0	1	0.5	0	1	1	1	0	1	0	0	1	1	1	1	0.5	1	1	0	1	0	0	0	1	1	0	0
Pathfinder.05	1	0	0	1	0	0.5	1	0	0	1	0.5	1	1	0	1	1	1	1	0	0	1	0.5	1	1	0	0	1	1	1	0	1	0	0	1	1	1	1	1	0	1	0	1	0	0	0	1	1	0	0
Pathfinder.06	1	0.5	0	0	0	1	1	0	0	1	0	1	1	0	1	1	1	1	0	0	1	1	1	1	0.5	0	1	1	1	0	1	0	0	1	1	1	1	1	1	1	0	0	0	0	0	1	1	0	0
Pathfinder.07	0.5	0.5	0	0	0	0.5	1	0	0	0.5	0.5	0.5	1	0	1	1	1	1	0	0	1	1	1	1	0	0	1	0	0.5	0	1	0	0	1	1	1	1	1	1	1	0	1	0	0	0	0.5	1	0	0
Pathfinder.08	1	0	0	0	0	0	1	0	0	0.5	0.5	0.5	1	0	1	1	1	1	0	0	1	0.5	1	1	0	0	1	1	1	0	1	0	0	1	1	1	1	0.5	1	1	0	1	0	0	0	1	1	0	0
Pathfinder.09	0.5	0	0.5	0	0	0.5	1	0	0	0	0	1	1	0	1	0	0	1	0	0	1	1	1	1	1	0	1	1	1	0	1	0	0	1	1	1	1	0.5	1	1	0	0	0	0	0	1	1	0	0
Pathfinder.10	0.5	0	0	0	0	1	1	0	0	0.5	0.5	1	1	0	0	1	1	1	0	0	0.5	1	1	1	0.5	0	1	1	1	0	1	0	0	1	1	1	1	0.5	1	1	0	1	0	0	0	1	1	0	1
Shelter.01	0.5	1	0	0.5	0	0.5	0.5	0	0	1	1	0.5	1	0	1	0	1	1	0	0	1	1	1	1	0	0.5	1	0.5	1	0	1	0.5	0	1	1	1	1	0	0.5	1	0	1	0	0	0	0.5	1	0	0.5
Shelter.02	0	1	0	1	0	0	1	0	0	0	0	0	1	0	1	0	1	1	0	0	1	0.5	1	1	0	0	1	1	1	0	1	1	0	1	1	1	1	0	1	1	0	0.5	0	0	0	1	1	0	0.5
Shelter.04	0.5	1	0	0	0	0.5	1	0	0	1	0	1	1	0	1	1	1	1	0	0	0.5	1	1	1	0	0	1	0.5	1	0	1	0	0	1	1	1	1	1	1	1	0	1	0	0	0	1	0.5	0	0
Shelter.05	0.5	1	0	0	0	1	1	0	0	1	0	1	1	0	1	1	1	1	0	0	0.5	1	0	1	0	0	1	1	1	0	1	0	0	1	1	1	1	0.5	1	1	0	1	0	0	0	1	1	0	0
Shelter.06	0.5	1	0	0	0	1	1	0	0	1	0.5	0.5	1	0	1	0	1	1	0	0	1	0.5	1	1	1	0	1	1	1	0	1	0	0	1	1	1	1	0	1	1	0	1	0	0.5	0	0.5	1	0	0.5
Shelter.07	0	1	0	1	0	0.5	1	0	0	1	0	0	1	0	1	1	1	1	0	0.5	1	0.5	0.5	1	0.5	0	1	1	1	1	1	0.5	0	1	1	1	1	1	1	1	0	1	0	0	0	0.5	1	0	1
Shelter.08	1	0.5	0	0	0	0.5	1	1	0	1	0	1	1	0	0	1	1	1	0	0	0.5	0.5	1	1	1	0	1	1	1	1	1	1	0	1	1	1	1	1	1	1	0	0.5	0	0	0	1	1	0	0
Shelter.09	0.5	1	0	0	0	0.5	1	0	0	1	0	1	1	0	1	1	1	1	0	0	1	1	1	1	0.5	0	1	1	1	0	1	0	0	1	1	1	1	1	1	1	0	1	0	0	0	1	1	0	0.5
Shelter.10	0.5	1	0	0	0	1	1	0	0	1	0.5	1	1	0	1	1	1	1	0	0.5	1	0.5	1	1	0	0	1	1	1	0	1	0.5	0	1	1	1	1	1	1	1	0	1	0	0	0	1	1	0	0.5
Sunburst.01	1	0.5	0	0	0	1	0	0	0.5	1	0	1	1	0	1	1	1	1	0	0.5	1	1	0	1	0	0	1	1	1	0	1	0.5	0	1	1	1	1	1	0	1	0	1	0	0	0	1	1	0	0
Sunburst.02	1	0	0	1	0	0	1	0	0	1	0.5	1	1	0	1	1	1	1	0	0.5	0	1	0	1	0	0	1	1	0.5	0	1	0	0	1	1	1	1	0.5	0.5	1	0	1	0	0	0	1	1	0	0.5
Sunburst.04	1	0	1	0	0	1	1	0	0	0	0	1	1	0	0	1	1	1	0	1	1	1	0	1	1	0	1	1	1	1	1	1	0	1	1	1	1	1	1	1	0	1	0	0	0	1	0.5	0	1
Sunburst.05	1	0.5	0	0.5	0	0	1	1	0	0	0	0.5	1	0	1	1	0.5	1	0	0	0.5	1	1	1	1	0	1	1	1	0	1	0	0	1	1	1	1	0.5	1	1	0	1	0	0	0	1	1	0	0
Sunburst.06	1	1	0.5	0	0	1	1	0	0	1	0	1	1	0	1	1	1	1	0	1	1	1	1	1	0	0	1	1	1	0	1	1	0	1	1	1	1	0.5	1	1	0	0.5	0	0	0	1	1	0	0
Sunburst.07	1	0.5	0	0	0	0	1	0	0	1	0	1	1	0	1	1	1	1	0	0.5	0	1	1	1	0.5	0	1	1	1	0	1	0	0	1	1	1	1	0.5	1	1	0	1	0	0	0	1	1	0	0
Sunburst.08	1	1	0	0	0	0.5	1	0	0	0.5	0	1	1	0	1	1	1	1	0	0.5	1	1	0	1	0.5	0	1	1	1	0.5	1	0.5	0	1	1	1	1	1	1	1	0	1	0	0	0	1	1	0	0
Sunburst.09	1	1	1	0	0	0.5	1	0	0	0	0	1	1	0	0	1	1	1	0	0.5	0.5	1	0	1	0.5	0	1	1	1	0.5	1	0.5	0	1	1	1	1	0.5	1	1	0	1	0	0	0	1	1	0	0
Sunburst.10	1	0.5	0	0	0	0.5	0	0	0	0	0	0.5	1	0	0.5	1	1	1	0	0	1	1	1	1	0	0	1	1	1	0.5	1	1	0	1	1	1	1	1	1	1	0	1	0	0	0	1	1	0	0
SW102.01	0.5	0.5	0	0	0	0	1	0	1	1	0	1	1	0	0	1	1	1	0	0	0	1	1	1	0.5	0	1	1	1	0	1	1	0	1	1	1	1	1	1	1	0	1	0	0	0	1	1	0	0
SW102.02	1	0.5	0	0	0	0	1	0	0.5	1	0	1	1	0	0.5	1	1	1	0	0	1	1	1	1	1	0	1	1	1	0.5	1	0	0	1	1	1	1	1	1	1	0	1	0	0	0	1	1	0	0
SW102.03	1	0.5	0	0	0	0	1	0	1	1	0	1	1	0	0.5	1	1	1	0	0	1	0	1	1	0.5	0	1	1	1	0.5	1	0.5	0	1	1	1	1	1	1	1	0	1	0	0	0	1	1	0	0
SW102.04	0.5	0	0	0	0	0	1	0	0	1	0	1	1	0	1	1	0	1	0	0	0.5	0.5	1	1	0	0.5	1	1	1	0	1	1	0	1	1	1	1	1	1	1	0	1	0	0	0	1	1	0	1
SW102.05	0	0.5	0	0	0	0	1	0	1	1	0	1	1	0	0	1	1	1	0	0	1	1	1	1	0	1	1	1	1	0	1	0	0	1	1	1	1	1	1	1	0	1	0	0	0	1	1	0	0
SW102.06	0	0.5	0	0	0	0.5	1	0	1	1	0	1	1	0	0.5	1	1	1	0	0	1	1	1	1	1	0.5	1	1	1	1	1	0	0	1	1	1	1	1	1	1	0	1	0	0	0	1	1	0	0
SW102.07	0.5	0	0	1	0	0	1	0	1	1	0	1	1	0	0	1	1	1	0	1	1	1	0.5	1	0	0.5	1	1	1	0	1	0.5	0	1	1	1	1	1	1	1	0	1	0	0	0	1	1	0	0
SW102.08	0.5	0	0	0	0	0	1	0	0.5	1	0	1	1	0	0	1	1	1	0	0	0	1	1	1	1	0	1	1	1	1	1	1	0	1	1	1	1	1	1	1	0	1	0	0	0	1	1	0	0
SW102.09	0	0	0	0	0	0	1	0	1	1	0	1	1	0	1	1	1	1	0	0	1	1	1	1	0	1	1	1	1	0	1	0	0	1	1	1	1	1	1	1	0	1	0	0	0	1	1	0	0
SW102.10	1	1	0	0	0	1	1	0	1	1	0	1	1	0	0.5	1	0	1	0	0	1	1	1	1	1	1	1	1	1	0	1	1	0	1	1	1	1	1	1	1	0	1	0	0	0	1	1	0	0
SW109.01	1	1	0	0	0	0	1	0	0	0	0	1	1	0	1	0	1	1	0	0	0.5	1	1	1	0	0	1	1	1	0	1	0	0	1	1	1	1	0.5	1	1	0	1	0.5	0	0	1	0	0	0
SW109.02	1	0	0	0	0	0	1	0	0	1	0	1	1	0	1	1	1	1	0	0	1	1	1	1	0.5	0	1	1	1	0	0.5	0.5	0	1	1	1	1	0.5	1	1	0	1	0	0	0	1	1	0	0
SW109.03	1	0.5	0	0	0	1	1	0.5	0	1	0	1	1	0	1	1	0.5	1	0	0	0.5	0.5	1	0.5	0	0	1	0	1	0	1	0	0	1	1	1	1	0.5	1	1	0	1	0	0	0	1	1	0	0
SW109.04	0.5	0.5	0	0	0	1	1	0	0.5	0	0	0.5	1	0	1	1	1	1	0	0	1	1	1	1	0	0	1	1	0.5	0	1	0	0	0.5	1	0	1	1	1	1	0	0.5	0	0	0	1	1	0	0
SW109.05	1	0.5	0	0	0	0	1	0	0	1	0	1	1	0	1	1	0	1	0	0	0	1	1	1	0.5	0	1	1	1	0	1	0	0	1	1	1	1	0.5	1	1	0	1	0	0	0	1	1	0	0
SW109.06	0.5	0.5	0	0	0	0	1	0	0	1	0	1	1	0	1	1	1	1	0	0	0.5	1	1	1	0.5	0	1	1	1	0	1	0	0	1	1	1	1	0	1	1	0	1	0	0	0	1	1	0	0
SW109.07	0	0	0	0	0	1	1	0	0	1	1	1	1	0	1	1	1	1	0	0	1	1	1	1	0	0	1	1	1	0	1	0	0	1	1	1	1	0.5	1	1	0	1	0	0	0	0.5	0.5	0	0
SW109.08	1	1	0	0	0	1	1	0.5	0	0	0	1	1	0	1	1	0.5	1	0	0	0.5	1	1	1	0.5	0	1	1	1	1	0	0	0	1	1	1	1	1	1	1	0	1	0	0	0	1	1	0	0
SW109.09	0.5	1	0	0	0	0.5	0	0	0	1	0	1	1	0	1	1	1	1	0	0	1	0	1	1	0	0	1	1	1	0	1	0	0	1	1	1	1	1	1	1	0	1	0	0	0	1	0.5	0	0
SW109.10	1	1	0	0	0	0.5	1	0	0	1	0	0	1	0	1	1	1	1	0	0	1	1	1	1	0	0	1	1	1	0	1	0	0	1	1	1	1	1	1	1	0	1	0	0	0	1	1	0	1
SW110.01	1	1	0	0	0	0	1	0	0	0	0	1	1	0	1	1	1	1	0	0	0.5	1	1	1	0.5	0	1	1	0	0	1	0	0	1	1	1	1	0	1	1	0	0.5	0	0	0	1	0.5	0	0
SW110.02	1	0.5	0	0	0	0	1	0	0	1	0	1	1	0	1	1	0	1	0	0	1	1	1	1	0	0	1	1	1	0	1	0	0	1	1	1	1	1	1	1	0	1	0	0	0	1	1	0	0.5
SW110.03	0	1	0	0	0	0	1	0	1	1	0.5	1	1	0	1	1	0.5	1	0	0	1	1	1	1	0	0	1	1	1	0	1	0	0	1	1	1	1	1	1	1	0	1	0	0.5	0	0	1	0	0
SW110.04	0.5	0.5	0	0	0	0.5	1	0	0	1	0	1	1	0	1	0	1	1	0	0	1	1	1	1	0	0	1	1	1	0	1	0	0	1	1	1	1	1	1	1	0	1	0	0	0	1	1	0	0.5
SW110.05	0.5	1	0	0	0	0	0.5	0	0	1	0	1	1	0	1	1	1	1	0	0	1	0.5	1	1	0	0	1	1	0.5	0.5	1	0	0	1	1	1	1	1	1	1	0	1	0	0	0	1	1	0	0.5
SW110.06	1	0	0	0	0	1	1	0	0	1	0	1	1	0	1	1	0	1	0	0	0	1	1	1	1	0	1	1	0	0	1	0	0	1	1	1	1	1	1	1	0	1	0	0	0	1	1	0	0
SW110.07	1	0.5	0	1	0	1	0.5	0	0	1	0	1	1	0	1	1	1	1	0	0	1	1	1	1	0	0	1	1	0.5	1	1	0.5	0	1	1	1	1	1	1	1	0	1	0	1	0	0.5	1	0	0.5
SW110.08	1	0	0	0	0	0	1	1	0	1	0	1	1	0	1	1	1	1	0	0.5	0	1	0	1	0.5	0	1	1	1	0.5	1	0	0	1	1	1	1	0	1	1	0	1	0	0	0	1	1	0	0
SW110.09	0	0	1	0	0	0.5	1	0	0	1	0	1	1	0	1	1	1	1	0	0	0.5	1	1	1	0	0	1	1	1	0	1	0	0	1	1	1	1	0	1	1	0	1	0	0	0	1	0	0	0
SW110.10	0.5	1	0	0	0	0.5	1	0	0	1	0	1	1	0	0.5	1	1	1	0	0	1	0	1	1	0.5	0	1	1	1	0	1	0	0	1	1	1	1	0.5	1	1	0	1	0	0	0	1	0.5	0	0
SW112.01	1	0.5	0	1	0	0	1	0	0	1	0	1	1	0	1	1	1	1	0	0	0	1	1	1	0	0	1	1	0	0.5	1	0	0	1	1	1	1	1	1	1	0	1	0	0	0	1	1	0	1
SW112.02	1	0	0	0	0	1	1	0	0	1	0	0.5	1	0	1	1	1	1	0	0	1	1	1	1	0	0	1	1	1	0	1	0	0	1	1	1	1	1	1	1	0	1	0	0	0	1	1	0	0.5
SW112.03	0.5	0	0	0	0	0.5	1	0.5	0	1	1	0	1	0	1	1	1	1	0	0	1	1	1	1	0.5	0	1	1	0	0	1	0	0	1	1	1	1	1	1	1	0	1	0	0.5	0	1	0.5	0	0
SW112.04	1	0	0	0	0	1	1	0	0	1	0	1	1	0	1	0	1	1	0	0	0	0	1	1	0.5	0	1	1	1	0	1	0	0	1	1	1	1	0.5	0.5	1	0	1	0	0	0	1	0	0	0
SW112.05	1	0.5	0	0	0	1	1	0	0	1	1	0	1	0	1	1	1	1	0	0	0	1	1	1	0	0	1	1	0	1	1	0	0	1	1	1	1	1	0	1	0	1	0	0	0	1	1	0	0.5
SW112.06	1	0	0	0	0	0	1	0.5	0	1	0	1	1	0	1	1	1	1	0	0	0.5	1	1	1	0	0	1	1	1	0.5	1	0	0	1	1	1	1	1	1	1	0	1	0	0.5	0	1	1	0	0.5
SW112.07	0	0.5	0	0	0	0	0.5	1	0	1	1	0	1	0	1	1	0.5	1	0	0	1	1	1	1	0	0	1	1	1	0	1	0	0	1	1	1	1	1	1	1	0	1	0	0	0	1	1	0	0.5
SW112.08	0	0	0	0	0	1	1	0	0	0	0	1	1	0	0.5	1	1	1	0	0	1	1	1	1	0	0	1	0.5	1	0	1	0	0	0.5	1	1	1	1	1	1	0	0	0	0	0	1	1	0	0.5
SW112.09	1	0	0	0	0	1	1	0	0	0	0	1	1	0	1	1	1	1	0	0	0.5	0	1	1	1	0	1	1	1	0.5	0.5	1	0	1	1	1	1	0	1	1	0	0.5	0	0	0	1	1	0	0
SW112.10	0.5	0.5	0	0	0	0	0.5	0	0	1	0	1	1	0	1	1	0	1	0	0	0.5	1	1	1	0.5	0	1	1	1	0	1	0	0	1	1	1	1	0.5	1	1	0	0.5	0	0	0	1	1	0	0
SW114.01	1	1	0	0	0	0	1	0	1	1	0	1	1	0	1	1	1	1	0	1	1	1	0.5	1	0	0	1	0.5	1	1	1	0.5	0	1	1	1	1	1	1	1	0	1	0	0	0	1	1	0	0
SW114.02	1	1	0	0	0	0	1	0	1	1	0	1	1	0	1	1	1	1	0	1	1	1	0.5	1	0.5	0	1	1	1	1	1	0	0	1	1	1	1	1	0	1	0	1	0	0	0	1	1	0	0.5
SW114.03	1	0	0	0	0	0.5	1	0	0.5	1	0	1	1	0	0	1	1	1	0	0.5	0.5	1	0	1	0	0	1	1	1	0.5	1	0	0	1	1	1	1	1	1	1	0	1	0	0	0	1	1	0	0
SW114.04	0.5	0.5	0	0	0	0	1	0	1	1	0	1	1	0	1	1	1	1	0	0	1	1	0	1	0.5	0	1	1	1	0.5	1	0.5	0	1	1	1	1	1	0.5	1	0	1	0	0	0	1	1	0	0
SW114.05	0.5	0	0	0	0	1	1	0	0	0	0	1	1	0	1	1	1	1	0	0	0	1	1	1	0.5	0	1	1	1	0	1	0	0	1	1	1	1	0.5	1	1	0	1	0	0	0	1	1	0	0
SW114.06	0	0.5	0	0	0	1	0.5	0.5	0	1	1	0.5	1	0	1	1	1	1	0	0	0.5	1	1	1	0	0	1	1	0.5	0	1	0	0	1	1	1	1	1	1	1	0	1	0	0.5	0	0.5	1	0	0.5
SW114.07	1	0	0	0	0	0	1	0	0	1	0	0.5	1	0	1	1	1	1	0	0	1	1	1	1	0	0	1	1	1	0	1	0	0	1	1	1	1	1	0.5	1	0	1	0	0	0	1	1	0	1
SW114.08	1	1	0	0	0	0.5	1	0	0	0.5	0	1	1	0	0.5	1	1	1	0	0	0	0.5	1	0.5	1	0	1	1	0.5	0	1	0	0	1	1	1	1	0.5	1	1	0	0.5	0	0	0	1	1	0	0
SW115.01	1	0.5	0	1	0	1	1	0	0	1	0	1	1	0	1	1	1	1	0	0	1	0.5	1	1	0	0	1	1	0	0	1	0	0	1	1	1	1	1	1	1	0	0	0	0	0	1	1	0	0
SW115.02	0.5	1	0	0	0	0	1	0	0.5	1	0	1	1	0	1	1	1	1	0	0	1	0	1	1	0.5	0	1	1	1	0	1	0.5	0	1	1	1	1	1	1	1	0	0.5	0	0	0	1	1	0	0
SW115.03	1	1	0	0	0	1	1	0	1	1	0	1	1	0	1	1	1	1	0	0	1	0	1	1	1	0	1	1	1	0	1	0	0	1	1	1	1	1	1	1	0	0.5	0	0	0	1	1	0	0
SW115.04	0.5	0.5	0	0	0	0.5	1	0	0	1	0	1	1	0	1	1	1	1	0	0	1	0	0.5	1	1	0	1	1	0.5	0.5	1	0	0	1	1	1	1	1	1	1	0	0	0	0	0	1	1	0	0
SW115.05	0.5	1	0	0	0	0.5	1	0	0.5	1	0	1	1	0	0	1	1	1	0	0	0.5	0.5	1	1	1	0	1	1	1	1	1	1	0	1	1	1	1	0	1	1	0	0.5	0	0	0	1	1	0	0
SW115.06	1	1	0	0	0	0	1	0	0	1	0	1	1	0	1	1	1	1	0	1	1	1	0	1	0	0	1	1	1	1	1	1	0	1	1	1	1	1	1	1	0	1	0	0	0	1	1	0	1
SW116.01	0	1	0	0	0	0	1	0	0.5	1	0	1	1	0	0	1	1	1	0	0	0	1	1	1	0	0	1	1	1	0	1	0	0	1	1	1	1	1	1	1	0	1	0	0	0	1	1	0	0
SW116.02	1	0.5	0	0	0	0	1	0	1	1	0	1	1	0	1	1	1	1	0	0	1	0	1	1	0	0	1	1	1	0	1	0	0	1	1	1	1	1	1	1	0	1	0	0	0	1	1	0	0
SW116.03	0	1	0	0	0	1	1	0	0.5	1	0	1	1	0	1	1	1	1	0	0	1	1	1	1	0	0	1	1	0.5	0	1	0	0	1	1	1	1	1	1	1	0	1	0	0	0	1	1	0	0
SW116.04	1	1	0	0	0	0	1	0	0	1	0	1	1	1	1	1	1	1	0.5	0	1	1	1	1	0	0	0	1	1	0	0.5	0	1	0	1	1	1	0	1	1	0	1	0	0	0	1	1	0.5	1
SW116.05	1	1	0	0	0	1	1	0	1	1	0	1	1	0	1	1	1	1	0	0	0.5	1	1	1	0	0	1	1	1	0	1	0	0	1	1	1	1	1	0.5	1	0	1	0	1	0	1	1	0	0.5
SW116.06	0.5	0.5	0	0	0	1	1	0	0.5	1	0	1	1	0	1	1	1	1	0	0	0	1	1	1	0.5	0	1	0.5	1	0	1	0	0	1	1	1	1	1	1	1	0	1	0	0	0	1	1	0	0
SW116.07	1	0.5	0	0	0	0.5	1	0	0	1	0	1	1	0	0	1	1	1	0	0	0	1	0	1	0	0	1	1	1	0	1	0	0	1	1	1	1	1	1	1	0	1	0	0	0	0.5	1	0	0
SW116.08	1	0	0	0	0	0	1	0	0.5	1	0	1	1	0	1	1	1	1	0	1	1	1	0	1	0.5	0	1	0	1	1	1	0.5	0	1	1	1	1	1	1	1	0	1	0	0	0	1	1	0	0
SW116.09	1	1	0	0	0	0	1	0	1	1	0	1	1	0	1	1	1	1	0	0	0.5	1	1	1	0	0	1	0.5	0.5	0	1	0	0	1	1	1	1	1	1	1	0	1	0	0	0	0.5	1	0	0
SW116.10	0	1	0	0	0	1	1	0	0	1	0	1	1	0	1	1	1	1	0	0	0.5	1	1	1	0.5	0	1	0.5	1	0	1	0	0	1	1	1	1	1	0	1	0	1	0	0	0	1	1	0	0.5
SW122.01	1	0	0	0	0	0.5	1	1	0	1	0	0.5	1	0	1	1	0	1	0	0	0	1	1	1	0	0	1	1	1	0	1	0	0	1	1	1	1	0.5	1	1	0	1	0	0	0	0	0.5	0	0
SW122.02	0	0.5	0	0	0	0.5	1	0	0	1	0	1	1	0	0.5	1	1	1	0	0	1	1	1	1	0	0	1	1	1	0	1	0	0	1	1	1	1	1	0.5	1	0	0.5	0	0	0	0.5	1	0	0
SW122.03	1	0	0.5	0	0	0.5	1	0	0	1	0	1	1	0	1	1	1	1	0	0	0	1	1	1	0	0	1	1	1	0	1	0	0	1	1	1	1	0.5	0.5	1	0	1	0	0	0	1	0	0	0
SW122.04	1	0.5	0	0	0	0	1	1	0	1	0	1	1	0	0.5	1	0.5	1	0	0	0.5	1	0.5	1	0	0	1	1	0.5	0	1	0	0	1	1	1	1	1	1	1	0	1	0	0	0	0.5	1	0	0
SW122.05	1	0.5	0	0	0	0.5	1	0	0	1	0	1	1	0	1	1	1	1	0	0	1	1	1	1	0.5	1	1	1	1	0	1	0	0	1	1	1	1	0.5	1	1	0	1	0	1	0	1	1	0	0
SW122.06	1	1	0	1	0	1	1	0.5	0	1	0	0.5	1	0	1	1	1	1	0	0	1	1	1	1	0	0	1	1	1	0	1	0.5	0	1	1	1	1	1	1	1	0	1	0	0	0	1	1	0	0
SW123.01	0	0.5	0	0	0	1	1	0	0	1	0.5	1	1	0	1	1	1	1	0	0	1	1	1	1	0	0	1	1	0.5	0	1	1	0	1	1	1	1	1	1	1	0	1	0	1	0	0.5	1	0	1
SW123.02	1	0	0	0	0	1	1	0	0	1	0	1	1	0	1	1	1	1	0	0	0.5	1	1	1	0.5	0	1	1	1	0	1	0	0	1	1	1	1	0.5	1	1	0	1	0	0	0	1	0.5	0	0
SW123.03	0	0.5	0	0	0	1	1	0	0	1	0	0.5	1	0	1	1	1	1	0	0	0	1	1	1	1	0	1	1	1	0	1	0	0	1	1	1	1	0	1	1	0	0	0	0	0	1	1	0	0
SW123.04	1	0	0	0	0	1	1	0	0	1	0	1	1	0	1	1	1	1	0	0	0.5	1	1	1	0	0	1	1	1	0	1	0.5	0	1	1	1	0	0	1	1	0	1	0	1	0	1	1	0	0
SW123.05	0.5	0	0	0	0	1	1	0	0	1	0	1	1	0	1	1	1	1	0	0	1	1	1	0.5	0.5	0	1	1	1	0	1	0	0	1	1	1	1	1	0	1	0	1	0	0	0	1	1	0	0.5
SW123.06	0.5	0.5	0	0	0	1	1	0	0	1	0	1	1	0	1	1	1	1	0	0	0	1	1	1	0	0.5	1	1	1	0	1	0	0	1	1	1	1	1	0	1	0	1	0	0	0	1	1	0	0.5
SW123.07	1	1	0	0	0	0.5	1	0	0	1	0	1	1	0	1	1	1	1	0	0.5	1	1	1	1	0	0	1	1	1	0	1	0	0	0	1	1	1	1	1	1	0	1	0	1	0	1	1	0	0.5
SW123.08	0.5	1	0	0	0	1	1	0	0	1	0	1	1	0	1	1	1	1	0	0	1	1	1	1	1	0	1	1	1	0	1	0	0	1	1	1	0	0.5	1	1	0	1	0	0	0	1	1	0	1
SW123.09	1	0.5	0	0	0	0.5	1	0	0	1	0	1	1	0	0	1	1	1	0	0	0.5	1	1	1	0	0	1	1	1	0	1	0	0	1	1	1	1	1	1	1	0	1	0	1	0	1	1	0	1
SW123.10	0.5	1	0	0	0	1	1	0	0	1	0	1	1	0	1	1	1	1	0	0	0	1	1	1	0	0	1	1	1	0	1	0	0	1	1	1	1	1	1	1	0	1	0	0	0	1	1	0	0.5
SW124.01	0	1	0	0	0	0	1	0	1	1	0	1	1	0	0.5	1	1	1	0	0	0	1	1	1	0.5	0	1	1	0.5	0	1	0	0	1	1	1	1	1	1	1	0	1	0	0	0	1	1	0	0
SW124.02	0.5	0	0	0	0	0	1	0	0	1	0	1	1	0	1	1	1	1	0	0	1	0	1	1	0.5	0	1	1	1	0	1	0	0	1	1	1	1	1	1	1	0	1	0	0	0	1	1	0	0
SW124.03	0	0	0	0	0	0	1	0	0	1	0	1	1	0	0.5	1	1	1	0	0	0.5	0.5	1	1	0.5	0	1	1	1	0	1	0	0	1	1	1	1	1	1	1	0	1	0	0	0	1	1	0	0
SW124.04	0.5	0.5	0	0	0	0	1	0	0	1	0	1	1	0	1	1	1	1	0	0	1	0	1	1	1	0	1	1	1	0	1	0	0	1	1	1	1	1	1	1	0	1	0	0	0	1	1	0	0.5
SW124.05	0.5	0.5	0	0	0	0	1	0	0	1	0	1	1	0	1	1	1	1	0	0	1	1	1	1	0.5	0	1	1	0.5	0	1	0	0	1	1	1	1	1	0	1	0	1	0	0	0	1	1	0	0
SW124.06	0	0	0	0	0	0.5	1	0	0.5	1	0	1	1	0	1	1	1	1	0	0	1	0	1	1	0.5	0	1	1	1	0	1	0	0	1	1	1	1	1	1	1	0	1	0	0	0	1	1	0	0
SW124.07	0	0.5	0	1	0	0.5	1	0	1	1	0	1	1	0	1	1	1	1	0	0	0	1	1	1	0	0	1	1	1	0	1	0	0	1	1	1	1	1	1	1	0	1	0	0	0	1	1	0	0
SW124.08	0	1	0	0	0	0	1	0	0.5	1	0	1	1	0	1	1	1	1	0	0	1	1	1	1	0.5	0	1	1	1	0	1	0	0	1	1	1	1	1	1	1	0	1	0	0	0	1	1	0	1
SW124.09	0.5	0	0	0	0	0.5	1	0	1	1	0	1	1	0	1	1	1	1	0	0	1	0	1	1	0.5	0	1	1	1	0	1	0	0	1	1	1	1	1	1	1	0	1	0	0	0	1	1	0	0
SW124.10	0.5	0	0	0	0	0	1	0	1	1	0	1	1	0	1	1	1	1	0	0	0.5	0.5	1	1	0.5	0	1	1	0	0	1	0	0	1	1	1	1	1	1	1	0	1	0	0	0	1	1	0	0
SW127.01	1	0.5	0	0	0	0.5	1	0	0	1	0	1	1	0	1	1	1	1	0	0	1	1	0	1	0	0	1	1	1	0	1	1	0	1	1	1	1	1	1	1	0	1	0	0	0	1	1	0	1
SW127.02	1	0.5	0	0	0	0.5	1	0	0	0.5	0	1	1	0	1	1	1	1	0	0	0	1	1	1	1	0	1	1	1	0	1	0	0	1	1	1	1	0.5	1	1	0	0.5	0	0	0	1	1	0	0
SW127.03	1	0	0	0	0	0	1	0	0	1	0.5	0	1	0	1	1	0	1	0	0	0	1	1	1	0.5	0.5	1	1	1	0	1	0	0	1	1	1	1	1	1	1	0	1	0	0	0	1	0.5	0	0
SW127.04	1	0.5	1	0	0	0.5	1	0	0	1	0	1	1	0	1	1	1	1	0	0	1	1	1	1	0.5	0	1	1	1	1	0.5	0	0	1	1	1	1	0.5	1	1	0	1	0	0	0	1	1	0	0
SW127.05	1	0	1	0	0	0	1	0	0	0.5	0	1	1	0	1	1	1	1	0	0	1	0	1	1	1	0	1	1	1	0	1	0	0	1	1	1	1	1	1	1	0	0.5	0	1	0	1	0.5	0	0
SW127.06	1	0.5	0	0	0	0	1	0	0	1	0	1	1	0	1	1	1	1	0	0	0	1	1	1	0	0	1	1	1	1	1	1	0	1	1	1	1	0.5	0.5	1	0	1	0	0	0	1	1	0	0
SW127.07	1	0	0	0	0	0.5	1	0.5	0	1	0	1	1	0	1	1	1	1	0	0	1	1	1	1	0	0	1	1	1	0	1	1	0	1	1	1	1	1	1	1	0	0.5	0	0	0	1	0	0	0
SW127.08	0	0	0.5	0	0	1	1	0	0	1	0	1	1	0	1	1	0	1	0	0	0	1	1	1	0.5	0	1	1	0	0	0	0	0	1	1	1	1	1	1	1	0	0.5	0	0	0	1	1	0	0
SW127.09	0	0.5	0	0	0	0.5	1	0	0	1	0	1	1	0	1	1	1	1	0	0	1	1	1	1	0	0	1	1	0	0	1	0	0	1	1	1	1	1	0.5	1	0	0.5	0	0	1	1	1	0	0
SW128.01	0.5	1	0	0	0	1	0	1	0	1	0	1	1	0	1	0.5	0	1	0	0	1	1	1	1	0	0	1	1	1	0	1	0	0	1	1	1	1	1	1	1	0	1	0	0	0	0.5	1	0	1
SW128.02	0	0.5	0	0	0	0.5	0.5	0	0	1	1	1	1	0	1	1	0.5	1	0	0	1	1	1	1	0	0	1	1	1	1	1	1	0	1	1	1	1	1	1	1	0	1	0	0	0	0	1	0	0
SW128.03	1	1	0	0	0	0	1	0	0	1	0	1	1	0	1	0	1	1	0	0	0.5	1	1	1	0	0	1	1	1	0	1	0	0	1	1	1	1	0.5	1	1	0	1	0	0.5	0	0	0	0	0
SW128.04	1	0.5	0	0	0	0.5	1	0	0	1	0.5	0	1	0	0.5	1	1	1	0	0.5	0.5	1	1	1	0	0	1	1	1	0	1	0	0	1	1	1	1	1	1	1	0	0.5	0	0	0	0.5	1	0	1
SW128.05	1	0.5	1	0	0	0	1	0	0	1	0.5	1	1	0	1	1	1	1	0	0	0.5	1	1	1	1	0	1	1	1	0	1	0	0	1	1	1	1	0.5	1	1	0	1	0	0	0	1	1	0	0
SW128.06	1	0	0	0.5	0	1	1	0	0	1	0	1	1	0	1	0.5	1	1	0	0	0.5	0	1	1	0	0	1	1	1	0	1	0	0	1	1	1	1	0.5	1	1	0	1	0	0.5	0	0.5	1	0	0
SW128.07	1	0	0	0	0	0.5	1	1	0	1	0	1	1	0	1	1	1	1	0	0	1	1	0.5	1	0	0	1	1	1	0	1	0	0	1	1	1	1	1	1	1	0	1	0	0	0	1	1	0	1
SW128.08	1	0.5	1	0	0	1	1	0	0	1	0	1	1	0	1	1	1	1	0	0	0.5	1	1	1	1	0	1	1	1	0	1	0	0	1	1	1	1	0.5	1	1	0	1	0	0	0	1	1	0	0
SW128.10	1	1	0	0	0	0	1	0	0	1	0	0.5	1	0	1	1	1	1	0	0	1	1	0.5	1	0	0	1	1	1	0	1	0.5	0	1	1	1	1	1	1	1	0	1	0	0	0	1	1	0	0.5
SW129.01	0.5	1	0	0	0	0.5	1	0	0	1	0	1	1	0	1	1	1	1	0	0	1	1	0.5	1	0	0	1	0	1	0	1	0	0	1	1	1	1	1	0	1	0	1	0	0	0	0.5	1	0	0
SW129.02	0.5	1	0	0	0	1	0.5	0	0	1	0	1	1	0	1	1	1	1	0	1	1	1	1	1	0	0	1	0.5	1	0.5	1	1	0	1	1	1	1	1	1	1	0	1	0	0	0	1	1	0	0
SW129.03	1	0.5	0	0	0	0	1	0	0	1	0	1	1	0	1	1	1	1	0	0	0	1	0	1	0	0	1	1	1	0.5	1	0.5	0	1	1	1	1	0	0	1	0	1	0	0	0	1	1	0	0
SW129.04	1	0.5	0	0	0	0.5	1	0	0.5	1	0	1	1	0	0	1	1	1	0	0	1	1	1	0.5	0.5	0	1	1	1	0	1	0	0	1	1	1	1	0	1	1	0	0	0	0	0	1	1	0	0
SW129.05	1	0.5	0	0	0	0	1	0	1	1	0	1	1	0	1	1	1	1	0	0	1	1	1	1	0.5	0	1	1	0	0	1	0	0	1	1	1	1	1	1	1	0	1	0	0	0	1	1	0	0
SW129.06	1	0.5	0	0	0	0.5	1	0	0	1	0.5	0.5	1	0	1	1	0.5	1	0	0	1	1	1	1	0	0	1	1	1	0	1	0	0	1	1	1	1	1	1	1	0	1	0	0	0	1	0	0	0
SW129.07	0	1	0	0	0	0	1	0	1	1	0	1	1	0	1	1	1	1	0	0	1	1	1	1	0	0	1	1	0	0	1	0	0	1	1	1	1	1	0.5	1	0	1	0	0	0	1	1	0	0
SW129.08	0.5	0.5	0	0	0	1	1	0	0.5	1	0	1	1	0	0.5	1	1	1	0	0	0.5	1	1	1	0.5	0	1	1	1	0	1	1	0	1	1	1	1	1	1	1	0	1	0	0	0	1	1	0	0
SW129.09	0	0	0	0	0	0.5	1	0	0	1	0	1	1	0	1	1	0.5	1	0	0	0.5	1	1	1	0	0	1	1	1	0	1	1	0	1	1	1	1	0.5	1	1	0	0	0	0	0	1	1	0	0
SW129.10	0	0.5	0	0	0	1	1	0	0	1	0	1	1	0	1	1	1	1	0	0	1	1	1	1	1	0	1	1	1	0	1	0	0	1	1	1	1	1	1	1	0	1	0	0	0	1	1	0	0
SW31.01	1	1	0	1	0	0	1	0	0	1	0	1	1	0	1	1	1	1	0	0	0.5	1	1	1	0	0	1	1	0	0	1	0	0	1	1	1	1	0	1	1	0	1	0	0	0	1	1	0	1
SW31.02	0.5	0	0	0	0	0	1	0	1	1	0	1	1	0	1	1	1	1	0	0	0	1	1	1	0.5	0	1	1	0.5	0	1	0	0	1	1	1	1	1	0.5	1	0	1	0	0	0	1	1	0	0.5
SW31.03	0.5	0.5	0	0	0	1	1	0	0.5	1	0	1	1	0	0	1	1	1	0	0	1	0	1	1	0.5	0	1	1	1	1	1	1	0	1	1	1	1	1	1	1	0	1	0	0	0	1	1	0	0
SW31.04	0	0.5	0	0	0	0.5	1	0	0	0	0	1	1	0	1	1	1	1	0	0	1	1	1	1	0.5	0	1	1	1	0	1	0	0	1	1	1	1	1	1	1	0	1	0	0	0	1	1	0	0.5
SW31.05	1	0.5	0	1	0	0.5	1	0	0.5	0	0	1	1	0	0.5	1	1	1	0	0	0	0.5	1	1	0	0	1	1	1	0	1	0	0	1	1	1	1	0.5	1	1	0	1	0	0	0	1	1	0	0
SW31.06	0	0	0	0	0	0	1	0	1	1	0	1	1	0	1	1	1	1	0	0	1	1	1	1	0.5	0	1	1	1	1	1	0.5	0	1	1	1	1	1	1	1	0	1	0	0	0	1	1	0	0
SW31.07	0.5	0.5	0	0	0	1	1	0	0	1	0	1	1	0	0.5	1	1	1	0	0	1	1	1	1	0	0	1	1	1	0	1	0	0	1	1	1	1	1	1	1	0	1	0	0	0	1	1	0	0
SW31.08	0.5	0.5	0	0	0	0	1	0	0.5	1	0	1	1	0	1	1	1	1	0	0	0.5	0.5	1	1	0.5	0	1	0	1	0	1	0	0	1	1	1	1	1	1	1	0	1	0	0	0	1	1	0	0
SW31.09	0.5	0	0	0	0	0	1	0	1	1	0	1	1	0	1	1	1	1	0	0	0	1	1	1	0	0	1	1	1	0	1	0	0	1	1	1	1	0	1	1	0	1	0	0	0	1	1	0	0
SW33.01	1	0.5	0	0	0	0	1	0	0	1	0	1	1	0	1	1	0	1	0	0	1	0	1	1	0	0	1	1	1	0	1	0	0	1	1	1	1	1	1	1	0	1	0	0	0	1	1	0	1
SW33.02	0.5	0.5	0	0.5	0	0.5	1	0	0	0	0.5	1	1	0	1	1	1	1	0	0	0	1	1	1	0	0	1	1	1	0	1	0	0	1	1	1	1	1	1	1	0	0	0	0	0	1	1	0	1
SW33.03	0.5	0	0	0	0	0.5	1	0	0	1	0.5	1	1	0	1	1	1	1	0	0	1	1	1	1	0	0	1	1	1	0	1	0	0	1	1	1	1	1	1	1	0	0.5	0	0	0	1	1	0	1
SW33.04	1	0.5	0	0	0	0	1	0	0	1	0.5	0	1	0	1	1	1	1	0	0	1	1	1	1	0	0	1	1	1	0	1	0	0	1	1	1	1	1	1	1	0	0.5	0	0	0	1	1	0	1
SW33.05	0.5	0.5	0	0.5	0	0.5	1	0	0	0	0.5	0	1	0	1	1	1	1	0	0	0	1	1	1	0	0	1	1	1	0.5	1	0	0	1	1	1	1	1	1	1	0	1	0	0	0	0.5	1	0	1
SW33.06	0.5	0.5	0	0	0	0.5	1	0	0	1	0	1	1	0	1	1	0	1	0	0	1	1	1	1	0	0	1	1	1	0	1	0.5	0	1	1	1	1	1	1	1	0	0.5	0	0	0	1	1	0	1
SW38.02	1	1	0	0	0	0	1	0	1	1	0	1	1	0	1	1	1	1	0	0	1	1	1	1	0	0	1	1	1	0	0	0	0	1	1	1	1	1	1	1	0	1	0	0	0	1	1	0	0
SW38.03	0.5	0.5	0	0	0	1	1	0	0	0.5	0	1	1	0	1	1	1	1	0	0	1	1	1	1	0	0	1	1	1	0	1	0	0	1	1	1	1	1	1	1	0	1	0	0	0	1	1	0	0
SW38.04	1	0.5	0	0	0	0	1	0	0	1	0	1	1	0	1	1	1	1	0	0.5	1	1	1	1	0	0	1	1	1	0	1	0	0	1	1	1	1	1	1	1	0	1	0	0	0	0.5	1	0	0.5
SW38.05	1	0.5	0	0	0	0.5	1	0	0	1	0	1	1	0	0	1	1	1	0	0	0.5	1	1	1	0.5	0	1	1	1	0	1	0	0	1	1	1	1	0.5	1	1	0	1	0	0	0	1	1	0	0
SW38.08	0.5	1	0	0	0	0.5	1	0	0	1	0	1	1	0	0.5	1	1	1	0	0	1	1	1	1	0	0	1	1	0	0	1	0	0	1	1	1	1	1	1	1	0	0.5	0	0	0	1	1	0	0.5
SW40.01	0.5	0.5	0	0	0	0.5	1	0	0.5	1	0	1	1	0	1	1	0.5	1	0	0	1	1	0	1	0	0	1	1	1	0	1	0	0	1	1	1	1	1	1	1	0	0.5	0	0	0	1	1	0	0
SW40.02	0	1	0	0	0	1	1	0	1	1	1	1	1	0	0.5	1	1	1	0	0	1	1	1	1	0.5	0	1	1	1	0	1	0	0	1	1	1	1	1	1	1	0	0.5	0	0	0	1	1	0	1
SW40.03	1	1	0	0	0	1	1	0	0	1	0	1	1	0	1	1	0	1	0	0	0	1	1	1	0	0	1	1	1	0	1	0	0	1	1	1	1	1	1	1	0	1	0	0	0	1	1	0	0
SW40.05	1	0.5	0	0	0	1	1	0	0	1	0	1	1	0	1	1	1	1	0	0	1	1	1	1	0.5	0	1	1	1	0.5	1	0.5	0	1	1	1	1	1	0	1	0	1	0	0	0	1	1	0	0
SW40.06	0	1	0	0	0	0.5	1	0	1	0.5	0	1	1	0	1	1	1	1	0	0	0	1	1	1	0	0	1	1	1	0	1	0	0	1	1	1	1	1	0	1	0	1	0	0.5	0	1	1	0	0
SW40.07	1	1	0	0	0	0	1	0	0	1	0	1	1	0	0.5	1	1	1	0	0.5	0	0	1	1	0	0	1	1	1	0	1	0	0	1	1	1	1	0	1	1	0	1	0	0	0	1	1	0	0
SW40.08	0	0.5	0	0.5	0	0.5	1	0	0	0.5	0	1	1	0	1	1	1	1	0	0	1	1	1	1	1	0	1	1	0	0	1	0	0	1	1	1	1	1	1	1	0	0.5	0	0	0	1	0	0	0
SW40.09	0	1	0	0	0	0	1	0	0.5	1	0	1	1	0	0.5	1	1	1	0	0	1	1	1	1	0.5	0	1	1	1	0	1	0	0	1	1	1	1	1	1	1	0	1	0	0	0	1	1	0	1
SW40.10	1	0	0	0	0	0	1	0	0	1	0	1	1	0	1	1	1	1	0	0	1	1	1	1	1	0	1	1	1	1	1	1	0	1	1	1	1	1	1	1	0	0.5	0	0	0	1	1	0	0
SW43.02	0	1	0	0	0	0	1	0	0	0.5	0	1	1	0	1	1	1	1	0	0	1	1	1	1	0.5	0	1	1	0.5	0.5	1	0	0	1	1	1	1	1	0.5	1	0	1	0	0	0	1	1	0	1
SW43.04	0	1	0	0	0	0	1	0	1	0.5	0	1	1	0	1	1	1	1	0	0	1	1	1	1	0	0	1	0	1	0	1	0	0	1	1	1	1	1	1	1	0	1	0	0	0	1	1	0	0
SW43.05	0	1	0	0	0	0.5	1	0	0	0	0	1	1	0	1	1	1	1	0	0.5	1	1	1	1	0	0	1	1	0	0	1	0	0	1	1	1	1	1	0.5	1	0	1	0	0	0	1	1	0	1
SW43.06	0.5	1	0	0	0	0.5	1	0	0	1	0	1	1	0	1	1	1	1	0	0	1	1	1	1	0	0	1	1	1	0	1	0	0	1	1	1	1	1	0.5	1	0	1	0	0	0	1	1	0	1
SW43.07	1	1	0	0	0	0	1	0	0.5	1	0	1	1	0	1	1	1	1	0	0.5	1	1	1	1	0	0	1	1	0.5	0.5	1	0.5	0	1	1	1	1	1	1	1	0	1	0	0	0	1	1	0	0
SW43.08	0	1	0	0	0	0.5	1	0	0	1	0	1	1	0	1	1	1	1	0	0	1	1	1	1	0	0	1	1	1	0	1	0	0	1	1	1	1	1	0	1	0	1	0	0	0	1	1	0	0.5
SW43.09	0.5	1	0	0	0	0.5	1	0	1	1	0	1	1	0	1	1	1	1	0	1	1	1	1	1	0.5	0	1	1	1	0	1	0	0	1	1	1	1	1	0.5	1	0	1	0	0	0	1	1	0	0
SW43.10	0.5	1	0	0	0	0	1	0	0.5	1	0	1	1	0	1	1	1	1	0	0	1	1	1	1	0.5	0	1	1	0	0	1	0	0	1	1	1	1	1	1	1	0	1	0	0	0	1	1	0	0
SW46.01	0.5	1	0	0	0	0	1	0	0.5	0	0.5	1	1	0	1	1	1	1	0	0	0	0	1	1	0.5	0.5	1	1	0	0	1	0	0	1	1	1	1	1	1	1	0	1	0	0	0	1	1	0	0
SW46.02	1	1	0	1	0	0.5	1	0	0	1	0	1	1	0	1	1	1	1	0	0	1	1	0	1	0	0	1	0	0	0	1	0	0	1	1	1	1	0	1	1	0	1	0	0	0	1	1	0	0
SW46.03	1	0	0	0	0	0.5	1	0	1	1	0	1	1	0	0.5	1	1	1	0	0	1	1	1	1	0.5	1	1	1	1	0	1	0.5	0	1	1	1	1	1	1	1	0	1	0	0	0	1	1	0	0.5
SW46.04	1	0	0	0.5	0	1	1	0	1	1	0	1	1	0	1	1	1	1	0	0	0.5	0	1	1	1	0	1	1	0	0	1	0	0	1	1	1	1	1	1	1	0	1	0	0	0	1	1	0	0
SW46.05	1	1	0	0	0	0	1	0	1	0	1	1	1	0	1	1	1	1	0	0	1	0	1	1	0	0	1	0	0	0	1	0	0	1	1	1	1	1	1	1	0	1	0	0	0	1	1	0	0
SW46.06	1	1	0	0	0	0.5	1	0	0	1	0	0.5	1	0	0	1	1	1	0	0	1	1	1	1	1	0	1	1	1	0	1	0	0	1	1	1	1	1	1	1	0	1	0	0	0	0.5	1	0	0
SW46.08	0.5	1	0	0	0	0.5	1	0	0.5	0	0	1	1	0	1	1	1	1	0	0	1	0	1	1	0.5	0	1	1	1	0	1	0	0	1	1	1	1	1	1	1	0	1	0	0	0	1	1	0	0.5
SW46.09	1	1	0	0	0	0	1	0	0.5	1	0	1	1	0	1	1	1	1	0	0	1	1	1	1	0.5	1	1	1	0.5	0	1	0	0	1	1	1	1	1	1	1	0	1	0	0	0	1	1	0	1
SW46.10	1	1	0	0	0	0	1	0	0.5	1	0	1	1	0	0	1	1	1	0	0	1	1	1	1	0	0	1	1	0	0	1	0	0	1	1	1	1	1	1	1	0	1	0	0	0	1	1	0	0
SW49.01	1	1	0	0	0	0.5	1	0	0.5	1	0	1	1	0	0	1	1	1	0	0	1	1	1	1	0	0	1	1	1	0	1	0	0	1	1	1	1	1	1	1	0	1	0	0	0	1	1	0	1
SW49.02	0.5	1	0	0	0	1	1	0	0.5	1	0	1	1	0	0	1	1	1	0	0	1	1	1	1	0	0	1	1	1	0	1	1	0	1	1	1	1	1	0	1	0	1	0	0	0	1	1	0	1
SW49.03	0.5	1	0	0	0	0	1	0	0	1	0.5	1	1	0	0.5	1	1	1	0	0	1	1	1	1	1	0	1	1	1	0	1	0	0	1	1	1	1	1	1	1	0	1	0	0	0	1	1	0	0
SW49.04	0.5	1	0	0	0	1	1	0	0	1	0	1	1	0	0	1	1	1	0	0	1	1	1	1	0	0	1	1	1	0.5	1	0	0	1	1	1	1	1	0.5	1	0	1	0	0	0	1	1	0	1
SW49.05	1	0.5	0	0	0	0.5	1	0	0	1	0	1	1	0	1	1	1	1	0	0	1	1	1	1	0.5	0	1	1	1	0	1	0	0	1	1	1	1	1	0.5	1	0	1	0	0	0	1	1	0	0
SW49.06	1	0.5	0	0	0	1	1	0	0	1	0	1	1	0	1	1	1	1	0	0	1	1	1	1	1	0	1	1	1	0	1	0	0	1	1	1	1	1	1	1	0	1	0	0	0	1	1	0	0
SW49.07	0.5	1	0	0	0	0.5	1	0	0	1	0	1	1	0	0	1	1	1	0	0	1	1	1	1	0.5	0	1	1	1	0	1	0	0	1	1	1	1	1	1	1	0	1	0	0	0	1	1	0	0.5
SW50.01	0.5	1	0	0	0	1	1	0	0	1	0	1	1	0	1	1	1	1	0	0	0.5	1	0	1	1	0	1	1	1	0	1	0	0	1	1	1	1	0.5	1	1	0	0.5	0	0	0	1	1	0	0
SW50.02	0	0	0	0	0	0	1	0	0	1	0	1	1	0	1	1	1	1	0	0	1	1	1	1	0.5	0	1	0.5	1	0	1	0	0	1	1	1	1	0.5	1	1	0	1	0	0	0	1	1	0	0
SW50.03	1	1	0	1	0	1	1	0	0	1	0	0.5	1	0	0.5	1	1	1	0	0	1	1	0.5	1	0	0	1	1	1	0	1	0	0	1	1	1	1	1	1	1	0	1	0	0	0	1	1	0	0
SW50.04	1	0.5	0	0	0	0	1	0	0	0.5	0	1	1	0	1	1	1	1	0	0.5	1	1	1	1	0	0	1	1	1	0	1	0	0	1	1	1	1	1	1	1	0	0	0	0	0	1	0.5	0	0.5
SW50.05	1	0	0	0	0	1	1	0	0	0	0	1	1	0	1	0	1	1	0	0	1	1	0	1	1	0	1	1	1	0	0	0	0	1	1	1	1	1	1	1	0	1	0	0	0	1	1	0	0
SW50.06	1	1	0	0	0	0	1	0	0	1	0	1	1	0	1	1	1	1	0	0	1	1	1	1	0	0	1	1	1	0	1	0	0	1	1	1	1	1	1	1	0	1	0	0	0	1	1	0	0.5
SW51.01	1	0.5	0	0	0	0	1	0	0	1	0	1	1	0	0.5	1	0	1	0	0	1	1	1	1	0.5	0	1	1	1	0	1	0	0	1	1	1	1	0.5	1	1	0	0.5	0	0	0	1	0.5	0	0
SW51.03	1	0	0.5	0	0	0.5	1	0	0	1	0	1	1	0	1	1	1	1	0	0	0	1	1	1	0.5	0	1	1	1	0	1	0	0	1	1	1	1	0	1	1	0	1	0	0	0	1	1	0	0
SW51.04	0	0	0	0	0	1	1	0	0	0.5	0	0	1	0	1	1	1	1	0	0	1	1	0	1	0.5	0	1	1	1	0.5	1	0.5	0	1	1	1	1	0	1	1	0	1	0	0	0	1	1	0	0
SW51.05	1	0	0	0	0	1	1	0	0	1	1	1	1	0	1	1	1	1	0	0	1	1	0	1	0.5	0	1	1	1	0	1	0	0	1	1	1	1	1	1	1	0	1	0	0	0	1	1	0	0
SW51.06	0.5	0	1	0	0	1	1	0	0	1	0	1	1	0	1	1	1	1	0	0	0	1	0	1	0.5	0	1	1	1	0	1	0	0	1	1	1	1	0.5	1	1	0	1	0	0	0	1	0	0	0
SW51.08	0	0.5	0	0	0	0.5	1	0	0	1	0	1	1	0	1	1	1	1	0	0	1	1	1	1	0.5	0	1	1	1	0	1	0	0	1	1	1	1	1	1	1	0	1	0	0	0	1	1	0	0
SW51.09	1	0	0.5	0	0	0.5	1	0	0	1	0	1	1	0	1	1	1	1	0	0	0.5	1	1	1	0.5	0	1	1	1	1	1	0.5	0	1	1	1	1	0	1	1	0	1	0	0	0	1	1	0	0
SW58.01	1	1	0	0	0	1	1	0	0	1	0	1	1	0	1	1	1	1	0	0	0	1	1	0	1	0	1	1	1	1	1	0	0	1	1	1	1	0	1	1	0	0.5	0	0	0	1	1	0	0
SW58.02	0	0	0	0	0	1	1	0	0	1	0	1	1	0	1	1	0.5	1	0	0	0	1	1	0	0.5	0	1	1	1	0	1	0.5	0	1	1	1	1	0.5	1	1	0	1	0	0	0	0.5	1	0	0
SW58.03	0.5	1	0	0	0	0.5	1	1	0	1	0	1	1	0	1	1	0	1	0	0	1	1	1	1	0	0	1	1	1	1	1	1	0	1	1	1	1	1	1	1	0	1	0	0	0	1	1	0	0.5
SW58.04	0.5	1	0	0	0	1	1	0	0	1	0	1	1	0	1	1	1	1	0	0	0	1	1	0.5	0.5	0	1	1	1	0	1	0	0	1	1	1	1	0.5	1	1	0	1	0	0	0	1	1	0	0
SW58.05	1	0	0	0	0	1	0.5	0	0	1	0	1	1	0	1	1	1	1	0	0	0.5	1	1	1	0.5	0	1	1	1	1	1	0	0	1	1	1	1	0.5	1	1	0	1	0	0	0	1	0	0	0
SW58.06	0.5	1	0	0	0	0.5	1	1	0	1	0	0	1	0	1	1	0	1	0	0	0	1	1	1	0	0	1	1	1	0	1	0	0	1	1	1	1	0	1	1	0	1	0	0	0	0	1	0	0
SW58.07	1	0.5	0	0	0	1	0	0	0	1	0	1	1	0	1	1	0.5	1	0	0	0.5	1	1	1	0	0	1	1	1	0	1	0.5	0	1	1	1	1	1	1	1	0	1	0	0	0	1	1	0	0
SW58.08	1	0	0	0	0	0.5	0	1	0	1	0	1	1	0	0.5	1	0.5	1	0	0	1	1	1	1	0	0	1	1	1	0.5	1	0.5	0	1	1	1	1	1	1	1	0	1	0	0.5	0	0.5	1	0	0.5
SW58.09	1	0.5	0	0	0	0.5	1	1	0	1	0	1	1	0	1	1	1	1	0	0	0.5	1	1	1	0	0	1	1	1	0	1	0	0	1	1	1	1	1	1	1	0	1	0	0	0	0.5	1	0	0
SW58.10	0.5	0.5	0	0	0	1	1	0	0	1	0.5	1	1	0	1	1	0	1	0	0	1	1	1	1	0.5	0	1	1	1	0	1	0	0	1	1	1	1	1	1	1	0	1	0	0	0	1	1	0	0.5
SW63.02	1	1	0	0	0	0	1	0	0.5	1	0	1	1	0	0	1	1	1	0	1	1	1	0	1	0	0	1	1	1	1	1	1	0	1	1	1	1	1	1	1	0	1	0	0	0	1	1	0	0
SW63.03	1	0	0	0	1	0	1	0	0	1	1	0	1	0	1	1	1	1	0	1	1	1	0	1	0	0	1	1	1	0	1	0.5	0	1	1	1	1	1	0	1	0	1	0	0	0	1	0	0	0
SW63.04	0.5	1	0	0	0.5	0	1	0	0.5	1	0	1	1	0	0.5	1	1	1	0	0	0.5	1	1	1	1	0.5	1	0	1	0	1	0.5	0	1	1	1	1	1	1	1	0	1	0	0.5	0	1	1	0	0
SW63.05	1	0	0	0	0	0	1	0	0	1	0	1	1	0	1	1	1	1	0	0	0.5	1	1	1	0.5	0	1	1	1	0	1	0	0	1	1	1	1	1	1	1	0	1	0	0	0	1	1	0	0
SW63.06	1	0.5	0	1	0	0.5	1	0	0	1	0	1	1	0	1	1	1	1	0	1	1	1	1	1	0	0	1	1	1	0	1	0	0	1	1	1	1	1	1	1	0	1	0	1	0	1	1	0	0
SW63.07	0.5	0.5	0	0	0.5	0	1	0	0.5	1	0	1	1	0	1	1	1	1	0	0	1	1	0	1	1	0	1	1	0	0	1	0	0	1	1	1	1	1	1	1	0	1	0	0	0	1	1	0	0
SW63.08	1	0	0	0	0	0.5	1	0	0	1	0	1	1	0	1	1	1	1	0	0.5	1	0.5	1	1	0	0	1	0.5	1	0	1	1	0	1	1	1	1	1	1	1	0	1	0	0	0	1	0	0	0
SW64.01	1	0	0	0	0	0	1	0	0	1	0	1	1	0	0.5	1	1	1	0	0.5	0.5	1	0	1	1	0	1	1	1	0	1	0	0	1	1	1	1	1	1	1	0	0.5	0	0	0	1	1	0	0
SW64.02	0.5	0.5	0	0	0	1	1	0	0	1	1	1	1	0	1	1	1	1	0	0	1	1	1	1	0	0	1	1	1	0	1	0	0	1	1	1	1	1	1	1	0	1	0	0	0	1	1	0	0
SW64.03	1	1	0	0	0	1	1	0	0.5	1	0.5	0.5	1	0	0.5	1	1	1	0	0.5	1	1	0.5	1	0	0	1	1	1	0	1	0.5	0	1	1	1	1	0.5	0.5	1	0	1	0	1	0	0	1	0.5	1
SW64.04	0.5	0.5	0	0	0	1	1	0	0	1	0	1	1	0	0.5	1	1	1	0	0	1	1	1	0.5	0.5	0	1	1	1	0	1	0	0	1	1	1	1	1	0.5	1	0	1	0	0	0	1	1	0	0
SW64.05	0.5	1	0	0	0	0	0	0.5	0	1	0	1	1	0	1	1	1	1	0	0	1	1	1	1	1	0	1	1	1	0	1	0	0	1	1	1	1	1	0	1	0	1	0	0	0	1	1	0	0.5
SW64.06	0	0.5	0	0	0	0.5	1	0	0	1	0	1	1	0	0	1	1	1	0	0.5	1	1	1	1	1	0	1	1	1	0	1	0	0	1	1	1	1	1	1	1	0	1	0	0	0	1	1	0	0.5
SW64.07	0	1	0	0	0	0.5	1	0	0.5	1	0	1	1	0	1	1	1	1	0	0	1	1	0.5	1	0.5	0	1	1	1	0	1	0.5	0	1	1	1	1	1	1	1	0	0.5	0	0	0	1	1	0	0.5
SW64.08	0.5	0	0	0	0	0	1	0	0	1	1	0	1	0	1	1	1	1	0	0	1	1	1	1	0	0	1	1	1	0	1	0	0	1	1	1	0	0.5	0.5	1	0	1	0	0	0	0	1	0	0
SW64.09	0.5	1	0	0	0	0.5	1	0	0	1	0	0.5	1	0	1	1	1	1	0	0	0	0	1	1	1	0	1	1	1	0	0	0	0	1	1	1	1	1	1	1	0	1	0	0	0	1	1	0	0
SW64.10	0.5	1	0	0	0	0.5	1	0	0	1	0	1	1	0	1	1	1	1	0	0	0.5	1	1	1	0	0	1	1	1	0	0.5	0	0	1	1	1	1	1	1	1	0	0.5	0	0	0	1	1	0	0.5
SW65.02	0.5	1	0	0	0	1	1	0	0	1	0.5	0	1	0	1	0	1	1	0	0	1	1	1	1	0.5	0	1	1	1	0	1	0	0	1	1	1	1	0	1	1	0	1	0	0	0	1	1	0	0.5
SW65.03	0.5	1	0	0	0	1	0.5	0.5	0	1	0.5	1	1	0	1	1	1	1	0	0	1	0.5	1	1	0.5	0.5	1	0.5	1	0	1	0	0	1	1	1	1	1	0.5	1	0	0.5	0	0.5	0	0.5	1	0	0
SW65.04	0.5	0.5	0	0	0	1	1	0.5	0	0	0	1	1	0	1	1	1	1	0	0	1	1	1	1	0	0	1	1	1	0	1	0	0	1	1	1	0	0.5	0	1	0	0.5	0	0	0	1	1	0	0.5
SW65.05	0.5	1	0	0	0	0	0	0	0	1	1	1	1	0	1	1	1	1	0	0	0.5	0.5	1	1	1	0	1	1	1	0	1	0	0	1	1	1	1	1	1	1	0	1	0	1	0	1	1	0	0
SW65.06	1	0	0	0	0	1	1	0	0	0.5	0	1	1	0	1	1	1	1	0	0	0	1	1	1	1	0.5	1	1	1	0	1	0	0	1	1	1	1	0	1	1	0	1	0	0	0	1	1	0	0
SW65.07	0.5	1	0	0	0	0.5	1	0	0	1	0	1	1	0	1	0	1	1	0	0	1	1	1	1	0	0	1	1	1	0	1	0	0	1	1	1	1	0.5	0.5	1	0	1	0	1	0	0	1	0	0.5
SW65.08	0.5	1	0	0	0	1	1	0	0	1	0	1	1	0	1	1	1	1	0	0	1	0	1	1	1	0	1	1	1	0	1	0.5	0	1	1	1	1	1	1	1	0	0	0	0	0	0.5	1	0	1
SW65.09	0.5	0.5	0	0	0.5	0	1	0	0.5	1	0	1	1	0	0.5	1	1	1	0	0	0.5	0.5	1	1	0	0.5	1	1	1	1	1	1	0	1	1	1	1	1	1	1	0	1	0	0	0	1	1	0	0
SW65.10	0	1	0	0	0	0	1	0	0.5	1	0	1	1	0	1	1	0	1	0	0	1	1	1	1	1	1	1	1	1	1	1	1	0	1	1	1	1	1	1	1	0	1	0	0	0	1	1	0	0
SW781.03	1	1	0	0	0	0	1	0	0	1	0	1	1	0	1	1	1	0.5	1	0	1	1	1	1	0	0	1	1	1	0	0.5	0	0	0.5	1	0.5	1	0	1	1	0	1	0	0	0	1	1	0	1
SW781.04	1	1	0	0	0	0	1	0	0	1	0	1	1	1	1	1	1	1	0	0	1	1	1	1	0	0	0.5	1	1	0	0.5	0	0.5	0.5	1	1	1	0	1	1	0	1	0.5	0	0	1	1	0	1
SW781.05	1	1	0	0	0	0	1	0	0	1	0	1	1	0	1	1	1	0.5	0.5	0	1	1	1	1	0	0	0.5	1	1	0	0.5	0	0.5	1	1	1	1	0	1	1	1	1	0	1	0	1	1	0	1
SW781.06	1	1	0.5	0	1	0	1	0	0	1	0	1	1	0.5	1	1	1	0.5	1	0	1	1	1	1	0	0	1	1	1	0	1	0	1	0.5	1	0	1	0	1	1	0.5	1	0	0.5	0	1	1	0	1
SW781.07	1	1	0	0	0	0	1	0	0	1	0	1	1	0.5	1	1	1	0.5	0	0	1	1	1	1	0	0	0.5	1	1	0	0.5	0	0	1	0.5	1	1	0	1	1	0	1	0	0	0	1	1	0	1
SW781.08	1	1	0	0	0	0	1	0	0	1	0	1	1	0.5	1	1	1	1	0.5	0	1	1	1	1	0	0	0.5	1	1	0	0.5	0	1	1	1	0.5	1	0	1	1	0	1	0	0	0	1	1	0	1
SW781.09	1	1	0	0	0	0	1	0	0	1	0	1	1	0.5	1	1	1	1	0	0	1	1	1	1	0	0	0	1	1	0	0	0	1	0	1	0.5	1	0	1	1	0	1	0	0	0	1	1	1	1
SW782.01	0	1	0	1	0	1	1	0	1	1	1	1	1	0	1	1	1	1	0	0	0.5	1	1	1	0.5	1	1	0	1	0	1	0	0	1	1	1	1	0.5	1	1	0	1	0	0	0	0.5	1	0	1
SW782.02	0	1	0	0	0	0.5	0.5	0	0	1	0.5	1	1	0	1	0	1	1	0	0	1	0.5	1	1	0.5	0	1	1	0.5	0	1	0	0	1	1	1	1	1	1	1	0	1	0	0	0	1	1	0	1
SW782.03	0.5	1	0	0	0	1	1	0	0.5	1	1	1	1	0	1	1	1	1	0	0.5	0.5	1	1	1	0.5	0	1	1	1	1	1	0	0	1	1	1	1	0.5	1	1	0	1	0	0.5	0	1	1	0	0.5
SW782.06	1	0.5	0	0	0	1	1	1	0	1	0	1	1	0	1	1	1	1	0	0	0.5	0.5	1	1	0.5	0	1	0.5	1	0	1	0.5	0	1	1	1	1	0.5	0.5	1	0	0.5	0	0	0	1	1	0	0
SW782.07	0.5	1	0	0	0	1	1	0	0	1	0.5	0.5	1	0	1	0	1	1	0	0	1	1	0	1	0.5	0	1	1	1	0	1	0	0	1	1	1	1	0.5	1	1	0	1	0	0	0	1	1	0	0.5
SW782.08	0	1	0	0	0	1	1	0	0	1	0.5	0	1	0	1	0	1	1	0	0	1	0.5	1	1	0	0.5	1	1	1	0	1	0	0	1	1	1	1	0	1	1	0	1	0	0	0	1	1	0	0.5
SW782.09	0	1	0	0	0	1	1	0	0	1	0.5	0.5	1	0	1	0.5	1	1	0	0	1	1	0.5	1	0.5	0.5	1	0.5	1	0	1	0	0	1	1	1	0.5	0	0.5	1	0	1	0	0.5	0	0.5	1	0	1
SW782.10	0	1	0	0	0	1	1	0	0	1	0.5	0.5	1	0	1	0.5	1	1	0	0	1	1	1	1	1	0	1	1	1	0	1	0	0	1	1	1	1	0.5	1	1	0	1	0	0	0	0.5	1	0	1
SW786.01	0.5	1	0	0	0	0	1	0	0	1	0	1	1	0	1	1	1	1	0	0	1	0	1	1	0.5	0	1	1	1	0	1	0	0	1	1	1	1	1	1	1	0	0.5	0	0	0	1	1	0	0
SW786.02	1	1	0	0	0	0	1	0	0	1	0	1	1	0	0.5	1	0	1	0	0	0.5	1	1	1	1	0	1	1	1	0	1	0	0	1	1	1	1	1	1	1	0	1	0	0	0	1	1	0	0
SW786.03	1	1	0	0	0	0.5	1	0	1	1	0	0	1	0	0	1	1	1	0	0	1	1	1	1	0.5	0	1	0	1	0	1	0	0	1	1	1	1	1	1	1	0	1	0	0	0	1	1	0	0
SW786.04	0.5	0.5	0	0	0	0	1	0	0	1	1	1	1	0	1	1	1	1	0	0	0.5	1	1	1	0.5	0	1	1	1	0	1	0	0	1	1	1	1	0	1	1	0	1	0	0	0	0	1	0	0
SW786.06	1	1	0	0	0	0.5	1	0	0	1	0	1	1	0	0	1	1	1	0	0	0.5	1	1	1	0	0	1	1	0	0	1	0	0	1	1	1	1	1	0	1	0	0	0	1	0	1	1	0	0.5
SW786.07	0.5	1	0	0	0	0	1	0	0.5	1	0	1	1	0	0.5	1	1	1	0	0	1	0.5	1	1	0.5	0	1	1	1	0	1	0	0	1	1	1	1	1	1	1	0	1	0	0	0	1	1	0	0
SW786.09	0.5	1	0	0	0	0	1	0	0.5	1	0	1	1	0	1	1	1	1	0	0.5	1	0	0.5	1	0.5	0	1	1	1	0	1	0	0	1	1	1	1	1	1	1	0	1	0	0	0	1	1	0	0.5
SW786.10	0	0.5	0	0	0	0	1	0	1	1	0	1	1	0	1	1	0	1	0	0	1	0	1	1	1	0	1	1	0	0	1	0	0	1	1	1	1	1	0.5	1	0	1	0	0	0	1	1	0	0
SW787.01	1	1	0	0	0	0	1	0	0	1	0	1	1	0	1	1	1	1	0	0	1	1	1	1	0	0	1	1	1	0	0	0	0	1	1	1	1	0	1	1	0	0.5	0	0	0	0	1	0	0.5
SW787.02	1	1	0	0	0	0	1	0	0	1	0	1	1	0	1	1	1	1	0	0	1	1	1	1	0	0	1	1	1	0	1	0	0	1	1	1	1	0.5	0.5	1	0	1	0	0	0	1	1	0	0
SW787.03	1	1	0	0	0	0	1	0	0	1	0	1	1	0	1	1	1	1	0	0	1	1	1	1	0	0	1	1	1	0	0	0	0	1	1	1	1	0	1	1	0	0.5	0	0	0	0	1	0	0
SW787.04	1	1	0	0	0	0	1	0	0	1	0	1	1	0	1	1	1	1	0	0	0	1	1	1	0	0	1	1	1	0	1	0	0	1	1	1	1	1	1	1	0	0.5	0	0	0	0	1	0	0
SW787.05	1	1	0	0	0	0.5	1	0	0	1	0	1	1	0	1	1	1	1	0	0	0.5	1	1	1	0.5	0	1	1	1	0	0.5	0	0	1	1	1	1	1	1	1	0	1	0	0	0	0	1	0	0
SW787.06	1	1	0	0	0	0.5	1	0	0	1	0	1	1	0	1	1	1	1	0	0	1	1	1	1	0	0	1	1	1	0	1	0	0	1	1	1	1	0	1	1	0	1	0	0	0	0	1	0	0
SW787.07	1	1	0	0	0	0	1	0	0	1	0	1	1	0	1	1	1	1	0	0	1	1	1	1	0	0	1	1	1	0	1	0	0	1	1	1	1	1	1	1	0	0	0	0	0	0	1	0	0
SW787.08	1	1	0	0	0	0.5	1	0	0	1	0	1	1	0	1	1	1	1	0	0	0.5	1	1	1	0	0	1	1	1	0	1	0	0	1	1	1	1	1	1	1	0	0.5	0	0	0	0	1	0	0
SW787.09	1	1	0	0	0	0.5	1	0	0	1	0	1	1	0	1	1	1	1	0	0	0	1	1	1	0	0	1	1	1	1	1	0.5	0	1	1	1	1	1	1	1	0	0.5	0	0	0	0	1	0	0
SW787.10	1	1	0	0	0	0	1	0	0	1	0	1	1	0	1	1	1	1	0	0	0	1	1	1	0	0	1	1	1	0	1	0	0	1	1	1	1	1	1	1	0	1	0	0	0	0	1	0	0
SW788.01	1	1	0	0	0	0	1	0	0	1	0	1	0	0.5	1	1	1	1	0	0	1	1	1	1	0	0	0	1	1	0	0	0	0.5	0	0	0.5	1	0	1	0.5	0	1	0	0	0	1	1	0	1
SW788.02	1	1	0	0	0	0	1	0	0	1	0	1	1	1	1	1	1	1	1	0	1	1	1	1	0	0	0.5	1	1	0	1	0	0.5	1	0	0	1	0	1	1	0.5	1	0	1	0	1	1	0	1
SW788.03	1	1	0	0	0	0	1	0	0	1	0	1	0	0	1	1	1	1	0	0	1	1	1	1	0	0	0.5	1	1	0	0.5	0	1	1	0	0	1	0	1	0.5	0	1	0	0	0	1	1	0	1
SW788.04	1	1	0.5	0	0	0	1	0	0	1	0	1	0	0.5	1	1	1	1	0.5	0	1	1	1	1	0	0	0	1	1	0	0.5	0	1	0.5	1	0	1	0	1	1	1	1	0	0	0	1	1	0	1
SW788.05	1	1	0.5	0	0	0	1	0	0	1	0	1	0	1	1	1	1	0	1	0	1	1	1	1	0	0	1	1	1	0	0.5	0	0.5	0.5	0.5	0.5	1	0	1	1	0.5	1	0.5	0	0	1	1	0	1
SW788.06	0	1	0	0	1	0	1	0	0	1	0	1	1	0	1	1	1	1	0	0	1	1	1	1	0.5	0	0.5	1	1	0	0	0	0.5	1	1	0	1	0	1	1	0	1	0.5	0.5	0.5	1	1	0	1
SW788.07	1	1	1	0	0	0	1	0	0	1	0	1	1	0.5	1	1	1	0.5	1	0	1	1	1	1	0	0	1	1	1	0	1	0	1	1	1	0.5	1	0	1	1	1	1	0.5	0	0	1	1	1	1
SW788.08	1	1	0	0	0	0	1	0	0	1	0	1	0.5	0.5	1	1	1	1	0.5	0	1	1	1	1	0	0	0.5	1	1	0	0.5	0	1	0	1	0.5	1	0	1	1	0	1	0	0	0	1	1	0	1
SW788.09	1	1	0	0	0.5	0	1	0	0	1	0	1	1	0.5	1	1	1	1	0	0	1	1	1	1	1	0	0.5	1	1	0	0.5	0	1	1	1	0	1	0	1	0	0	1	0	0	0	1	1	0	1
SW788.10	1	1	1	0	0	0	1	0	0	1	0	1	1	0.5	1	1	1	0.5	1	0	1	1	1	1	0	0	1	1	1	0	1	0	0.5	0.5	1	0.5	1	0	1	1	1	1	0	0	0	1	1	0.5	1
SW789.01	0.5	1	0	0	0.5	0	1	0	0	1	0	1	1	0	1	1	1	1	0	0	1	1	1	1	0	0	1	1	1	0	0.5	0	0.5	1	1	0.5	1	0	1	1	1	1	0	0.5	0	1	1	0	1
SW789.02	0.5	1	0	0	0	0	1	0	0	1	0	1	1	0	1	1	1	1	0	0	1	1	1	1	0	0	0.5	1	1	0	1	0	0.5	0	1	1	0.5	0.5	1	1	0	0.5	0	0	0	0.5	1	0	0.5
SW789.04	1	0	0	0	0	1	1	0	0	1	0	1	1	0	1	1	1	1	0	0	1	1	0	0	0.5	0	1	1	1	0	1	0	0	0.5	1	1	1	0	1	1	0	1	0	0	0	1	1	0	1
SW789.05	0.5	1	0	0	0	0	1	0	1	1	0.5	1	1	0	1	1	1	1	0	0	0.5	1	1	1	0	0	1	1	1	0	1	0	0	1	1	1	1	1	1	1	0	1	0	1	0	1	1	0	0.5
SW789.06	0.5	1	0	0	0	0.5	1	0	0	1	1	1	1	0	1	1	1	1	0	0	1	1	1	1	0	0	1	0.5	1	0	1	0	0	0.5	1	1	1	0.5	0.5	1	0	1	0	0	0	0	1	0	0
SW789.07	1	1	0	0	0	0	1	0	0	1	0	1	1	0	1	1	1	1	0	0	1	1	1	1	0	0	1	1	1	0	0.5	0	0.5	1	1	0.5	1	0.5	1	1	0	0.5	0	0	0	1	1	0	1
SW789.08	1	1	0	0	0	1	1	0	0	1	1	0	1	0	1	1	1	1	0	0	1	1	1	1	0.5	0	1	1	1	0.5	1	1	0	1	1	1	1	0	0.5	1	0	0.5	0	0.5	0	0	1	0	0.5
SW789.09	1	1	0	0	0	0	1	0	0	1	0	1	0	0	1	1	1	1	0	0	0.5	1	1	1	0	0	1	1	1	0	1	0	0	1	1	1	1	0	1	1	0.5	1	0	1	0	1	1	0	0.5
SW790.01	0	1	0	0	1	0	1	0	0	1	0	1	1	0	1	1	1	1	0	0	1	1	1	1	1	0	1	1	1	0	1	0	0.5	0.5	1	0	1	0	1	1	0	1	0	0	1	1	1	0	1
SW790.02	1	1	0	0	1	0	1	0	0	1	0	1	0	0	1	1	1	1	0	0	1	1	1	1	0	0	1	1	1	0	0.5	0	0.5	0.5	1	0	1	0	1	1	0.5	1	0	0.5	1	1	1	0	1
SW790.03	0	1	0	0	1	0	1	0	0	1	0	1	1	0	1	1	1	1	0	0	1	1	1	1	0	0	0	1	1	0	0.5	0	0.5	1	1	0	1	0	1	1	1	1	0	1	0	1	1	0	1
SW790.04	0.5	1	0	0	1	0	1	0	0	1	0	1	1	0	1	1	1	1	0	0	1	1	1	1	1	0	1	1	1	0	0.5	0	1	1	1	0	1	0	1	1	0.5	1	0	1	0.5	1	1	0	1
SW790.06	0	1	0	0	1	0	1	0	0	1	0	1	1	0	1	1	1	1	0	0	0.5	1	1	1	0.5	0	1	1	1	0	1	0	0.5	1	1	0	1	0	1	1	0.5	1	0	1	1	1	1	0	1
SW790.07	0	1	0	0	1	0	1	0	0	1	0	1	1	0	1	1	1	1	0	0	1	1	1	1	1	0	0.5	1	1	0	0.5	0	0.5	0	1	0	1	0	1	1	0	1	0	0	0.5	1	1	0	1
SW793.01	1	1	1	0	0	0	1	0	0	1	0	1	1	1	1	1	1	1	0	0	1	1	1	1	0	0	1	1	1	0	0.5	0	0	1	1	0	1	0	1	1	0.5	1	0	0	0	1	1	0	1
SW793.02	1	1	0	0	0	0	1	0	0	1	0	1	1	1	1	1	1	0.5	0.5	0	1	1	1	1	0	0	0.5	1	1	0	0.5	0	0.5	0	1	0.5	1	0	1	1	1	1	0	0	0	1	1	0	1
SW793.03	1	1	0	0	0	0	1	0	0	1	0	1	1	0.5	1	1	1	0.5	1	0	1	1	1	1	0	0	0.5	1	1	0	1	0	0.5	0	1	0	1	0	1	1	0	1	0	0	0	1	1	0	1
SW793.06	1	1	0	0	0	0	1	0	0	1	0	1	1	0	1	1	1	0.5	0.5	0	1	1	1	1	0	0	0.5	1	1	0	0.5	0	1	0.5	1	0.5	1	0	1	1	1	1	1	0	0	1	1	0	1
SW793.07	1	1	0	0	0	0	1	0	0	1	0	1	1	0	1	1	1	0	0.5	0	1	1	1	1	0	0	1	1	1	0	1	0	1	0	1	0.5	1	0	1	1	0.5	1	0.5	0	0	1	1	0	1
SW793.09	1	1	0	0	0	0	1	0	0	1	0	1	1	1	1	1	1	1	0	0	1	1	1	1	0	0	0.5	1	1	0	0.5	0	1	0	1	0.5	1	0	1	1	0	1	0	0	0	1	1	0	1
SW793.10	1	1	0	0	0	0	1	0	0	1	0	1	1	0.5	1	1	1	1	0	0	1	1	1	1	0	0	1	1	1	0	1	0	1	1	1	1	1	0	1	0.5	0	1	1	0	0	1	1	0	1
SW795.01	1	1	0.5	0	0	0	1	0	0	1	0	1	1	0.5	1	1	1	0.5	0.5	0	1	1	1	1	0	0	0.5	1	1	0	0	0	0	0	1	1	1	0	0.5	1	0	1	1	0	0	1	1	1	1
SW795.02	1	1	0	0	1	0	1	0	0	1	0	1	1	1	1	1	1	0.5	0.5	0	1	1	1	1	0	0	1	1	1	0	0	0	1	0	1	1	1	0	1	0.5	0.5	1	0.5	0	0	1	1	0	1
SW795.04	1	1	0	0	0	0	1	0	0	1	0	1	0	0.5	1	1	1	1	0.5	0	1	1	1	1	0	0	0.5	1	1	0	1	0	1	1	1	0.5	1	0	1	0	0	1	0	0	0	0.5	1	0	1
SW795.06	1	1	0	0	0	0	1	0	0	1	0	1	1	0	1	1	1	1	0	0	1	1	1	1	1	0	1	1	1	0	0.5	0	1	0	1	1	1	0	1	1	0	1	0.5	0	0	1	1	0.5	1
SW795.07	1	1	0	0	0	0	1	0	0	1	0	1	1	0	1	1	1	1	0.5	0	1	1	1	1	0	0	0.5	1	1	0	0	0	0.5	1	1	0.5	1	0	1	1	1	1	0	0	0	1	1	0	1
SW795.08	1	1	0	0	0	0	1	0	0	1	0	1	1	0.5	1	1	1	1	0	0	1	1	1	1	1	0	0.5	1	1	0	0.5	0	0.5	0.5	1	0	1	0	1	1	0.5	1	0	0	0	1	1	1	1
SW795.09	1	1	0	0	1	0	1	0	0	1	0	1	0	0	1	1	1	1	0	0	1	1	1	1	0	0	0.5	1	1	0	1	0	0.5	0	0	0.5	1	0	1	1	0	1	0.5	0	0	1	1	0.5	1
SW795.10	1	1	0	0	0	0	1	0	0	1	0	1	1	0	1	1	1	1	1	0	1	1	1	1	1	0	0.5	1	1	0	1	0	1	0.5	1	0.5	1	0	1	0.5	0	1	0	0	0	1	1	0.5	1
SW796.01	1	1	0.5	0	0	0	1	0	0	1	0	1	1	0	1	1	1	1	0.5	0	1	1	1	1	0	0	1	1	1	0	0.5	0	1	0.5	1	0	1	0	1	1	1	1	0	0	0	1	1	0	1
SW796.02	1	1	0	0	0	0	1	0	0	1	0	1	1	0.5	1	1	1	0	1	0	1	1	1	1	0	0	0.5	1	1	0	0.5	0	0	0.5	1	0.5	1	0	1	1	0.5	1	0.5	0	0	1	1	0	1
SW796.03	1	1	1	0	0	0	1	0	0	1	0	1	1	1	1	1	1	0.5	0.5	0	1	1	1	1	0	0	0	1	1	0	0.5	0	1	0	1	0.5	1	0	1	1	0.5	1	0.5	0	0	1	1	0	1
SW796.04	1	1	1	0	0	0	1	0	0	1	0	1	1	0.5	1	1	1	1	1	0	1	1	1	1	0	0	0.5	1	1	0	0.5	0	1	0.5	1	0.5	1	0	1	1	1	1	0	0	0	1	1	1	1
SW796.05	1	1	1	0	0	0	1	0	0	1	0	1	1	0.5	1	1	1	0.5	0.5	0	1	1	1	1	0	0	1	1	1	0	0.5	0	0.5	0	1	0.5	1	0	1	0	0.5	1	0	0	0	1	1	1	1
SW796.06	1	1	0	0	0	0	1	0	0	1	0	1	1	1	1	1	1	0.5	1	0	1	1	1	1	0	0	1	1	1	0	1	0	1	0	1	0.5	1	0	1	1	0.5	1	0	0	0	1	1	0	1
SW796.07	1	1	0.5	0	0	0	1	0	0	1	0	1	1	1	1	1	1	0.5	0.5	0	1	1	1	1	0	0	0.5	1	1	0	0.5	0	0	0	1	0.5	1	0	1	1	0.5	1	0	0	0	1	1	0.5	1
SW796.08	1	1	0	0	0	0	1	0	0	1	0	1	1	0	1	1	1	1	0.5	0	1	1	1	1	0	0	0.5	1	1	0	0.5	0	0.5	0	1	0.5	1	0	1	1	0.5	1	0	0	0	1	1	0	1
SW796.09	1	1	0	0	0	0	1	0	0	1	0	1	1	0	1	1	1	1	0	0	1	1	1	1	0	0	0	1	1	0	0	0	0.5	1	1	0.5	1	0	1	1	0.5	1	1	0	0	1	1	0	1
SW796.10	1	1	0	0	0	0	1	0	0	1	0	1	1	0.5	1	1	1	1	0.5	0	1	1	1	1	0	0	0.5	1	1	0	0.5	0	0	0	1	0	1	0	1	1	0	1	0	0	0	1	1	0	1
SW797.01	1	1	0	0	0	0	1	0	0	1	0	1	1	0.5	1	1	1	1	0	0	1	1	1	1	0	0	0.5	1	1	0	1	0	0.5	0.5	0	0.5	1	0	1	1	0	1	0	0	0	1	1	0	1
SW797.02	1	1	0	0	0	0	1	0	0	1	0	1	1	0	1	1	1	0	1	0	1	1	1	1	0	0	0.5	1	1	0	0.5	0	0	0.5	1	0	1	0	1	0.5	0.5	1	0.5	0	0	1	1	0	1
SW797.03	1	1	0	0	0	0	1	0	0	1	0	1	1	0	1	1	1	1	0.5	0	1	1	1	1	0	0	0.5	1	1	0	0.5	0	1	0.5	1	0	1	0	1	1	0.5	1	0	0	0	1	1	0	1
SW797.04	1	1	0	0	0	0	1	0	0	1	0	1	1	1	1	1	1	1	0	0	1	1	1	1	0	0	1	1	1	0	1	0	1	1	1	0.5	1	0	1	1	0	1	0	0	0	1	1	0	1
SW797.05	1	1	0	0	0	0	1	0	0	1	0	1	1	0.5	1	1	1	1	0.5	0	1	1	1	1	0	0	0	1	1	0	0.5	0	1	1	1	0.5	1	0	1	1	1	1	0	0	0	1	1	0	1
SW797.06	1	1	0	0	0	0	1	0	0	1	0	1	1	1	1	1	1	1	0.5	0	1	1	1	1	0	0	0.5	1	1	0	0.5	0	1	1	1	0.5	1	0.5	1	1	1	1	0	0	0	1	1	0	1
SW797.09	1	1	0	0	0	0	1	0	0	1	0	1	1	0.5	1	1	1	1	0.5	0	1	1	1	1	0	0	0	1	1	0	1	0	1	1	0	1	1	0	1	1	0	1	0	0	0	1	1	0	1
SW797.10	1	1	0	0	0	0	1	0	0	1	0	1	1	1	1	1	1	1	1	0	1	1	1	1	0	0	1	1	1	0	0.5	0	1	0.5	0	0.5	1	0	1	1	0.5	1	1	0	0	1	1	0	0
SW798.01	1	1	0.5	0	0	0	1	0	0	1	0	1	1	0	1	1	1	0.5	1	0	1	1	1	1	0	0	1	1	1	0	0	0	0	0	1	0.5	1	0	1	1	1	1	0	0	0	1	1	1	1
SW798.05	1	1	0	0	0	0	1	0	0	1	0	1	1	0.5	1	1	1	0	0.5	0	1	1	1	1	0	0	0.5	1	1	0	0.5	0	0	0	1	1	1	0	1	1	0	1	1	0	0	1	1	0	1
SW798.06	1	1	1	0	0	0	1	0	0	1	0	1	1	0.5	1	1	1	0.5	1	0	1	1	1	1	0	0	1	1	1	0	0	0	0	0	1	1	1	0	1	1	0	1	0	0	0	1	1	0	1
SW798.09	1	1	1	0	0	0	1	0	0	1	0	1	1	0.5	1	1	1	0.5	0.5	0	1	1	1	1	0	0	0.5	1	1	0	0.5	0	0.5	0.5	1	0.5	1	0	1	1	1	1	1	0	0	1	1	0	1
SW798.10	1	1	1	0	0	0	1	0	0	1	0	1	0	1	1	1	1	1	0	0	1	1	1	1	0	0	0.5	1	1	0	0.5	0	0.5	0	1	0.5	1	0	1	1	0	1	0	0	0	1	1	0	1
SW799.02	1	1	0	0	0	0	1	0	0	1	0	1	1	0.5	1	1	1	0.5	1	0	1	1	1	1	0.5	0	1	1	1	0	0.5	0	0.5	0	1	1	1	0	1	1	0	1	0.5	0	0	1	1	0	1
SW799.03	1	1	0	0	0	0	1	0	0	1	0	1	1	0.5	1	1	1	1	0.5	0	1	1	1	1	0.5	0	0.5	1	1	0	0	0	0	0	1	0.5	1	0	1	1	0	1	0	0	0	1	1	0	1
SW799.05	1	1	0.5	0	0	0	1	0	0	1	0	1	1	1	1	1	1	0	1	0	1	1	1	1	0	0	1	1	1	0	0	0	0.5	0	1	1	1	0	1	1	0.5	1	1	0	0	1	1	0	1
SW799.07	1	1	0	0	0	0	1	0	0	1	0	1	1	0	1	1	1	0	1	0	1	1	1	1	0	0	1	1	1	0	0	0	0.5	0.5	1	1	1	0	1	1	0.5	1	0.5	0	0	1	1	0	1
SW799.08	1	1	0	0	0	0	1	0	0	1	0	1	1	0.5	1	1	1	0.5	1	0	1	1	1	1	1	0	0.5	1	1	0	1	0	0.5	0	1	0.5	1	0	1	1	0.5	1	1	0	0	1	1	0	1
SW799.09	1	1	1	0	0	0	1	0	0	1	0	1	1	0	1	1	1	1	0.5	0	1	1	1	1	1	0	0	1	1	0	1	0	1	0	1	1	1	0	1	1	0	1	0	0	0	1	1	0	1
SW799.10	1	1	0	0	0	0	1	0	0	1	0	1	1	0.5	1	1	1	0.5	1	0	1	1	1	1	0	0	0.5	1	1	0	0.5	0	0	0.5	1	0	1	0	1	1	1	1	0	0	0	1	1	0.5	1
SW802.01	1	1	0	0	0	0	1	0	0	1	0	1	0	1	1	1	1	1	0.5	0	1	1	1	1	0	0	0	1	1	0	0.5	0	1	1	0	0.5	1	0	1	1	0	1	0	0	0	1	1	0	1
SW802.02	1	1	0	0	0	0	1	0	0	1	0	1	1	1	1	1	1	1	0.5	0	1	1	1	1	0	0	0	1	1	0	0.5	0	1	1	0.5	0.5	1	0	1	1	0.5	1	0	0	0	1	1	0	1
SW802.03	1	1	0	0	0	0	1	0	0	1	0	1	1	1	1	1	1	1	0.5	0	1	1	1	1	0	0	0	1	1	0	1	0	1	1	1	0	1	0	1	1	0	1	0	0	0	1	1	0	1
SW802.04	1	1	0	0	0	0	1	0	0	1	0	1	1	0.5	1	1	1	1	0.5	0	1	1	1	1	0	0	0	1	1	0	0.5	0	1	0.5	1	0.5	1	0	1	1	1	1	0	0	0	1	1	0	1
SW802.05	1	1	0	0	0	0	1	0	0	1	0	1	1	0.5	1	1	1	1	0	0	1	1	1	1	0	0	0.5	1	1	0	0.5	0	1	0.5	1	0.5	1	0	1	1	0	1	0	0	0	1	1	0	1
SW802.06	1	1	0	0	0	0	1	0	0	1	0	1	1	0.5	1	1	1	1	0	0	1	1	1	1	0	0	0.5	1	1	0	0.5	0	1	1	0.5	1	1	0	1	1	0	1	0	0	0	1	1	0	1
SW803.02	1	1	0	0	0	0	1	0	0	1	0	1	1	0.5	1	1	1	1	0	0	1	1	1	1	0	0	0.5	1	1	0	1	0	1	0.5	1	0	1	0	1	1	1	1	0	0	0	1	1	0	1
SW803.03	1	1	0	0	0	0	1	0	0	1	0	1	1	1	1	1	1	0.5	1	0	1	1	1	1	0	0	0.5	1	1	0	0	0	0	0	1	0.5	1	0	1	1	0.5	1	0.5	0	0	1	1	0	1
SW803.04	1	1	0	0	0	0	1	0	0	1	0	1	1	0.5	1	1	1	0	0.5	0	1	1	1	1	0	0	0	1	1	0	0.5	0	1	0	1	0.5	1	0	1	1	0.5	1	0.5	0	0	1	1	0	1
SW803.05	1	1	0	0	0	0	1	0	0	1	0	1	1	0.5	1	1	1	1	0.5	0	1	1	1	1	0	0	0.5	1	1	0	0.5	0	1	0	1	0.5	1	0	1	1	0	1	0	0	0	1	1	0	1
SW803.06	1	1	0	0	0	0	1	0	0	1	0	1	1	0.5	1	1	1	0	1	0	1	1	1	1	0	0	0.5	1	1	0	0	0	0	0	1	0.5	1	0	1	1	0.5	1	1	0	0	1	1	0	1
SW803.07	1	1	1	0	0	0	1	0	0	1	0	1	1	0.5	1	1	1	1	0	0	1	1	1	1	0	0	0.5	1	1	0	1	0	0	1	1	1	1	0	1	1	0	1	1	0	0	1	1	0	1
SW803.08	1	1	0	0	0	0	1	0	0	1	0	1	1	0.5	1	1	1	1	0.5	0	1	1	1	1	1	0	0.5	1	1	0	0	0	0.5	0	1	0	1	0	1	1	0.5	1	0.5	0	0	1	1	0	1
SW803.09	1	1	0	0	0	0	1	0	0	1	0	1	1	1	1	1	1	0.5	1	0	1	1	1	1	0	0	0.5	1	1	0	0	0	1	0.5	1	1	1	0	1	1	0	1	1	0	0	1	1	0	1
SW803.10	1	1	0	0	0	0	1	0	0	1	0	1	1	0.5	1	1	1	0	0.5	0	1	1	1	1	0	0	1	1	1	0	0.5	0	1	0	1	1	1	0	1	1	0	1	1	0	0	1	1	1	1
SW805.01	1	1	0	0	0	0	1	0	0	1	0	1	1	0.5	1	1	1	1	0.5	0	1	1	1	1	0	0	0.5	1	1	0	0.5	0	0	1	1	0.5	1	0	1	1	0.5	1	0	0	0	1	1	0.5	1
SW805.02	1	1	0	0	0	0	1	0	0	1	0.5	1	1	0	1	1	1	1	0.5	0	1	1	1	1	0	0	0	1	1	0	0.5	0	1	1	1	1	1	0	1	1	1	1	0	0	0	1	1	1	1
SW805.03	1	1	0	0	0	0	1	0	0	1	0	1	1	0.5	1	1	1	0.5	1	0	1	1	1	1	0	0	0.5	1	1	0	0	0	0.5	1	1	1	1	0	1	1	0.5	1	0	0	0	1	1	0.5	1
SW805.04	1	1	0	0	0	0	1	0	0	1	0	1	1	0	1	1	1	1	0.5	0	1	1	1	1	0	0	0	1	1	0	1	0	0.5	1	1	0.5	1	0	1	1	0.5	1	0	0	0	1	1	0	1
SW805.05	1	1	0	0	0	0	1	0	0	1	0	1	1	0.5	1	1	1	0.5	1	0	1	1	1	1	0	0	0.5	1	1	0	0	0	0	0	1	0.5	1	0	1	1	0	1	0	0	0	1	1	0	1
SW805.06	1	1	0	0	0	0	1	0	0	1	0	1	1	0.5	1	1	1	0.5	1	0	1	1	1	1	0	0	1	1	1	0	0.5	0	0.5	0.5	1	0.5	1	0	1	1	0	1	1	0	0	1	1	0	1
SW805.07	1	1	0	0	0	0	1	0	0	1	0	1	1	0.5	1	1	1	0	0.5	0	1	1	1	1	0	0	0.5	1	1	0	1	0	0.5	0	0.5	0.5	1	0	1	1	0.5	1	1	0	0	1	1	0	1
SW805.08	1	1	0	0	0	0	1	0	0	1	0	1	1	0.5	1	1	1	0	1	0	1	1	1	1	0	0	1	1	1	0	0	0	0	0.5	1	0.5	1	0	1	1	0.5	1	0	0	0	1	1	0	1
SW805.09	1	1	0	0	0	0	1	0	0	1	0	1	1	0.5	1	1	1	0	1	0	1	1	1	1	0	0	0	1	1	0	0.5	0	0	0.5	1	0.5	1	0	1	1	0.5	1	1	0	0	1	1	0	1
SW805.10	1	1	0	0	0	0	1	0	0	1	0	1	1	0.5	1	1	1	1	0.5	0	1	1	1	1	0	0	0.5	1	1	0	1	0	1	0.5	1	0.5	1	0	1	1	1	1	1	0	0	1	1	0	1
SW806.01	1	1	0	0	0	0	1	0	0	1	0	1	1	1	1	1	1	0.5	0.5	0	1	1	1	1	0	0	0.5	1	1	0	0.5	0	0	0.5	0.5	1	1	0	1	1	0	1	1	0	0	1	1	0	1
SW806.02	1	1	0	0	0	0	1	0	0	1	0	1	0	0.5	1	1	1	0	0.5	0	1	1	1	1	0	0	0.5	1	1	0	0.5	0	0.5	0	0	0.5	1	0	1	1	0	1	1	0	0	1	1	0	1
SW806.03	1	1	0	0	0	0	1	0	0	1	0	1	0	0	1	1	1	0	1	0	1	1	1	1	0	0	0.5	1	1	0	0.5	0	1	0	0	0.5	1	0	1	1	0	1	0	0	0	1	1	0	1
SW806.04	1	1	0	0	0	0	1	0	0	1	0	1	0	0	1	1	1	1	0.5	0	1	1	1	1	0	0	0.5	1	1	0	1	0	1	0.5	0	0	1	0	1	0.5	0	1	0	0	0	1	1	0	1
SW806.05	1	1	0	0	0	0	1	0	0	1	0	1	0.5	0	1	1	1	0	1	0	1	1	1	1	0	0	1	1	1	0	1	0	0.5	1	1	1	1	0	1	1	0.5	1	0.5	0	0	1	1	0	1
SW806.06	1	1	0	0	0	0	1	0	0	1	0	1	1	0	1	1	1	0	1	0	1	1	1	1	0	0	0.5	1	1	0	0	0	1	0	0.5	0.5	1	0	1	1	0	1	0.5	0	0	1	1	0	1
SW806.07	1	1	0	0	0	0	1	0	0	1	0	1	1	0	1	1	1	0.5	1	0	1	1	1	1	0	0	1	1	1	0	0	0	1	0.5	1	0	1	0	1	1	0	1	1	0	0	1	1	0.5	1
SW806.08	1	1	0	0	0	0	1	0	0	1	0	1	1	0	1	1	1	0	0.5	0	1	1	1	1	0	0	1	1	1	0	0	0	0	0	0	0.5	1	0	1	1	0	1	0.5	0	0	1	1	0	1
SW806.09	1	1	0	0	0	0	1	0	0	1	0	1	1	0.5	1	1	1	0.5	0.5	0	1	1	1	1	0	0	0.5	1	1	0	0	0	1	0	1	0.5	1	0	1	1	0	1	0	0	0	1	1	0	1
SW808.01	0	1	0	0	0	0.5	1	0	0	1	0	1	1	0	1	1	1	1	0	0	0.5	1	1	1	1	0	1	1	1	0	1	0	0	1	1	1	1	1	1	1	0	1	0	0	0	1	1	0	0
SW808.02	0.5	1	0	0	0	0.5	1	0	0	1	0	1	1	0	1	1	1	1	0	0	1	0.5	1	1	0.5	0	1	1	1	0	1	0	0	1	1	0.5	1	0.5	1	1	0	1	0	0	0	1	1	0	0.5
SW808.03	1	0.5	0	0	0	1	1	0	0	1	0	1	1	0	1	1	1	1	0	0	0	1	1	1	0.5	0	1	1	1	0	1	0	0	1	1	1	1	0.5	1	1	0	0	0	0	0	1	1	0	0
SW808.04	1	1	0	0	0	0.5	1	0	0	0.5	0	1	1	0	0.5	1	1	1	0	0	1	1	1	0	0	0	0.5	1	1	0	1	0	0	1	1	1	1	1	1	1	0	0.5	0	0	0	0.5	1	0	0.5
SW808.05	0.5	0.5	0	0	0	0.5	1	0	0	1	0	1	1	0	1	1	1	1	0	0	0.5	0.5	1	1	0	0	1	1	1	0	1	0	0	1	1	1	1	1	1	1	0	1	0	0	0	1	1	0	1
SW808.06	1	0.5	0	0	0	0.5	1	0	0	1	0	1	1	0	0.5	1	1	1	0	0	1	1	1	1	0	0	1	1	1	0	1	0	0	1	1	1	1	1	1	1	0	0	0	0	0	0.5	1	0	0
SW808.07	1	1	0	0	0	0.5	1	0	0	1	0	1	1	0	1	1	1	1	0	0	1	1	1	1	0	0.5	1	1	1	0	1	0	0	1	1	1	1	1	1	1	0	0.5	0	0	0	1	1	0	1
SW808.08	0.5	0.5	0	0	0	1	1	0	0	0.5	0	1	1	0	1	1	1	1	0	0	0.5	1	1	1	0.5	0	1	1	1	0	1	0	0	1	1	1	1	0.5	1	1	0	0.5	0	0	0	1	1	0	0.5
SW808.09	0.5	0.5	0	0	0	0.5	1	0	0	1	0	1	1	0	1	1	1	1	0	0	1	0.5	1	1	0.5	0	1	1	1	0	1	0	0	1	1	0.5	1	1	1	1	0	1	0	0	0	1	1	0	0.5
SW808.10	0.5	1	0	0	0	1	1	0	0	1	0	1	1	0	1	1	1	1	0	0	1	1	1	0	0.5	1	1	1	1	0	1	0	0	1	1	1	1	0.5	1	1	0	0.5	0	0	0	1	1	0	0.5
SW809.01	1	1	0	0	0	0.5	1	0	0	1	0	1	1	0	0	1	1	1	0	0	1	0.5	1	1	0	0	1	1	1	0	1	0	0	1	1	1	0	1	1	1	0	1	0	0	0	1	1	0	1
SW809.02	0.5	1	0	0	0	0	1	0	0	1	0	1	1	0	1	0.5	1	1	0	0.5	1	1	1	1	0	0	1	1	1	0	1	0	0	1	1	1	1	1	1	1	0	1	0	0	0	0.5	1	0	0
SW809.03	0.5	1	0	0	0	0.5	1	0	0	1	0	0.5	1	0	1	0	0.5	1	0	0	1	0.5	1	0	1	0	1	0	1	0	1	0	0	1	1	1	0	1	1	1	0	1	0	0.5	0	0.5	1	0	0.5
SW809.04	1	1	0	0	0	0	1	0.5	0	0.5	0.5	1	1	0	1	1	1	1	0	0	1	1	1	0	0	0	1	0.5	1	0.5	0	0.5	0	1	1	1	0	0.5	0.5	1	0	0.5	0	0.5	0	0.5	1	0	0
SW809.05	0.5	1	0	0	0	0.5	1	0	0.5	1	0	1	1	0	1	0.5	1	1	0	0	1	1	1	1	0.5	0	1	0.5	1	0	0.5	1	0	1	1	1	0	0.5	1	1	0	1	0	0	0	1	1	0	1
SW809.06	1	0.5	0	0	0.5	0.5	1	0	0	0	1	1	1	0	1	1	1	1	0	0	0.5	1	1	0	0.5	0	1	1	1	0	1	0	0	1	1	1	1	0.5	1	1	0	1	0	0	0	1	1	0	0
SW809.07	0.5	0.5	0	0	0	0.5	1	0.5	0	1	0	0	1	0	1	1	1	1	0	0	1	1	1	0	0.5	0	1	1	1	0	1	0	0	1	1	1	0	0.5	1	1	0	1	0	0	0	1	1	0	0
SW809.08	0.5	1	0	0	0	1	1	0	0	1	0	1	1	0	1	1	0	1	0	1	1	0.5	1	1	0.5	0	1	1	1	0	1	0	0	1	1	1	0	0.5	1	1	0	1	0	0	0	0	1	0	1
SW809.09	0.5	1	0	0	0	0.5	1	0	0	1	0	1	1	0	1	0.5	1	1	0	0	0.5	0.5	1	0	0	0	1	1	1	0	1	0	0	1	1	1	1	1	0	1	0	1	0	1	0	1	1	0	0.5
SW809.10	0.5	1	0	0	0	1	1	0	0	1	1	1	1	0	0	1	1	1	0	1	1	1	1	1	0	0	1	1	1	0	1	0	0	1	1	1	1	1	1	1	0	0.5	0	0	0	1	1	0	1
SWG32.01	0	1	0	0	1	0	1	0	0	1	0	1	1	0	1	1	1	1	0	0	1	1	1	1	1	0	1	1	1	0	1	0	0.5	1	1	0	1	0	1	1	0	1	0.5	1	1	1	1	0	1
SWG32.02	0	1	0	0	1	0	1	0	0	1	0	1	1	0	1	1	1	1	0	0	1	1	0.5	1	1	0	1	1	1	0	0.5	0	0	1	1	0	1	0	1	1	0.5	1	1	1	1	1	1	0	1
SWG32.03	0	1	0	0	1	0	1	0	0	1	0	1	1	0	1	1	1	1	0	0	1	1	1	1	1	0	1	1	1	0	1	0	0	1	1	0	1	0	1	1	0	1	0	1	1	1	1	0	1
SWG32.04	0	1	0	0	1	0	1	0	0	1	0	1	1	0	1	1	1	1	0	0	1	1	1	1	1	0	1	1	1	0	0	0	0	1	1	0	1	0	1	1	0.5	1	0.5	1	1	1	1	0	1
SWG32.05	0	1	0	0	1	0	1	0	0	1	0	1	1	0	1	1	1	1	0	0	1	1	1	1	1	0	1	1	1	0	0.5	0	0	1	1	0	1	0	1	1	0	1	0	1	0.5	1	1	0	1
SWG32.08	0	1	0	0	1	0	1	0	0	1	0	1	1	0	1	1	1	1	0	0	1	1	1	1	1	0	0	1	1	0	0.5	0	0.5	1	1	0	1	0	1	1	0	1	0	0.5	1	1	1	0	1
SWG32.10	0	1	0	0	1	0	1	0	0	1	0	1	1	0	1	1	1	1	0	0	1	1	1	1	1	0	1	1	1	0	0.5	0	0.5	1	1	0	1	0	1	1	0	1	0.5	0.5	1	1	1	0	1
SWG39.01	0	1	0	0	1	0	1	0	0	1	0	1	1	0	1	1	1	1	0	0	1	1	1	1	0.5	0	1	1	1	0	0.5	0	1	0	1	0	1	0	1	1	0	1	0	0	1	1	1	0	1
SWG39.02	0	1	0	0	1	0	1	0	0	1	0	0	1	0	1	1	1	1	0	0	1	1	1	1	0	0	1	1	1	0	1	0	0.5	1	1	0	1	0	1	1	0.5	1	0.5	1	0.5	1	1	0.5	1
SWG39.03	1	1	0	0	0	0.5	1	0	0	1	1	1	1	0	1	1	1	1	0	0	1	1	1	1	0	0	1	1	1	0	1	0	0	0.5	1	1	1	1	1	1	0	1	0	0	0	1	1	0	1
SWG39.05	0	1	0	0	1	0	1	0	0	1	0	1	1	0	1	1	1	0	0	0	1	1	1	1	1	0	1	1	1	0	0.5	0	1	1	1	0.5	1	0	1	1	1	1	0	1	1	1	1	0.5	1
SWG39.06	0	1	0	0	1	0	1	0	0	1	0	1	1	0	1	1	1	1	0	0	1	1	1	1	1	0	1	1	1	0	0.5	0	0	0	1	0	1	0	1	1	0	1	0	1	1	1	1	0	1
SWG39.07	0	1	0	0	1	0	1	0	0	1	0	1	1	0	1	1	1	1	0	0	1	1	1	1	0	0	1	1	1	0	1	0	0	1	1	0	1	0	1	1	0	1	0.5	1	1	1	1	1	1
SWG39.08	0	1	0	0	1	0	1	0	0	1	0	1	1	0	1	1	1	1	0	0	1	1	1	1	1	0	1	1	1	0	0.5	0	0	1	1	0	1	0	1	1	0	1	0.5	1	1	1	1	1	1
SWG39.09	0	1	0	0	1	0	1	0	0	1	0	1	1	0	1	1	1	1	0	0	1	1	1	1	0	0	0	1	1	0	0.5	0	1	1	1	0	1	0	1	1	0	1	0	0.5	1	1	1	0.5	1
Timber.01	0	1	0	0	1	0	1	0	0	1	0	1	0	0	1	1	1	1	0	0	1	1	1	1	1	0	0.5	1	1	0	1	0	0.5	1	1	0	1	0	1	1	0	1	0	0.5	1	1	1	0	1
Timber.02	0	1	0	0	1	0	1	0	0	1	0	1	1	0	1	1	1	1	0	0	1	1	1	1	1	0	1	1	1	0	0.5	0	1	1	1	0	1	0	1	1	0	1	0	1	1	1	1	0	1
Timber.03	0	1	0	0	1	0	1	0	0	1	0.5	0	1	0	1	1	1	1	0	0	0	1	1	1	1	0	0	1	1	0	0.5	0	1	1	1	0	1	1	1	1	0.5	1	0	1	0.5	1	1	0	1
Timber.04	0	1	0	0	1	0	1	0	0	1	0	1	1	0	1	1	1	1	0	0	1	1	1	1	1	0	1	0.5	1	0	0.5	0	1	1	1	0	1	0	1	1	1	1	0	0.5	1	1	1	1	1
Timber.05	0	1	0	0	1	0	1	0	0	1	0	0	1	0	1	1	1	1	0	0	1	1	1	1	1	0	1	1	1	0	0	0	1	1	1	0.5	1	0	1	1	0	1	0	1	0	1	1	0.5	1
Timber.06	0	1	0	0	1	0	1	0	0	1	0	1	0.5	0	1	1	1	1	0	0	1	1	1	1	1	0	1	1	1	0	0	0	1	1	1	0	1	0	1	0	0	1	0	1	0	1	1	0	1
Timber.07	0	1	0	0	1	0	1	0	0	1	0	1	0	0	1	1	1	1	0	0	1	1	1	1	1	0	1	1	1	0	0.5	0	1	1	1	0	1	0	1	1	0.5	1	0	1	0	1	1	0	1
Timber.10	0	1	0	0	1	0	1	0	0	1	0	1	1	0	0.5	1	1	1	0	0	0.5	1	1	1	1	0	0	1	1	0	0.5	0	0.5	1	1	0	1	0	1	1	0.5	1	0	1	0	1	1	0	1
WS4U.02	0.5	1	0	0	0	0	1	0	0	1	1	1	1	0	1	1	1	1	0	0	0.5	1	1	1	0	0	1	1	1	0	1	1	0	1	1	1	1	1	1	1	0	1	0	0	0	1	0.5	0	0
WS4U.03	1	0.5	0	0	0	0	1	0	1	1	0.5	1	1	0	0	1	1	1	0	1	1	1	1	1	0.5	0	1	1	1	0.5	1	1	0	1	1	1	1	1	1	1	0	1	0	0	0	1	1	0	0
WS4U.05	0	1	0	0	0	0	1	0	0.5	1	0	1	1	0	1	1	1	1	0	0	1	1	1	1	0.5	0	1	1	1	0	1	0	0	1	1	1	1	1	1	1	0	1	0	0	0	1	1	0	0.5
WS4U.06	1	0	0	0	0	1	1	0	0.5	1	0.5	0	1	0	1	1	1	1	0	0.5	1	0	0.5	1	0	0	1	1	1	0	1	0.5	0	1	1	1	1	0	1	1	0	1	0	0	0	1	0	0	0
WS4U.07	0.5	1	0	0	0	0.5	1	0	1	1	0	1	1	0	1	1	1	1	0	0	1	0	1	1	0.5	0	1	1	1	0	1	0.5	0	1	1	1	1	1	1	1	0	1	0	0	0	1	1	0	0.5
WS4U.08	1	1	0	0	0	1	0	0	0	1	0	1	1	0	1	1	1	1	0	0	0.5	1	1	1	0	0	1	1	1	0.5	1	0	0	1	1	1	1	1	1	1	0	1	0	0	0	1	1	0	0
WS4U.09	1	1	0	0	0	0	0	1	0	1	0	1	1	0	1	1	0.5	1	0	1	0.5	1	1	0.5	0	0	1	1	1	0.5	1	0.5	0	1	1	1	1	1	1	1	0	1	0	0	0	1	1	0	0
WS4U.10	0.5	0.5	0	0	0	0	0.5	1	0	1	1	1	1	0	1	1	1	1	0	0	0.5	1	0	1	0	0	1	1	1	0	1	0.5	0	1	1	1	1	1	1	1	0	0	0	1	0	1	1	0	0.5
WS98-SB.01	1	1	0	0	0	0.5	1	0	0	1	0	1	1	0	1	1	0.5	1	0	0	1	1	1	0	0	0	1	1	1	0	1	0.5	0	1	1	1	1	0.5	1	1	0	0.5	0	0.5	0	1	1	0	0
WS98-SB.02	1	0.5	0	0	0	1	1	0	0	1	0	1	1	0	1	1	1	1	0	0.5	1	1	1	1	0	0	1	0	1	0	1	0.5	0	1	1	1	1	1	1	1	0	1	0	0	0	1	1	0	0.5
WS98-SB.04	0	1	0	0	0	0	1	0	0.5	1	0	1	1	0	1	1	0.5	1	0	1	1	1	0	1	0	0	1	0.5	1	0	1	0	0	1	1	1	1	0	0.5	1	0	1	0	0	0	1	1	0	0
WS98-SB.05	1	0	0	0	0	1	1	0	0	1	0	1	1	0	1	1	1	1	0	0	1	1	1	1	1	0	1	0	1	0	1	0	0	1	1	1	1	1	1	1	0	1	0	0	0	1	0	0	0
WS98-SB.06	0.5	0.5	0	0	0	1	1	0	0	1	0.5	1	1	0	0	1	1	1	0	0	1	1	1	1	0.5	0	1	1	1	0	1	0	0	1	1	1	1	1	1	1	0	0.5	0	0	0	1	1	0	1
WS98-SB.07	0.5	0	0	0	0	0	0.5	0.5	0	1	0	0.5	1	0	1	1	1	1	0	0	1	1	1	1	0	0.5	1	1	1	0	1	0	0	0.5	1	1	1	1	1	1	0	1	0	0.5	0	1	1	0	1
WS98-SB.09	0.5	0	0	0	0	1	1	0	0	1	0.5	0.5	1	0	1	0	0.5	1	0	0.5	1	1	0.5	1	1	1	1	1	1	0	1	0	0	1	1	1	1	0.5	1	1	0	1	0	0	0	1	1	0	1
WS98-SB.10	1	0	0	0	0	0	1	0.5	0	1	0	1	1	0	0.5	1	1	1	0	0	0.5	0	0.5	0	0	0	1	1	1	0	0	1	0	1	1	1	1	0.5	1	1	0	1	0	1	0	1	0.5	0	0
[truncated: 791 more columns]
