# Supplementary material for: Accelerating the Switchgrass (Panicum virgatum L.) Breeding Cycle Using Genomic Selection Approaches
Source: PLoS One. 2014 Nov 12;9(11):e112227. doi: 10.1371/journal.pone.0112227 (PMC4229143; doi:10.1371/journal.pone.0112227)
Supplement: File S1 — Data files used to conduct analysis. All files used to conduct the genomic selection analysis are included in this file. (ZIP) [file pone.0112227.s003.zip › SNP_Info_Chr1.txt]

rs	chrom	pos
TP535907	1	27883
TP601626	1	68331
TP425879	1	211791
TP194710	1	414268
TP39219	1	438834
TP125405	1	439714
TP376873	1	449378
TP313175	1	449411
TP666827	1	469314
TP747012	1	505402
TP146423	1	544039
TP776888	1	544100
TP781106	1	544991
TP488739	1	555133
TP645891	1	570131
TP805046	1	570131
TP13109	1	570841
TP630581	1	574353
TP60363	1	586692
TP145300	1	586778
TP126759	1	600850
TP405192	1	637740
TP156928	1	649695
TP575427	1	649697
TP280070	1	667995
TP267634	1	669262
TP830016	1	698333
TP246890	1	698388
TP318881	1	729499
TP425136	1	819769
TP321924	1	823283
TP255372	1	854673
TP200862	1	866524
TP765382	1	893066
TP301383	1	894018
TP358874	1	897618
TP226670	1	902947
TP4428	1	910104
TP94019	1	930320
TP507056	1	930342
TP463286	1	935365
TP509581	1	935426
TP420451	1	936142
TP386437	1	936168
TP265846	1	956891
TP465761	1	970069
TP510616	1	976903
TP387008	1	986227
TP827812	1	1028308
TP801525	1	1068700
TP451298	1	1076527
TP42954	1	1092558
TP230077	1	1095045
TP17300	1	1136226
TP118977	1	1141154
TP732778	1	1141666
TP602197	1	1144927
TP15218	1	1160334
TP107299	1	1192707
TP664406	1	1213718
TP476142	1	1246586
TP228550	1	1248457
TP574071	1	1255329
TP172720	1	1291016
TP773195	1	1291022
TP375530	1	1294315
TP570323	1	1303173
TP242427	1	1303980
TP523516	1	1309159
TP456361	1	1313148
TP627929	1	1318394
TP397721	1	1327582
TP534018	1	1346778
TP129593	1	1356145
TP128049	1	1356283
TP619175	1	1421442
TP770009	1	1693300
TP115810	1	1718254
TP491800	1	1789141
TP447309	1	1790423
TP53747	1	1790882
TP461219	1	1809070
TP360708	1	1822347
TP554981	1	1984824
TP420895	1	1984885
TP556911	1	2052105
TP815584	1	2062841
TP469698	1	2108165
TP466229	1	2130980
TP302356	1	2192534
TP224565	1	2193395
TP148584	1	2207201
TP158667	1	2207210
TP54409	1	2214696
TP364079	1	2214893
TP343523	1	2216191
TP146138	1	2224002
TP301691	1	2287584
TP154031	1	2294304
TP726011	1	2295508
TP24782	1	2340319
TP450145	1	2341203
TP44325	1	2362581
TP809177	1	2372153
TP431076	1	2412902
TP39261	1	2421787
TP411791	1	2427358
TP358630	1	2427762
TP350201	1	2429639
TP237880	1	2473495
TP331452	1	2473613
TP130131	1	2487642
TP118558	1	2500600
TP62560	1	2519472
TP771014	1	2552288
TP637455	1	2556427
TP532756	1	2557821
TP513331	1	2561263
TP426117	1	2576545
TP573354	1	2576815
TP288784	1	2610463
TP270825	1	2623724
TP756500	1	2624456
TP733161	1	2629127
TP615699	1	2667243
TP53127	1	2678913
TP321428	1	2681464
TP681518	1	2685196
TP298945	1	2692503
TP505112	1	2692539
TP460653	1	2712976
TP647696	1	2799549
TP350994	1	2805879
TP13553	1	2820282
TP30423	1	2830857
TP237801	1	2837734
TP274503	1	2849318
TP560645	1	2908075
TP344107	1	2910421
TP194481	1	2934135
TP319515	1	2946330
TP481624	1	2946479
TP467891	1	2954500
TP716876	1	2977264
TP154385	1	2998264
TP348921	1	3014935
TP172477	1	3051996
TP820682	1	3052982
TP445688	1	3058320
TP601315	1	3058332
TP758783	1	3092108
TP758784	1	3092108
TP339374	1	3096031
TP729951	1	3102977
TP352508	1	3166871
TP244199	1	3215110
TP386102	1	3222214
TP242784	1	3267636
TP826348	1	3267697
TP449240	1	3267708
TP144595	1	3284868
TP292857	1	3297995
TP619477	1	3298117
TP587137	1	3298331
TP161062	1	3357977
TP539691	1	3358018
TP59440	1	3400567
TP695247	1	3405089
TP9497	1	3412331
TP9498	1	3412331
TP366178	1	3524475
TP767056	1	3532468
TP599282	1	3537613
TP423769	1	3553437
TP159698	1	3553451
TP779323	1	3578952
TP22420	1	3585358
TP297556	1	3585468
TP513676	1	3626345
TP242205	1	3956229
TP746006	1	4033068
TP276996	1	4202190
TP276999	1	4202190
TP555650	1	4266873
TP305338	1	4309533
TP363203	1	4359964
TP516827	1	4621415
TP209379	1	4652719
TP10226	1	4999857
TP76793	1	5078473
TP116090	1	5111941
TP566816	1	5112457
TP346836	1	5117133
TP291051	1	5153727
TP411291	1	5154386
TP76232	1	5156655
TP485762	1	5160778
TP278296	1	5176178
TP328463	1	5180379
TP154433	1	5197052
TP80472	1	5251285
TP438031	1	5406532
TP330667	1	5406542
TP280654	1	5408503
TP56219	1	5426664
TP203148	1	5428111
TP777059	1	5428179
TP242801	1	5440674
TP740227	1	5442157
TP728127	1	5490391
TP320525	1	5545529
TP656892	1	5564000
TP380616	1	5584605
TP387829	1	5584609
TP696708	1	5601545
TP217296	1	5610492
TP244365	1	5618249
TP609085	1	5645915
TP449192	1	5648676
TP151885	1	5648741
TP165319	1	5650978
TP133613	1	5663987
TP424878	1	5688123
TP41002	1	5689723
TP153268	1	5690925
TP128644	1	5700804
TP471636	1	5708702
TP357242	1	5717507
TP553936	1	5748296
TP693621	1	5748644
TP706837	1	5774773
TP232878	1	5776777
TP133871	1	5779733
TP137239	1	5842319
TP179582	1	6194376
TP605256	1	6228138
TP558555	1	6230373
TP246797	1	6722715
TP462265	1	6722721
TP221634	1	6723169
TP62046	1	6819365
TP178038	1	6922917
TP193815	1	6923432
TP518316	1	6923436
TP495162	1	7045257
TP714971	1	7056068
TP274764	1	7073106
TP47853	1	7088006
TP386454	1	7088101
TP289207	1	7088329
TP267100	1	7090320
TP281918	1	7091490
TP704502	1	7105855
TP206067	1	7112275
TP567410	1	7116533
TP232056	1	7127344
TP750781	1	7135818
TP685699	1	7147452
TP521110	1	7147495
TP388802	1	7162162
TP123907	1	7169088
TP703318	1	7169560
TP755267	1	7177909
TP448099	1	7179083
TP166479	1	7224202
TP20179	1	7263565
TP513931	1	7263811
TP782279	1	7358957
TP676234	1	7370802
TP127741	1	7381959
TP68729	1	7391602
TP496931	1	7396276
TP300710	1	7396486
TP155730	1	7396488
TP241673	1	7426101
TP148135	1	7429819
TP27590	1	7458881
TP737729	1	7466111
TP365754	1	7492604
TP488597	1	7492609
TP210780	1	7560425
TP114747	1	7593825
TP597316	1	7629900
TP605444	1	7650746
TP416859	1	7657237
TP271943	1	7673296
TP89702	1	7695233
TP140733	1	7695346
TP55073	1	7716581
TP598892	1	7724681
TP398670	1	7735801
TP197501	1	7752869
TP208265	1	7767884
TP598077	1	7770858
TP188511	1	7835803
TP407045	1	7837313
TP520487	1	7839297
TP344272	1	7845245
TP766773	1	7853544
TP222930	1	7864789
TP692553	1	7864794
TP207623	1	7938403
TP500866	1	7944493
TP293762	1	7987705
TP9536	1	8030761
TP580394	1	8041406
TP305507	1	8042319
TP457163	1	8087808
TP366751	1	8105758
TP6860	1	8108611
TP360445	1	8136892
TP800399	1	8188884
TP349246	1	8189729
TP527957	1	8190842
TP123137	1	8194471
TP108587	1	8216704
TP735641	1	8286045
TP258164	1	8295776
TP10935	1	8296250
TP605904	1	8299573
TP22226	1	8502019
TP439661	1	8529816
TP226238	1	8529830
TP663825	1	8530050
TP279988	1	8790956
TP67491	1	8790964
TP32420	1	8799198
TP280512	1	8799849
TP60713	1	8800419
TP124215	1	8817345
TP535913	1	8817406
TP389260	1	8853016
TP570373	1	8853020
TP412336	1	8902357
TP467513	1	8905275
TP426927	1	8905504
TP75890	1	8926382
TP415772	1	8947814
TP79392	1	8947862
TP423829	1	8953490
TP278711	1	8979388
TP368439	1	9008188
TP134139	1	9049795
TP265565	1	9051547
TP464798	1	9060425
TP142877	1	9061250
TP239394	1	9074334
TP740323	1	9077531
TP35886	1	9161845
TP46695	1	9166269
TP690624	1	9166513
TP535415	1	9166781
TP427010	1	9227010
TP538431	1	9227071
TP71002	1	9383014
TP227292	1	9665018
TP8655	1	9941237
TP728637	1	9953812
TP155333	1	9953814
TP676203	1	9978906
TP29554	1	9979185
TP217449	1	10012434
TP423478	1	10069853
TP379042	1	10077827
TP285295	1	10126043
TP548762	1	10157316
TP491127	1	10232013
TP431433	1	10251016
TP176150	1	10259644
TP412845	1	10284133
TP636920	1	10302098
TP716750	1	10338420
TP382926	1	10344030
TP259063	1	10344968
TP210857	1	10364233
TP325754	1	10398051
TP439203	1	10421265
TP308191	1	10426027
TP518098	1	10432947
TP351386	1	10456671
TP70085	1	10464575
TP691462	1	10465947
TP264370	1	10473730
TP440172	1	10475376
TP506926	1	10514729
TP816402	1	10527791
TP330442	1	10603473
TP569084	1	10619590
TP109213	1	10620411
TP177762	1	10621486
TP16184	1	10706701
TP69339	1	10719514
TP10878	1	10719520
TP829268	1	10765360
TP612319	1	10778860
TP323384	1	10817311
TP298936	1	10880781
TP568587	1	10910621
TP405251	1	10978677
TP16553	1	10978695
TP379650	1	11005474
TP638854	1	11028728
TP171194	1	11031303
TP524351	1	11070532
TP58595	1	11096045
TP225468	1	11117622
TP779934	1	11207149
TP371957	1	11217766
TP177215	1	11248489
TP151583	1	11250880
TP347671	1	11255790
TP83012	1	11282058
TP555885	1	11286288
TP485130	1	11286565
TP522494	1	11287279
TP163466	1	11307129
TP319725	1	11307361
TP508764	1	11328916
TP713712	1	11332045
TP481619	1	11344252
TP462278	1	11403436
TP67623	1	11418377
TP751967	1	11418702
TP618811	1	11426285
TP421285	1	11445258
TP49885	1	11445260
TP740882	1	11488498
TP88320	1	11635931
TP141585	1	11895373
TP86842	1	11896062
TP449314	1	11896150
TP172432	1	11896578
TP110599	1	11941247
TP155075	1	11956474
TP138621	1	12119358
TP61831	1	12119433
TP21890	1	12189469
TP528945	1	12426821
TP147875	1	12439833
TP2843	1	12481736
TP45681	1	12580934
TP552843	1	12587907
TP30944	1	12609191
TP16985	1	12961651
TP732630	1	12993388
TP2378	1	12993389
TP277165	1	12993449
TP762005	1	13104601
TP593643	1	13312235
TP417202	1	13354351
TP828804	1	13394971
TP216067	1	13446588
TP396374	1	13531997
TP779257	1	13722309
TP291501	1	13934591
TP431709	1	13952323
TP701573	1	14039474
TP716489	1	14284888
TP23406	1	14411470
TP399657	1	14411522
TP191362	1	14473446
TP176241	1	14503667
TP370321	1	14505620
TP285806	1	14505636
TP683933	1	14779291
TP420528	1	14810414
TP117169	1	15010581
TP672679	1	15109255
TP220063	1	15121119
TP619661	1	15481951
TP198093	1	15492092
TP412742	1	15510700
TP409209	1	15511021
TP408309	1	15511516
TP313648	1	15511784
TP429089	1	15513778
TP670637	1	15516837
TP35813	1	15516853
TP3417	1	15537946
TP498342	1	15558013
TP347272	1	15571804
TP504267	1	15646481
TP191025	1	15703359
TP534481	1	15725663
TP466743	1	15725741
TP450799	1	15777109
TP388602	1	15777121
TP32562	1	15785281
TP808541	1	15855235
TP138911	1	15918278
TP460901	1	15925063
TP222653	1	15927972
TP770658	1	15944161
TP7822	1	15959430
TP217251	1	15966230
TP89135	1	15985380
TP11166	1	16024153
TP58604	1	16061793
TP763037	1	16066177
TP84396	1	16066180
TP142652	1	16092718
TP676943	1	16106244
TP147885	1	16119466
TP92924	1	16155555
TP751800	1	16164220
TP558989	1	16171786
TP422280	1	16205198
TP29770	1	16205669
TP10630	1	16223929
TP143100	1	16232890
TP473108	1	16286763
TP135990	1	16288322
TP499564	1	16288356
TP378862	1	16333156
TP16884	1	16382185
TP577015	1	16382249
TP466583	1	16385559
TP90649	1	16396429
TP566978	1	16396531
TP458302	1	16396548
TP439383	1	16396624
TP361154	1	16440353
TP63252	1	16456216
TP350355	1	16467535
TP90441	1	16514710
TP339312	1	16602228
TP315629	1	16613563
TP643336	1	16618341
TP36006	1	16644521
TP250472	1	16644521
TP828070	1	16709901
TP244234	1	16709962
TP206850	1	17092067
TP1927	1	17239442
TP515303	1	17371926
TP29151	1	17607227
TP567232	1	17607270
TP240630	1	17783262
TP380354	1	17842663
TP447061	1	17987448
TP347559	1	18148277
TP156462	1	18200399
TP41383	1	18327491
TP334576	1	18352360
TP49263	1	18421122
TP689428	1	18464023
TP396333	1	18485956
TP670076	1	18506920
TP531365	1	18511447
TP473969	1	18601088
TP190530	1	18635032
TP385358	1	18635116
TP742162	1	18766955
TP18912	1	18792388
TP74614	1	18826752
TP348062	1	18828986
TP453323	1	18828997
TP456832	1	18872602
TP782144	1	18873029
TP327953	1	18879854
TP331046	1	18912802
TP781196	1	18923777
TP806102	1	18938615
TP55141	1	18957278
TP160452	1	18960975
TP156694	1	18961397
TP620903	1	18962672
TP133143	1	18962700
TP114613	1	18980500
TP420142	1	19032986
TP386006	1	19033004
TP282931	1	19052775
TP128228	1	19073095
TP188732	1	19073216
TP508689	1	19109257
TP166327	1	19110668
TP28345	1	19189513
TP33310	1	19209431
TP749166	1	19209442
TP253810	1	19244157
TP292713	1	19246242
TP141955	1	19248484
TP239544	1	19628468
TP364050	1	19629629
TP722945	1	19629640
TP613824	1	19630691
TP590266	1	19667213
TP769637	1	19841106
TP105487	1	19983028
TP386595	1	19983081
TP196677	1	19985189
TP158539	1	19985614
TP341794	1	20155757
TP816716	1	20178658
TP562553	1	20358772
TP293029	1	20365914
TP521346	1	20378606
TP33393	1	20382370
TP725647	1	20387438
TP86413	1	20389924
TP466668	1	20389966
TP508641	1	20429650
TP577402	1	20491133
TP718075	1	20518060
TP263971	1	20581591
TP252695	1	20669239
TP350145	1	20704799
TP659625	1	20727653
TP547762	1	20735212
TP594291	1	20783484
TP9825	1	20880890
TP320053	1	20890743
TP722372	1	20890747
TP43746	1	21393350
TP164803	1	21435321
TP476181	1	21465646
TP43581	1	21465677
TP127753	1	21475884
TP229966	1	21481126
TP667690	1	21486632
TP310095	1	21505734
TP571216	1	21509028
TP329641	1	21509048
TP136066	1	21541113
TP172887	1	21600202
TP38424	1	21625062
TP338919	1	21656687
TP687175	1	21658629
TP494944	1	21663850
TP823858	1	21676754
TP683609	1	21691185
TP687820	1	21698061
TP553128	1	21836764
TP817806	1	22044037
TP815458	1	22044061
TP194814	1	22199408
TP428886	1	22199413
TP721288	1	22201533
TP275105	1	22300541
TP713204	1	22306543
TP333850	1	22371720
TP63423	1	22373885
TP169682	1	22406935
TP773343	1	22476198
TP227776	1	22523343
TP26855	1	22573259
TP156711	1	22573358
TP162379	1	22613010
TP291225	1	22669370
TP496168	1	22669377
TP285265	1	22674576
TP280689	1	22728623
TP10789	1	22732278
TP28147	1	22732847
TP718343	1	22778607
TP661382	1	22845664
TP280166	1	22861564
TP619415	1	22873182
TP362667	1	22889714
TP157316	1	22971478
TP494723	1	23234684
TP67932	1	23234915
TP89989	1	23268935
TP299960	1	23268965
TP759719	1	23296050
TP392314	1	23296434
TP587976	1	23330596
TP701874	1	23558913
TP277724	1	23569917
TP101889	1	23875087
TP259814	1	23901035
TP813928	1	25041438
TP272189	1	25593154
TP116681	1	25595751
TP131296	1	26645004
TP639740	1	26645065
TP769356	1	26648582
TP551933	1	26648603
TP426797	1	27957962
TP803257	1	27974817
TP265580	1	28461403
TP487940	1	28461740
TP692467	1	28546491
TP198090	1	28590157
TP420714	1	28590816
TP412423	1	28683347
TP575002	1	28725768
TP113063	1	28742715
TP572595	1	28743221
TP795618	1	28811335
TP634030	1	28944237
TP807611	1	29090550
TP108862	1	30084349
TP531470	1	30832613
TP25113	1	30847824
TP120092	1	31138397
TP809584	1	31397746
TP397362	1	31411598
TP523334	1	31446543
TP207559	1	31457091
TP55548	1	31786707
TP430961	1	31791737
TP724458	1	31840604
TP32375	1	32461229
TP321249	1	32977007
TP27908	1	33023807
TP760827	1	33289649
TP735415	1	33299745
TP173419	1	33302362
TP173004	1	33302490
TP552612	1	33305230
TP780536	1	33326548
TP30842	1	33392191
TP209075	1	33404742
TP455842	1	33413767
TP382137	1	33639406
TP228813	1	33686019
TP161145	1	33727661
TP450690	1	33728635
TP308671	1	33940800
TP477977	1	34132833
TP480072	1	34214760
TP44763	1	34387072
TP150447	1	34387132
TP636769	1	34387295
TP489395	1	34394666
TP90334	1	34965796
TP458653	1	35021062
TP51726	1	35072701
TP531296	1	35078382
TP571531	1	35312694
TP89339	1	35513512
TP660287	1	35516734
TP225850	1	35905172
TP328543	1	36088845
TP203789	1	36263633
TP531579	1	36275244
TP296362	1	36282328
TP600252	1	36282332
TP489118	1	36284245
TP172712	1	36330600
TP743130	1	36368648
TP142144	1	36758631
TP141962	1	36938583
TP33469	1	37140646
TP456249	1	37140703
TP209849	1	37167976
TP627478	1	37177726
TP680657	1	37177751
TP163787	1	37642321
TP812776	1	37799800
TP422772	1	38496052
TP500196	1	39097835
TP701986	1	39119034
TP487960	1	39221680
TP383217	1	39222168
TP476729	1	39266887
TP108859	1	39654467
TP91534	1	39682039
TP48879	1	39682043
TP153593	1	40132958
TP680895	1	40132975
TP20924	1	40133039
TP85776	1	40191851
TP127195	1	40253649
TP84473	1	42104856
TP451797	1	42119917
TP189625	1	42162342
TP577441	1	42527400
TP502888	1	42527563
TP445771	1	42597225
TP662548	1	42859491
TP311703	1	43039038
TP829912	1	43087856
TP23815	1	43087903
TP221416	1	43505478
TP85049	1	43571371
TP453439	1	43680558
TP470416	1	43793927
TP624532	1	43839373
TP67874	1	43934472
TP226366	1	44151894
TP3760	1	44226651
TP226592	1	44285151
TP718471	1	44285212
TP30794	1	44315301
TP324131	1	44325635
TP246073	1	44399379
TP217255	1	44467753
TP155724	1	44467781
TP122522	1	44471807
TP598116	1	44703123
TP386594	1	44877330
TP698689	1	44950335
TP220937	1	44951636
TP420502	1	44952508
TP42331	1	44953084
TP530038	1	45617007
TP487731	1	45976506
TP42637	1	45979338
TP67838	1	45979630
TP456558	1	45986345
TP804193	1	46015213
TP66570	1	46094937
TP448901	1	46344700
TP620730	1	47376721
TP750843	1	47855407
TP510992	1	47855412
TP563397	1	47856769
TP506386	1	47856771
TP255315	1	47960949
TP449445	1	48113923
TP530710	1	48117737
TP278653	1	48232807
TP390185	1	48232863
TP734117	1	48284098
TP161164	1	48530960
TP168130	1	48947447
TP375329	1	49252128
TP615612	1	49711962
TP508348	1	50073312
TP450544	1	50234062
TP629266	1	50396485
TP518548	1	50479661
TP141884	1	50479801
TP144104	1	50479930
TP133867	1	50579104
TP363459	1	53141126
TP754288	1	53336968
TP32165	1	55956695
TP834000	1	55960686
TP133166	1	55960709
TP523980	1	56121257
TP527109	1	56121450
TP61800	1	56150766
TP75896	1	56193201
TP806652	1	56276013
TP454952	1	56357062
TP428436	1	56397905
TP604867	1	56401934
TP511684	1	56407233
TP606013	1	56456818
TP2587	1	56544675
TP322462	1	56643609
TP67618	1	57105581
TP341920	1	57164139
TP560502	1	57203297
TP775249	1	57272783
TP517671	1	57335658
TP120015	1	57370627
TP7740	1	57370758
TP132450	1	57370781
TP69693	1	57424126
TP124885	1	57424132
TP548714	1	57435015
TP150822	1	57454901
TP740881	1	57456098
TP85921	1	57460281
TP582705	1	57460345
TP202451	1	57543386
TP126123	1	57567906
TP703366	1	57600430
TP240545	1	57603570
TP264532	1	57603573
TP596520	1	57706728
TP48203	1	57788451
TP383251	1	57919629
TP302416	1	57932524
TP630773	1	57933041
TP660700	1	58033483
TP320852	1	58033586
TP536134	1	58077624
TP217258	1	58077636
TP345951	1	58080646
TP817734	1	58156322
TP729802	1	58156326
TP582824	1	58228176
TP764237	1	58235137
TP665726	1	58255967
TP595725	1	58409633
TP340397	1	58480915
TP168237	1	58480926
TP419339	1	58631976
TP472847	1	58979220
TP624751	1	58979231
TP20234	1	59159484
TP703468	1	59290567
TP91510	1	59336162
TP296741	1	59353150
TP223051	1	59506932
TP148314	1	59529291
TP236618	1	59826892
TP587960	1	59828862
TP482990	1	60222186
TP605487	1	60485848
TP476644	1	60661316
TP28589	1	60946150
TP543375	1	61186452
TP391818	1	61408428
TP733994	1	61428183
TP66880	1	61734120
TP731914	1	61951478
TP200546	1	61953417
TP283616	1	62024339
TP374768	1	62024347
TP416748	1	62116486
TP743715	1	62124787
TP151384	1	62125552
TP131599	1	62127825
TP456447	1	62259166
TP159103	1	62306970
TP609415	1	62318469
TP762071	1	62386926
TP665620	1	62421776
TP196835	1	62480072
TP443661	1	62480076
TP222700	1	62558196
TP575752	1	62619406
TP830176	1	62722040
TP120178	1	62866129
TP49637	1	62884009
TP220087	1	62888269
TP446026	1	62937741
TP24342	1	62937886
TP438832	1	62991487
TP159508	1	62999651
TP758910	1	63042092
TP16201	1	63092763
TP30697	1	63140925
TP757590	1	63151287
TP135465	1	63151438
TP695546	1	63154740
TP120893	1	63154777
TP328509	1	63176571
TP691616	1	63198244
TP8009	1	63217044
TP48337	1	63217065
TP280134	1	63231050
TP498416	1	63289312
TP430768	1	63306292
TP370149	1	63308640
TP146435	1	63316238
TP439632	1	63334985
TP382331	1	63351966
TP380032	1	63352270
TP438708	1	63353629
TP130584	1	63458998
TP623885	1	63751199
TP363927	1	63751200
TP294252	1	64104262
TP291675	1	64117752
TP458706	1	64672497
TP479550	1	64674577
TP668472	1	65104471
TP621600	1	65118633
TP831321	1	65125619
TP375775	1	65126641
TP127366	1	65130035
TP709591	1	65194543
TP672022	1	65280548
TP181037	1	65289241
TP556265	1	65318994
TP448013	1	65363529
TP45452	1	65513409
TP12230	1	65525739
TP376721	1	65575735
TP63172	1	65584946
TP597515	1	65588043
TP538831	1	65605293
TP749272	1	65605399
TP407955	1	65810467
TP271028	1	65810598
TP74518	1	65810601
TP356222	1	65883012
TP550343	1	65894810
TP13855	1	65908442
TP78913	1	65943146
TP151134	1	65975039
TP305762	1	66116098
TP139148	1	66195888
TP499239	1	66300107
TP407497	1	66314976
TP360487	1	66317005
TP782465	1	66530194
TP280196	1	66548253
TP567495	1	66583735
TP266342	1	66675329
TP491437	1	66710374
TP586869	1	66710555
TP676378	1	66773729
TP262704	1	66779325
TP796612	1	66779426
TP467949	1	66782570
TP169313	1	66782648
TP699773	1	66782689
TP753477	1	66783313
TP4715	1	66804405
TP775152	1	66835032
TP302786	1	66851290
TP665954	1	66938175
TP117645	1	66938521
TP386809	1	66940120
TP133564	1	66942963
TP14336	1	66943398
TP751734	1	66943459
TP365030	1	67009227
TP725974	1	67036963
TP437579	1	67043620
TP777187	1	67063802
TP426390	1	67065745
TP458029	1	67074724
TP594315	1	67100366
TP802689	1	67109789
TP778122	1	67111526
TP26111	1	67134862
TP403915	1	67157848
TP157266	1	67210795
TP541523	1	67233624
TP67798	1	67233774
TP400193	1	67243689
TP828706	1	67247254
TP25281	1	67257754
TP156790	1	67257756
TP671341	1	67257835
TP247096	1	67284036
TP303248	1	67291360
TP228535	1	67291364
TP277521	1	67312890
TP450953	1	67414283
TP92533	1	67418859
TP454996	1	67426284
TP125890	1	67707799
TP25989	1	67945208
TP446365	1	68057039
TP47463	1	68191436
TP425783	1	68392768
TP833920	1	68431478
TP755596	1	68453735
TP307506	1	68457832
TP583191	1	68476977
TP61503	1	68487993
TP322863	1	68491451
TP272840	1	68516554
TP164204	1	68617705
TP341160	1	68672637
TP833063	1	68679391
TP480630	1	68736373
TP591812	1	68801483
TP350923	1	68852351
TP354253	1	68865795
TP93218	1	68958701
TP560697	1	68982548
TP328067	1	68983140
TP286142	1	69018181
TP290873	1	69019484
TP734243	1	69054379
TP416268	1	69093992
TP125322	1	69163282
TP493114	1	69296447
TP244510	1	69513392
TP425863	1	69711464
TP492329	1	69741316
TP717780	1	69804175
TP251524	1	69925294
TP128776	1	69931996
TP583713	1	69932040
TP443799	1	69932385
TP196161	1	69983268
TP201911	1	70011293
TP783340	1	70033446
TP671512	1	70060438
TP91315	1	70132800
TP53529	1	70134393
TP18917	1	70137664
TP17599	1	70179245
TP504055	1	70182958
TP421283	1	70186936
TP581486	1	70210848
TP73088	1	70244125
TP135307	1	70285092
TP22681	1	70307091
TP155409	1	70308273
TP11807	1	70354843
TP447697	1	70375374
TP668074	1	70377844
TP503332	1	70382087
TP311646	1	70382369
TP195195	1	70471597
TP487684	1	70525416
TP90026	1	70525566
TP320012	1	70533475
TP74660	1	70540968
TP685142	1	70563208
TP364602	1	70563232
TP423632	1	70568526
TP713779	1	70578841
TP26932	1	70582760
TP615967	1	70582791
TP524279	1	70629987
TP69789	1	70774391
TP2969	1	70915317
TP832928	1	70919523
TP364554	1	70919557
TP142306	1	70920601
TP178254	1	71212874
TP352836	1	71300684
TP378561	1	71303136
TP805226	1	71351159
TP135561	1	71351205
TP297606	1	71399001
TP579134	1	71402556
TP388297	1	71538182
TP297967	1	71652134
TP81521	1	71652141
TP106625	1	71661991
TP709227	1	71676510
TP490681	1	71710656
TP650362	1	71732437
TP801511	1	71732438
TP379096	1	71742955
TP394906	1	71750012
TP21752	1	71757841
TP55537	1	71773855
TP414711	1	71840902
TP232499	1	71841204
TP630383	1	71901299
TP16916	1	71912932
TP149096	1	71918519
TP498278	1	71923514
