# Supplementary material for: Accelerating the Switchgrass (Panicum virgatum L.) Breeding Cycle Using Genomic Selection Approaches
Source: PLoS One. 2014 Nov 12;9(11):e112227. doi: 10.1371/journal.pone.0112227 (PMC4229143; doi:10.1371/journal.pone.0112227)
Supplement: File S1 — Data files used to conduct analysis. All files used to conduct the genomic selection analysis are included in this file. (ZIP) [file pone.0112227.s003.zip › SNP_Info_Chr10.txt]

rs	chrom	pos
TP53985	10	323521
TP33990	10	323546
TP603299	10	367645
TP469005	10	367741
TP56818	10	452523
TP356119	10	461461
TP574813	10	467245
TP126880	10	518986
TP274675	10	528041
TP676974	10	554038
TP680525	10	585048
TP85085	10	593511
TP232506	10	593529
TP247675	10	598914
TP458903	10	610528
TP421974	10	610533
TP629993	10	643960
TP297605	10	648361
TP466555	10	673137
TP135619	10	721111
TP109987	10	737149
TP148513	10	750879
TP228516	10	762896
TP512870	10	763380
TP753188	10	815695
TP34161	10	881028
TP182969	10	927626
TP253365	10	932213
TP450506	10	938509
TP731296	10	951115
TP55753	10	1004395
TP65011	10	1006711
TP492623	10	1008830
TP431754	10	1011311
TP716985	10	1012331
TP273453	10	1319084
TP375903	10	1526440
TP155410	10	1647766
TP339020	10	1678582
TP117263	10	1788972
TP13571	10	1886847
TP446030	10	1906515
TP153427	10	1907962
TP442132	10	1991864
TP551984	10	1996268
TP281355	10	1997375
TP54034	10	2054900
TP718423	10	2055598
TP227096	10	2198624
TP23276	10	2199884
TP685507	10	2373759
TP236347	10	2383297
TP262400	10	2386914
TP662271	10	2399049
TP512842	10	2408557
TP141756	10	2433478
TP392031	10	2501883
TP541583	10	2504552
TP310502	10	2543304
TP141278	10	2544934
TP84251	10	2545003
TP683653	10	2605571
TP244108	10	2614737
TP289881	10	2651321
TP272168	10	2653721
TP622146	10	2659672
TP299585	10	2665064
TP816455	10	2689346
TP529625	10	2691061
TP707012	10	2718631
TP16203	10	2797755
TP466338	10	2798486
TP79129	10	2816884
TP428461	10	2846764
TP17504	10	2846771
TP215357	10	2868202
TP698000	10	2894463
TP218312	10	2951063
TP762989	10	2985736
TP170174	10	3027472
TP763820	10	3176128
TP361831	10	3413856
TP712951	10	3799329
TP749001	10	3807182
TP37360	10	3818042
TP567608	10	3827317
TP495124	10	3862743
TP666219	10	3904253
TP117459	10	3954741
TP469092	10	3954758
TP200407	10	3967239
TP247846	10	3981530
TP670479	10	4071194
TP228040	10	4099171
TP804512	10	4102277
TP189942	10	4104380
TP473055	10	4122879
TP21505	10	4125910
TP120538	10	4129758
TP71668	10	4140751
TP532545	10	4186781
TP60469	10	4307889
TP384021	10	4308054
TP17140	10	4308381
TP450910	10	4308385
TP667625	10	4308712
TP277967	10	4313337
TP727407	10	4338440
TP785855	10	4374668
TP478932	10	4374925
TP763477	10	4392640
TP383973	10	4392701
TP31396	10	4393415
TP395412	10	4394153
TP320255	10	4412644
TP507099	10	4420377
TP588586	10	4423073
TP765479	10	4438611
TP249273	10	4438633
TP141996	10	4455387
TP387105	10	4466054
TP425616	10	4467976
TP723688	10	4482212
TP43379	10	4552301
TP685992	10	4552322
TP83579	10	4557301
TP188819	10	4583852
TP447357	10	4603861
TP652530	10	4608112
TP122370	10	4625815
TP739352	10	4625882
TP68152	10	4640938
TP92132	10	4690303
TP483913	10	4738724
TP475080	10	4754352
TP62589	10	4790350
TP170613	10	4841871
TP133577	10	4857693
TP488132	10	4857976
TP446888	10	4859644
TP448443	10	4892689
TP303878	10	4902386
TP447349	10	4971105
TP734242	10	4979160
TP252402	10	4979176
TP248001	10	5091483
TP515899	10	5091982
TP396507	10	5116832
TP744650	10	5142235
TP24878	10	5193662
TP150346	10	5198109
TP523070	10	5241220
TP347630	10	5244975
TP505681	10	5245036
TP589323	10	5307046
TP589324	10	5307047
TP251335	10	5309723
TP320	10	5317231
TP687173	10	5325093
TP136484	10	5329614
TP77105	10	5358651
TP418280	10	5358681
TP265264	10	5364294
TP133374	10	5365185
TP386357	10	5377234
TP138149	10	5378576
TP582202	10	5396285
TP41007	10	5411623
TP510251	10	5413951
TP756731	10	5449300
TP291674	10	5536759
TP253532	10	5557209
TP774435	10	5562237
TP8224	10	5585883
TP190440	10	5598723
TP16955	10	5598781
TP491369	10	5697527
TP367181	10	5708709
TP294568	10	5750688
TP305763	10	5787812
TP139618	10	6026666
TP814503	10	6155908
TP5163	10	6168168
TP266421	10	6193901
TP388468	10	6254937
TP606213	10	6296751
TP256633	10	6329289
TP112403	10	6716046
TP623501	10	6716059
TP287930	10	7090418
TP533481	10	7610716
TP729377	10	7627014
TP517704	10	7629951
TP690279	10	7630583
TP268872	10	7900646
TP765100	10	7903578
TP45708	10	7970592
TP563152	10	7979701
TP551709	10	8004513
TP778077	10	8024207
TP129203	10	8083852
TP252262	10	8157259
TP51725	10	8157316
TP118986	10	8162324
TP82114	10	8183350
TP780891	10	8250262
TP257316	10	8253433
TP417489	10	8302449
TP810168	10	8686496
TP247232	10	8687818
TP549809	10	8692386
TP720642	10	8771983
TP739151	10	8850383
TP269549	10	8854821
TP479838	10	8933200
TP708615	10	8946276
TP745907	10	8991683
TP783705	10	9014723
TP364110	10	9051290
TP525807	10	9073871
TP91665	10	9077985
TP4229	10	9078046
TP67564	10	9083596
TP133731	10	9095355
TP537261	10	9099794
TP762385	10	9111783
TP302832	10	9126520
TP117185	10	9182320
TP123127	10	9182322
TP339543	10	9187853
TP29897	10	9213575
TP833496	10	9315896
TP721609	10	9332976
TP136178	10	9335889
TP724643	10	9347229
TP604823	10	9416542
TP370444	10	9547961
TP809905	10	9590904
TP163921	10	9603864
TP367753	10	9678071
TP395567	10	9678076
TP623769	10	9682109
TP380659	10	9702425
TP88105	10	9777681
TP89063	10	9840185
TP541027	10	9866794
TP711646	10	9887985
TP391749	10	9888307
TP743716	10	9891539
TP150142	10	9891563
TP496789	10	9894319
TP562583	10	9963296
TP117182	10	9983487
TP128752	10	9986599
TP406002	10	10056158
TP785652	10	10089346
TP198735	10	10199335
TP592475	10	10482757
TP514	10	10485155
TP17632	10	10511195
TP525390	10	10511256
TP115658	10	10519861
TP590493	10	10528533
TP118496	10	10634419
TP698084	10	10670378
TP200932	10	10883337
TP35617	10	11068220
TP18074	10	11649212
TP220139	10	12019775
TP602824	10	12052757
TP82602	10	12052792
TP415560	10	12498049
TP168413	10	12533171
TP506376	10	12640402
TP785578	10	12695451
TP59663	10	12869199
TP59396	10	12922335
TP672005	10	12970918
TP341972	10	13016443
TP670559	10	13100777
TP816048	10	13100907
TP118174	10	13220185
TP438391	10	13312754
TP668041	10	13421014
TP264462	10	13421076
TP124070	10	13471391
TP463110	10	13471411
TP312661	10	13556291
TP707760	10	13589716
TP217260	10	13736767
TP560702	10	13757108
TP128405	10	13772125
TP74287	10	14311537
TP762532	10	14605014
TP118060	10	14633544
TP318969	10	14693812
TP717652	10	14784492
TP526331	10	15226997
TP281314	10	15227001
TP121278	10	15412562
TP150021	10	15808863
TP535596	10	16218541
TP33546	10	16218600
TP635887	10	16218661
TP61820	10	16219098
TP803607	10	16359156
TP250188	10	16403748
TP20819	10	17084445
TP377984	10	17143134
TP594103	10	17299662
TP242166	10	17305559
TP719410	10	17357033
TP274291	10	17913972
TP571285	10	18104845
TP571284	10	18104848
TP261313	10	18359434
TP747630	10	18373111
TP712420	10	18438736
TP403088	10	18441141
TP674094	10	18516458
TP43612	10	18516478
TP355795	10	18802545
TP554593	10	18917470
TP501885	10	18917629
TP490802	10	18974810
TP331729	10	19195494
TP399114	10	19414234
TP293869	10	19442488
TP606113	10	19443214
TP123780	10	19644577
TP118125	10	19644647
TP619036	10	19687453
TP206089	10	19743926
TP829097	10	19802188
TP685837	10	20232463
TP670597	10	20526768
TP265744	10	20636484
TP406205	10	20934270
TP438276	10	20934362
TP264506	10	20941055
TP171518	10	20970289
TP576460	10	20970835
TP9646	10	21033073
TP449255	10	21303873
TP476552	10	21315495
TP154641	10	21336063
TP405946	10	21336097
TP261740	10	21419651
TP29724	10	21424941
TP813270	10	21527466
TP531450	10	21799252
TP576822	10	21899272
TP364559	10	21939028
TP421361	10	22927239
TP74554	10	23714571
TP23557	10	23881005
TP292699	10	23881008
TP507069	10	23897383
TP198327	10	24136154
TP826727	10	24195351
TP391090	10	24196227
TP415447	10	24510105
TP3446	10	24510114
TP192173	10	24531359
TP128125	10	24568721
TP644965	10	24869705
TP191530	10	25563311
TP366125	10	25566675
TP125669	10	25605418
TP155399	10	25606326
TP283361	10	25606700
TP93437	10	25726967
TP658754	10	25977437
TP568944	10	26185698
TP560492	10	26384959
TP319664	10	26472884
TP155725	10	26472918
TP182715	10	26750374
TP106215	10	26866956
TP372861	10	26883214
TP287276	10	27311696
TP2768	10	27729150
TP129405	10	27735272
TP320931	10	27803109
TP515708	10	27803111
TP324134	10	27806146
TP189402	10	27806207
TP451625	10	28068661
TP429172	10	28666265
TP485885	10	28666303
TP763849	10	28667426
TP597550	10	28718451
TP127867	10	29112957
TP539384	10	29516550
TP236782	10	29518356
TP138053	10	29684372
TP413327	10	29687852
TP24630	10	29690125
TP233010	10	29705650
TP12284	10	29710328
TP821093	10	29772644
TP776806	10	29937272
TP516716	10	30150472
TP552888	10	30234571
TP413511	10	30275495
TP490680	10	30282260
TP366815	10	30293969
TP428475	10	30297883
TP404214	10	30438927
TP700640	10	30461781
TP123111	10	30461783
TP332767	10	30621624
TP213018	10	30705599
TP126128	10	30719519
TP265146	10	30719574
TP384019	10	30721068
TP422813	10	30897257
TP83718	10	32106467
TP215319	10	32287542
TP126554	10	32355479
TP28945	10	33177437
TP158987	10	33177466
TP223784	10	33228810
TP815406	10	33441422
TP263631	10	33515412
TP3178	10	33759237
TP547465	10	33924347
TP23686	10	33928939
TP568274	10	33995721
TP142346	10	34106819
TP362447	10	34319379
TP625546	10	34369331
TP260139	10	34376290
TP777477	10	34414987
TP617865	10	34702793
TP360583	10	34702798
TP59167	10	34822372
TP414062	10	35220389
TP674033	10	35313055
TP41624	10	35314147
TP822939	10	35367860
TP356083	10	35436322
TP252583	10	35508623
TP179884	10	35508644
TP139808	10	35529352
TP170492	10	35529429
TP818974	10	35546430
TP330687	10	35546826
TP535725	10	35546933
TP166699	10	35605277
TP272637	10	35887048
TP125801	10	35887063
TP365563	10	36029550
TP322033	10	36029737
TP750077	10	36104709
TP451268	10	36184437
TP425224	10	36184439
TP832404	10	36268399
TP721990	10	36432879
TP445487	10	36665901
TP611276	10	36668566
TP819956	10	36712718
TP380114	10	36725895
TP75381	10	36725897
TP429963	10	36726326
TP116360	10	36730717
TP801825	10	36849867
TP38790	10	36850446
TP443804	10	36855496
TP315661	10	36857584
TP705762	10	36909999
TP730881	10	36918906
TP69049	10	36923460
TP271843	10	36923534
TP518219	10	36929724
TP50657	10	36937080
TP28414	10	36972962
TP723585	10	37027434
TP554447	10	37028420
TP478918	10	37139108
TP834087	10	37155872
TP75775	10	37226285
TP350415	10	37227032
TP145990	10	37272245
TP816746	10	37293697
TP65254	10	37293888
TP276606	10	37316685
TP301085	10	37326742
TP729652	10	37373033
TP428610	10	37377027
TP154899	10	37385736
TP757709	10	37458555
TP131946	10	37477763
TP259420	10	37511367
TP114565	10	37513418
TP252082	10	37580308
TP270040	10	37588998
TP284228	10	37965101
TP86639	10	37965623
TP91947	10	38201881
TP763904	10	38310874
TP326939	10	38415577
TP478867	10	38453683
TP397001	10	38454099
TP493300	10	38468406
TP158928	10	38490829
TP729101	10	38499796
TP675696	10	38502306
TP375331	10	38504056
TP283520	10	38514215
TP267140	10	38514322
TP616153	10	38534101
TP417972	10	38534102
TP430284	10	39091053
TP830150	10	39334086
TP279303	10	39409847
TP831823	10	39413352
TP44436	10	39495907
TP814363	10	39496000
TP446576	10	39498816
TP81546	10	39499079
TP283047	10	39525039
TP349874	10	39530162
TP783935	10	39535390
TP157040	10	39585348
TP694408	10	39595256
TP423468	10	39654962
TP757027	10	39658810
TP467030	10	39666981
TP201084	10	39670122
TP476177	10	39699923
TP40724	10	39704206
TP9530	10	39704318
TP117725	10	39759839
TP48666	10	39920383
TP774969	10	39940205
TP676565	10	40127478
TP828370	10	40350279
TP587453	10	40351858
TP732262	10	40357331
TP822440	10	40364630
TP571187	10	40524617
TP29216	10	40525467
TP276605	10	40560019
TP732220	10	40560022
TP4552	10	40589258
TP200357	10	40649834
TP465119	10	41254367
TP130670	10	41254704
TP53160	10	41470030
TP163290	10	41595104
TP25797	10	42190300
TP609065	10	42190356
TP86377	10	42190515
TP157850	10	42247681
TP406306	10	42247682
TP185562	10	42294401
TP730692	10	42294526
TP379640	10	42319335
TP663471	10	42330047
TP242769	10	42392677
TP574176	10	42408119
TP622438	10	42471152
TP495944	10	42501397
TP492310	10	42520212
TP303232	10	42525290
TP475670	10	42582795
TP730097	10	42622824
TP52286	10	42694116
TP828754	10	42713874
TP88132	10	42786476
TP668436	10	42800777
TP812051	10	42820585
TP49341	10	42820898
TP79503	10	42882305
TP24708	10	42933453
TP286825	10	42947907
TP372413	10	42949310
TP382201	10	42955815
TP69273	10	42968650
TP374506	10	42968713
TP668317	10	43077462
TP192416	10	43116397
TP529754	10	43141953
TP159838	10	43245103
TP161451	10	43301692
TP80027	10	43307124
TP161641	10	43702452
TP11287	10	43762199
TP262829	10	43821570
TP329066	10	43822093
TP253402	10	44066603
TP450186	10	44093921
TP57193	10	44150879
TP497268	10	44152469
TP43332	10	44154420
TP128369	10	44214559
TP430237	10	44260765
TP260224	10	44326865
TP682768	10	44326930
TP62016	10	44326991
TP286984	10	44392946
TP556653	10	44468560
TP279820	10	44482541
TP320445	10	44569280
TP430694	10	44570197
TP401962	10	44594710
TP70058	10	44603822
TP292951	10	44616791
TP130932	10	44636181
TP605479	10	44644944
TP54791	10	44666111
TP262518	10	44666178
TP822689	10	44679394
TP555937	10	44696722
TP648355	10	44704910
TP808870	10	44705482
TP250140	10	44764036
TP125317	10	44768428
TP480882	10	44786711
TP452827	10	44790079
TP772623	10	44880707
TP777520	10	44884132
TP3595	10	44885777
TP315978	10	44926240
TP785711	10	44926266
TP47134	10	44948545
TP121789	10	44952716
TP721741	10	44958192
TP634429	10	44965993
TP502735	10	44982803
TP477457	10	45008311
TP62634	10	45010250
TP377954	10	45010260
TP678497	10	45012096
TP722445	10	45017615
TP450987	10	45034923
TP557417	10	45034984
TP290488	10	45042909
TP210097	10	45066747
TP18600	10	45100649
TP65968	10	45100803
TP346419	10	45155678
TP261168	10	45156470
TP793534	10	45183317
TP312484	10	45187688
TP463984	10	45187689
TP472837	10	45214349
TP498353	10	45230889
TP88497	10	45240708
TP286917	10	45255996
TP616127	10	45275532
TP229507	10	45297257
TP372507	10	45297673
TP550539	10	45332682
TP183450	10	45338483
TP555103	10	45459461
TP9207	10	45547035
TP166582	10	45567742
TP33022	10	45701262
TP331396	10	45878968
TP239107	10	46154915
TP149135	10	46192096
TP652303	10	46294223
TP284755	10	46294883
TP2110	10	46392600
TP670803	10	46413188
TP686000	10	46706463
TP606852	10	46721281
TP673976	10	47006479
TP40547	10	47187068
TP781923	10	47189167
TP254886	10	47189289
TP659438	10	47258683
TP476525	10	47262043
TP45321	10	47262085
TP364298	10	47337835
TP823602	10	47532979
TP761156	10	47746415
TP675840	10	47839304
TP477962	10	47904718
TP408833	10	47927073
TP23738	10	47928408
TP519521	10	47949341
TP401099	10	47993882
TP295143	10	48040741
TP520967	10	48052616
TP231962	10	48072252
TP169539	10	48095531
TP780627	10	48122592
TP145902	10	48122779
TP144024	10	48122964
TP119449	10	48270550
TP525244	10	48304896
TP751399	10	48304961
TP431401	10	48307046
TP270323	10	48312225
TP315089	10	48312286
TP785	10	48336161
TP412844	10	48336345
TP92584	10	48400103
TP12359	10	48422362
TP407312	10	48453271
TP388885	10	48526773
TP68599	10	48534681
TP896	10	48610950
TP551554	10	48621024
TP726309	10	48635725
TP672417	10	48636128
TP79653	10	48636156
TP495391	10	48636217
TP504834	10	48658832
TP254175	10	48683706
TP39362	10	48727611
TP320778	10	48736385
TP308021	10	48753657
TP480082	10	48770986
TP294221	10	48771170
TP142607	10	48800088
TP705595	10	48800158
TP241674	10	48888799
TP241411	10	48892966
TP126193	10	48899522
TP135874	10	48899969
TP437572	10	48902447
TP267084	10	48964371
TP774470	10	49056283
TP134355	10	49070426
TP72475	10	49208522
TP259064	10	49210403
TP155332	10	49215690
TP748522	10	49216288
TP194620	10	49216311
TP560686	10	49247902
TP86046	10	49254106
TP34222	10	49265738
TP384443	10	49267391
TP151826	10	49284997
TP287491	10	49301517
TP182507	10	49318044
TP419395	10	49325093
TP138202	10	49332529
TP645856	10	49336126
TP303807	10	49359176
TP63780	10	49359226
TP59200	10	49360279
TP805221	10	49428640
TP552842	10	49429257
TP42178	10	49429879
TP351588	10	49466243
TP354285	10	49470595
TP210212	10	49470599
TP303289	10	49494502
TP430849	10	49499684
TP45573	10	49499812
TP534404	10	49501553
TP141458	10	49534113
TP43157	10	49545226
TP107157	10	49625291
TP361193	10	49696256
TP263465	10	49710049
TP12036	10	49749101
TP68460	10	49765961
TP49098	10	49823517
TP651038	10	49875642
TP366617	10	50313060
TP362784	10	50313075
TP487417	10	50313136
TP126221	10	50313168
TP464134	10	50314271
TP243290	10	50389693
TP31850	10	50419083
TP357520	10	50431247
TP756756	10	50432106
TP385128	10	50441035
TP357289	10	50473257
TP633652	10	50474089
TP781016	10	50544091
TP223453	10	50544243
TP215233	10	50553970
TP31806	10	50555372
TP356634	10	50555439
TP50365	10	50601026
TP210112	10	50607567
TP2844	10	50617633
TP700173	10	50809344
TP71899	10	51002410
TP303635	10	51217929
TP228227	10	51383949
TP14175	10	51541979
TP346271	10	51557191
TP7379	10	51557228
TP692264	10	51557289
TP302656	10	51557330
TP797410	10	51580737
TP737459	10	51630711
TP289870	10	51630713
TP750333	10	51630766
TP486068	10	51631733
TP190836	10	51631784
TP467240	10	51635194
TP21093	10	51647336
TP65256	10	51694192
TP583519	10	51742387
TP412083	10	51756537
TP107650	10	51789002
TP607128	10	51800506
TP45976	10	51825752
TP355956	10	51840972
TP118966	10	51908201
TP828208	10	51914280
TP470333	10	51923525
TP605864	10	51923529
TP351012	10	51936180
TP584328	10	51960283
TP506172	10	51965937
TP743868	10	52004132
TP481925	10	52041882
TP535378	10	52054504
TP557675	10	52118325
TP685564	10	52118327
TP407456	10	52135277
TP180570	10	52135278
TP337782	10	52135825
TP667644	10	52139937
TP316208	10	52164739
TP740990	10	52178814
TP127050	10	52178815
TP405274	10	52187647
TP801010	10	52187702
TP594833	10	52190159
TP31550	10	52192367
TP268467	10	52195666
TP730186	10	52214613
TP469570	10	52216293
TP797401	10	52218002
TP141053	10	52218018
TP2694	10	52225504
TP730908	10	52229096
TP444950	10	52241644
TP482951	10	52241660
TP290540	10	52266811
TP536210	10	52277263
TP774241	10	52277335
TP796777	10	52290791
TP497565	10	52304166
TP459519	10	52319461
TP381169	10	52322227
TP44104	10	52330209
TP28069	10	52333463
TP397045	10	52336715
TP777984	10	52336728
TP464841	10	52337400
TP519981	10	52355861
TP3717	10	52399282
TP702037	10	52403589
TP301594	10	52414717
TP11744	10	52420292
TP805838	10	52433283
TP90712	10	52444121
TP540960	10	52444571
TP435402	10	52462781
TP807191	10	52466440
TP53775	10	52470824
TP676785	10	52529211
TP277673	10	52543154
TP137499	10	52545752
TP30272	10	52579290
TP523831	10	52589402
TP557343	10	52603234
TP256520	10	52628981
TP187570	10	52660274
TP517351	10	52664470
TP805680	10	52672692
TP187169	10	52681282
TP691007	10	52686591
TP685975	10	52686654
TP721606	10	52723773
TP163596	10	52763621
TP140731	10	52792164
TP487715	10	52798024
TP354906	10	52798073
TP545041	10	52800760
TP354379	10	52800994
TP27309	10	52817152
TP484305	10	52832255
TP306606	10	52836351
TP774530	10	52838198
TP252985	10	52873408
TP490631	10	52896436
TP260953	10	52899406
TP172217	10	52905673
TP387675	10	52943053
TP390333	10	52970081
TP155255	10	52983511
TP749843	10	53074985
TP107852	10	53110211
TP400206	10	53110362
TP559781	10	53297070
TP443916	10	53297466
TP569449	10	53336930
TP493520	10	53352220
TP140310	10	53364884
TP619705	10	53366404
TP377969	10	53366489
TP78222	10	53368034
TP188011	10	53377244
TP118556	10	53409060
TP43972	10	53420901
TP415350	10	53443191
TP78529	10	53464270
TP706375	10	53464569
TP497289	10	53490056
TP23041	10	53499923
TP571374	10	53501709
TP527253	10	53527579
TP521124	10	53544264
TP373480	10	53548293
TP534368	10	53562045
TP309839	10	53576860
TP219905	10	53590426
TP279166	10	53590627
TP482949	10	53591028
TP23588	10	53609735
TP184103	10	53612756
TP665191	10	53614806
TP665192	10	53614806
TP404352	10	53616372
TP34693	10	53650998
TP523233	10	53679967
TP19459	10	53692922
TP295966	10	53696944
TP276693	10	53712298
TP445717	10	53801443
TP201909	10	53814786
TP747494	10	53825706
TP781548	10	53832241
TP395421	10	53832936
TP13365	10	53861048
TP530909	10	53861272
TP99640	10	53907309
TP413025	10	53929398
TP159392	10	53932072
TP371388	10	53941959
TP318232	10	53945874
TP803501	10	54115684
TP116812	10	54165013
TP745493	10	54264275
TP78591	10	54357280
TP571533	10	54433760
TP39889	10	54433821
TP392840	10	54442272
TP496675	10	54469990
TP567362	10	54525078
TP74036	10	54527082
TP456651	10	54538690
TP108333	10	54566454
TP200739	10	54566463
TP570324	10	54582169
TP621009	10	54637052
TP260204	10	54642537
TP517568	10	54642712
TP371359	10	54642779
TP399400	10	54653877
TP615083	10	54657607
TP481305	10	54659302
TP425103	10	54668224
TP774752	10	54680615
TP80140	10	54680757
TP299448	10	54692043
TP409819	10	54716174
TP833908	10	54757657
TP409848	10	54757693
TP527678	10	54780483
TP217561	10	54808257
TP374201	10	54820164
TP187718	10	54821290
TP167793	10	54821421
TP176004	10	54825695
TP743150	10	54889100
TP682420	10	54906901
TP811375	10	54908999
TP213588	10	54933669
TP342264	10	54944232
TP382480	10	54963671
TP25166	10	55000690
TP84542	10	55002654
TP344721	10	55016458
TP10835	10	55017212
TP4429	10	55051707
TP193570	10	55059131
TP75575	10	55075601
TP353066	10	55124335
TP47362	10	55149424
TP201603	10	55174027
TP201400	10	55175233
TP425528	10	55179785
TP413655	10	55191417
TP647140	10	55207486
TP296008	10	55230069
TP62326	10	55271494
TP813850	10	55500268
TP176986	10	55516568
TP778207	10	55704373
