# Supplementary material for: Accelerating the Switchgrass (Panicum virgatum L.) Breeding Cycle Using Genomic Selection Approaches
Source: PLoS One. 2014 Nov 12;9(11):e112227. doi: 10.1371/journal.pone.0112227 (PMC4229143; doi:10.1371/journal.pone.0112227)
Supplement: File S1 — Data files used to conduct analysis. All files used to conduct the genomic selection analysis are included in this file. (ZIP) [file pone.0112227.s003.zip › SNP_Info_Chr11.txt]

rs	chrom	pos
TP82241	11	401232
TP753673	11	498763
TP260765	11	645730
TP131050	11	825060
TP129073	11	1148053
TP480288	11	1168507
TP20276	11	1255779
TP218348	11	1281502
TP47675	11	1313130
TP58917	11	1366368
TP61376	11	1376302
TP625482	11	1393484
TP194900	11	1446920
TP378909	11	1484121
TP471014	11	1484132
TP217971	11	1531610
TP5325	11	1532718
TP282416	11	1612515
TP594591	11	1621703
TP612021	11	1629683
TP617033	11	1668353
TP109897	11	1668459
TP346010	11	1668872
TP721742	11	1682939
TP567501	11	1692938
TP310021	11	1741447
TP475356	11	1800868
TP255583	11	1988507
TP448710	11	1989036
TP437823	11	2340568
TP253519	11	2803129
TP493849	11	3412113
TP313409	11	3477853
TP428473	11	3556006
TP723903	11	3556110
TP16889	11	3579617
TP82716	11	3579626
TP34999	11	3713190
TP228862	11	3728777
TP193999	11	3787094
TP587048	11	3787995
TP806745	11	3816606
TP303332	11	3820348
TP48249	11	3827153
TP450083	11	3827188
TP349659	11	3890832
TP431395	11	3953819
TP21333	11	3957659
TP385675	11	3970209
TP443487	11	4005593
TP684308	11	4077066
TP436339	11	4099513
TP591785	11	4124025
TP644296	11	4186830
TP538202	11	4266078
TP154107	11	4275227
TP567420	11	4277742
TP14854	11	4327752
TP765034	11	4332945
TP251816	11	4369517
TP483352	11	4382052
TP157870	11	4626071
TP793880	11	4759683
TP69988	11	4880103
TP474301	11	4920326
TP617923	11	4921018
TP657508	11	4944726
TP773203	11	4977281
TP514817	11	4981038
TP142296	11	5071532
TP35393	11	5082221
TP55211	11	5127766
TP559470	11	5134302
TP250845	11	5135744
TP256147	11	5269932
TP468255	11	5270420
TP52195	11	5281487
TP40575	11	5285767
TP832047	11	5308952
TP151973	11	5323619
TP25313	11	5324090
TP82179	11	5324433
TP303859	11	5374326
TP539680	11	5424023
TP86352	11	5438610
TP140531	11	5485078
TP400909	11	5512712
TP129887	11	5549101
TP311247	11	5552634
TP405190	11	5556521
TP188363	11	5668988
TP322312	11	5681684
TP118378	11	5682135
TP419995	11	5706964
TP51445	11	5720450
TP54339	11	5874910
TP477121	11	5911480
TP833261	11	5916447
TP584324	11	5934683
TP670909	11	6881434
TP39464	11	7116216
TP363376	11	7116844
TP397958	11	7178874
TP54131	11	7421985
TP669238	11	7425376
TP137463	11	7449908
TP741716	11	7849562
TP830599	11	8120967
TP406691	11	8120975
TP817858	11	8163975
TP17098	11	8299723
TP270011	11	8303607
TP825392	11	8325880
TP755840	11	8326763
TP825451	11	8452418
TP248836	11	8500956
TP256452	11	9995112
TP358761	11	10112863
TP181694	11	10573812
TP541970	11	10573856
TP141445	11	10697639
TP784659	11	11072438
TP213549	11	11096948
TP36523	11	11152113
TP619416	11	11309498
TP349624	11	11396353
TP240477	11	11396373
TP179824	11	11470339
TP731405	11	11471112
TP223330	11	11514070
TP416697	11	11537980
TP21550	11	11538806
TP672289	11	11551574
TP504207	11	11570449
TP508791	11	11577838
TP86535	11	11719839
TP780636	11	11734699
TP404190	11	11822199
TP159935	11	11874066
TP285756	11	11880354
TP32597	11	11898051
TP46353	11	11927949
TP746038	11	11965104
TP510322	11	12053147
TP91578	11	12111398
TP66130	11	12262542
TP287880	11	12310670
TP223664	11	12338297
TP649835	11	12566051
TP379202	11	12612817
TP518451	11	12855572
TP475061	11	12859097
TP800289	11	12859258
TP29655	11	12881269
TP430569	11	12886083
TP548223	11	12918218
TP447649	11	13019349
TP271313	11	13122044
TP359286	11	13131686
TP619373	11	13982949
TP302258	11	14278033
TP68451	11	14540563
TP807560	11	14540568
TP692625	11	14873243
TP621687	11	15370491
TP394490	11	15494465
TP144974	11	16059746
TP782405	11	16073693
TP709405	11	16104112
TP108738	11	16125074
TP439384	11	16171726
TP80637	11	16211642
TP720319	11	16217627
TP364670	11	16221396
TP384625	11	16286066
TP383082	11	16286077
TP172062	11	16507370
TP149019	11	16507375
TP535717	11	17182708
TP250247	11	17217741
TP578482	11	17217763
TP646966	11	17227934
TP186035	11	17495917
TP163614	11	17496380
TP137271	11	17500796
TP126891	11	17569792
TP14812	11	17589291
TP33857	11	17595239
TP532974	11	17657877
TP465746	11	17676079
TP829003	11	17729291
TP819774	11	17730676
TP488870	11	17758902
TP529404	11	18029793
TP65733	11	18035268
TP425708	11	18074280
TP476350	11	18233800
TP157860	11	18260761
TP12338	11	18271084
TP361918	11	18275173
TP83384	11	18378180
TP385746	11	18518301
TP66061	11	18523019
TP16025	11	18986588
TP820192	11	18996286
TP723632	11	19021758
TP491714	11	19044886
TP141245	11	19096207
TP640321	11	19096398
TP339609	11	19129097
TP58158	11	19218742
TP121188	11	19218918
TP271220	11	19225075
TP43222	11	19373883
TP47730	11	19438963
TP775545	11	19524709
TP468146	11	19536696
TP647067	11	19843893
TP151414	11	19859182
TP168856	11	19862850
TP705606	11	20615274
TP319917	11	20615309
TP54730	11	21285297
TP37326	11	21365668
TP271822	11	21377991
TP399893	11	21379693
TP200553	11	21396412
TP225183	11	21433780
TP257822	11	21471436
TP533125	11	21482078
TP444495	11	21482295
TP421458	11	21499826
TP266901	11	21501859
TP775280	11	21519236
TP313628	11	21568701
TP213299	11	21596548
TP327928	11	21654084
TP76144	11	21720311
TP562338	11	21724850
TP429560	11	21746627
TP108622	11	21747074
TP550784	11	21761375
TP227584	11	21762363
TP17133	11	21767972
TP336853	11	21770767
TP87865	11	21795861
TP417938	11	21808065
TP522841	11	21816689
TP37075	11	21819590
TP71122	11	21836192
TP45041	11	21852356
TP348635	11	21953116
TP153925	11	21953124
TP656477	11	22087430
TP633373	11	22091575
TP655619	11	22094721
TP496704	11	22099413
TP385677	11	22113746
TP829538	11	22116597
TP307286	11	22140080
TP307296	11	22140080
TP262670	11	22207639
TP778949	11	22208833
TP573981	11	23002701
TP497218	11	23038706
TP650056	11	23055008
TP500844	11	23056412
TP500819	11	23087096
TP196305	11	23278283
TP412552	11	26121257
TP733610	11	26487811
TP272501	11	26501356
TP667947	11	26501365
TP806160	11	26635143
TP122036	11	27249971
TP120506	11	27310119
TP466429	11	27473245
TP450903	11	27487767
TP40472	11	27971148
TP455890	11	28092787
TP319526	11	28216154
TP485295	11	28324605
TP587552	11	28407099
TP311726	11	28766168
TP42604	11	30068637
TP597617	11	30068786
TP629026	11	30750494
TP141356	11	31719644
TP464980	11	31805770
TP424528	11	31839394
TP822884	11	32237166
TP521753	11	32534771
TP121127	11	32617509
TP590168	11	32881044
TP93244	11	33081409
TP257738	11	33153684
TP671617	11	33153779
TP565108	11	33247099
TP64154	11	34037023
TP169516	11	35309675
TP90674	11	35855706
TP135682	11	36603269
TP90256	11	36603274
TP528438	11	36869736
TP9866	11	37435610
TP730422	11	37489866
TP547714	11	37848857
TP697310	11	37854363
TP541140	11	37913076
TP305023	11	38057233
TP82319	11	38356173
TP480861	11	38684101
TP487793	11	39307042
TP39305	11	39668770
TP587203	11	39668773
TP796772	11	39669088
TP179984	11	39737920
TP91165	11	39744183
TP206653	11	39744305
TP300422	11	39770135
TP119497	11	39779599
TP790236	11	39782343
TP258905	11	39782828
TP7638	11	39791421
TP142372	11	39820909
TP152391	11	39823754
TP569694	11	39865243
TP159341	11	39893202
TP454945	11	40204989
TP144424	11	40205016
TP651317	11	40301762
TP66748	11	40324484
TP364585	11	40449480
TP376230	11	40469403
TP562376	11	40888383
TP166771	11	40888387
TP534235	11	40978893
TP311336	11	40988564
TP455972	11	41067893
TP314845	11	41410331
TP498544	11	41412568
TP371418	11	41413452
TP370391	11	41550413
TP567493	11	41550570
TP146803	11	41606566
TP182991	11	41650289
TP605242	11	41650300
TP268303	11	41714518
TP571602	11	41714554
TP497882	11	41723571
TP109169	11	41727543
TP393854	11	41727562
TP37371	11	41742206
TP671638	11	41747092
TP77121	11	41755747
TP421867	11	41755862
TP505278	11	41804556
TP2584	11	41911409
TP38575	11	42046353
TP70910	11	42183308
TP154150	11	42200020
TP205516	11	42413874
TP292592	11	42892401
TP374150	11	42904604
TP708805	11	42929903
TP123684	11	42996511
TP1507	11	42996625
TP372854	11	43138584
TP220280	11	43138670
TP740360	11	43158640
TP797803	11	43163046
TP359133	11	43419901
TP713347	11	43928225
TP21466	11	43928635
TP718326	11	44119711
TP449994	11	44662418
TP523159	11	44662437
TP26029	11	44667074
TP469492	11	44756244
TP88649	11	44756247
TP178054	11	45336521
TP133484	11	45617303
TP709163	11	45733613
TP304687	11	45734158
TP219674	11	45863288
TP755458	11	45984560
TP194666	11	46072684
TP557494	11	46072698
TP8348	11	46072759
TP534922	11	46172018
TP160166	11	46290929
TP508361	11	46570806
TP630689	11	47403955
TP673246	11	47405546
TP458436	11	47418608
TP560856	11	47456878
TP701922	11	47642087
TP715765	11	47844502
TP732450	11	47887088
TP20061	11	47936332
TP255336	11	48025730
TP136939	11	48092371
TP540369	11	48130894
TP466456	11	48130900
TP466469	11	48130900
TP347823	11	48132646
TP380273	11	48145754
TP828130	11	48201873
TP279360	11	48202340
TP438334	11	48227985
TP419575	11	48344616
TP25486	11	48398724
TP786330	11	48408484
TP193598	11	48420900
TP537755	11	48435639
TP414895	11	48503477
TP233826	11	48575740
TP554930	11	48575780
TP427808	11	48612904
TP167737	11	48626816
TP399733	11	48642623
TP148910	11	48669329
TP761092	11	48934588
TP558750	11	49097033
TP416272	11	49317531
TP450615	11	49389643
TP258122	11	49971645
TP123493	11	50137539
TP609300	11	50601448
TP744095	11	50790022
TP172170	11	50861472
TP653341	11	50885224
TP507041	11	50890468
TP65008	11	50892859
TP498317	11	50904119
TP700874	11	50974996
TP189165	11	51059316
TP509951	11	51098924
TP28113	11	51208228
TP275180	11	51218923
TP503129	11	51326037
TP64664	11	51326069
TP462845	11	51381536
TP146222	11	51381572
TP350734	11	51682529
TP405073	11	51698776
TP292976	11	51725798
TP449407	11	52229574
TP833955	11	52355154
TP635958	11	52786393
TP147090	11	52893458
TP672481	11	52994564
TP74189	11	52994781
TP236053	11	53154507
TP822541	11	53304507
TP805220	11	53307827
TP321232	11	53346794
TP616735	11	53358162
TP680342	11	53359028
TP43674	11	53377581
TP490144	11	53395855
TP40556	11	53399520
TP11548	11	53449804
TP349405	11	53450471
TP518091	11	53453167
TP173209	11	53502354
TP1870	11	53525633
TP735271	11	53577065
TP89987	11	53581131
TP551680	11	53622465
TP492877	11	53632968
TP525950	11	53661017
TP163320	11	53786433
TP54301	11	53848112
TP502262	11	53848173
TP536183	11	53864238
TP204978	11	53902494
TP107082	11	53959849
TP7574	11	54003224
TP7575	11	54003224
TP53306	11	54003326
TP289396	11	54057262
TP150747	11	54173083
TP221021	11	54216741
TP771490	11	54226703
TP357576	11	54226776
TP724080	11	54238833
TP56292	11	54268398
TP426092	11	54268401
TP300454	11	54277179
TP48862	11	54278972
TP471195	11	54299531
TP478103	11	54303702
TP24364	11	54321233
TP968	11	54323168
TP380689	11	54323196
TP197513	11	54326868
TP125117	11	54326876
TP524646	11	54335501
TP254227	11	54338719
TP42179	11	54364067
TP802377	11	54395782
TP609894	11	54419229
TP298711	11	54419233
TP568377	11	54470573
TP253948	11	54480751
TP394163	11	54487135
TP444540	11	54487206
TP407621	11	54845984
TP240431	11	55273407
TP497020	11	55573223
TP348738	11	55696938
TP271979	11	55904032
TP211276	11	56082942
TP332479	11	56097782
TP257739	11	56155661
TP393830	11	56174291
TP46900	11	56271806
TP258916	11	56271810
TP125573	11	56330933
TP785382	11	56376285
TP225254	11	56403913
TP257733	11	56403985
TP64229	11	56439400
TP807341	11	56443565
TP319579	11	56531350
TP22512	11	56535878
TP69762	11	56541713
TP385295	11	56557729
TP452739	11	56575562
TP274914	11	56577990
TP245564	11	56593924
TP55009	11	56653817
TP453531	11	56665122
TP529281	11	56705314
TP251565	11	56775945
TP725118	11	56823627
TP221842	11	56823959
TP362425	11	56838986
TP443883	11	56885059
TP757853	11	56890143
TP255199	11	56891912
TP69611	11	56894447
TP375690	11	56950719
TP373401	11	57013695
TP289196	11	57061701
TP22589	11	57061748
TP181269	11	57093738
TP523976	11	57099491
TP174545	11	57099569
TP349710	11	57101496
TP726106	11	57101501
TP461176	11	57124032
TP182817	11	57126597
TP420362	11	57153949
TP371494	11	57193963
TP122837	11	57210874
TP106672	11	57239922
TP733585	11	57275839
TP350354	11	57277371
TP481990	11	57357210
TP161386	11	57371097
TP572039	11	57377394
TP23968	11	57377401
TP61834	11	57446959
TP393859	11	57448100
TP130154	11	57448347
TP750411	11	57449336
TP16327	11	57471921
TP14677	11	57485425
TP296889	11	57772245
TP383418	11	57797038
TP236968	11	57899285
TP440848	11	57915478
TP145676	11	58172532
TP559557	11	58177006
TP397882	11	58177007
TP316618	11	58390943
TP76289	11	58398647
TP106432	11	58437031
TP365621	11	58564268
TP261367	11	58583913
TP17845	11	58619668
TP646276	11	58624261
TP809611	11	58651467
TP85447	11	58693578
TP610515	11	58697071
TP461739	11	58723283
TP8648	11	58771624
TP809130	11	58774346
TP395740	11	58774407
TP758099	11	58949089
TP471377	11	58949150
TP21659	11	58960202
TP22016	11	59021334
TP810806	11	59023213
TP68839	11	59119327
TP23188	11	59119411
TP93801	11	59192965
TP397597	11	59258749
TP378481	11	59300181
TP804075	11	59300182
TP118937	11	59300243
TP326348	11	59302683
TP430719	11	59340401
TP129796	11	59347431
TP383346	11	59388998
TP511340	11	59410593
TP359890	11	59412700
TP348091	11	59468851
TP135787	11	59483638
TP128764	11	59483710
TP451293	11	59502041
TP540280	11	59502818
TP287529	11	59505312
TP141924	11	59522088
TP141520	11	59525592
TP717139	11	59559719
TP190052	11	59576360
TP296707	11	59576515
TP290963	11	59609322
TP649757	11	59622908
TP192034	11	59626505
TP367465	11	59626528
TP118873	11	59704562
TP496731	11	59759949
TP664901	11	59814145
TP573635	11	59846991
TP478040	11	59873936
TP309657	11	59903836
TP60423	11	59965248
TP419550	11	59989215
TP25384	11	59996387
TP659845	11	60017319
TP675579	11	60047556
TP402344	11	60066278
TP486422	11	60140405
TP430706	11	60176553
TP511280	11	60270489
TP279477	11	60274488
TP757199	11	60276802
TP344819	11	60291958
TP830400	11	60306083
TP175398	11	60323909
TP600010	11	60338190
TP810688	11	60401209
TP107084	11	60424486
TP739641	11	60425237
TP38172	11	60509125
TP692005	11	60513352
TP707565	11	60562862
TP215345	11	60566431
TP8609	11	60631214
TP140642	11	60642028
TP569876	11	60642497
TP22502	11	60652111
TP417036	11	60672022
TP355324	11	60687778
TP649875	11	60733115
TP164046	11	61190465
TP50794	11	61557764
TP726073	11	61589498
TP618551	11	61713795
TP700699	11	61802264
TP132908	11	61802348
TP361523	11	61845613
TP85723	11	61876048
TP745462	11	61877696
TP586855	11	61881454
TP757205	11	61899138
TP459165	11	61899199
TP140648	11	61915742
TP260610	11	61920746
TP796295	11	61921509
TP218941	11	61921513
TP48161	11	61924661
TP833673	11	61944049
TP334626	11	61966428
TP332795	11	61972877
TP451767	11	62000115
TP217162	11	62000123
TP117493	11	62002152
TP74271	11	62091122
TP16343	11	62107200
TP77747	11	62129156
TP86313	11	62129162
TP406286	11	62146552
TP525035	11	62178495
TP709168	11	62213332
TP265701	11	62248689
TP375558	11	62263793
TP731332	11	62324074
TP723717	11	62337569
TP89879	11	62337572
TP340789	11	62361458
TP26047	11	62382018
TP257210	11	62382023
TP476120	11	62388212
TP453406	11	62401863
TP469544	11	62401866
TP386346	11	62406334
TP182525	11	62406339
TP63491	11	62407105
TP604596	11	62452362
TP344952	11	62517595
TP345332	11	62518903
TP10110	11	62527831
TP254435	11	62528037
TP535028	11	62607205
TP250881	11	62609861
TP471347	11	62633487
TP17422	11	62636861
TP705159	11	62637091
TP439608	11	62685063
TP153618	11	62706017
TP763708	11	62733272
TP422327	11	62736481
TP292783	11	62830916
TP300974	11	62832397
TP241843	11	62857736
TP262841	11	62885069
TP132173	11	63048074
TP464187	11	63331358
TP685245	11	63349899
TP315529	11	63514097
TP290824	11	63515182
TP555537	11	63553265
TP10690	11	63559498
TP424241	11	63572090
TP495570	11	63572113
TP65466	11	63573160
TP82210	11	63573287
TP284352	11	63575900
TP834408	11	63575902
TP391668	11	63585299
TP190768	11	63588113
TP359813	11	63648769
TP378280	11	63674251
TP377559	11	63707639
TP588322	11	63707686
TP344176	11	63708113
TP299106	11	63710978
TP48301	11	63711098
TP610958	11	63759332
TP476038	11	63789613
TP358582	11	63822188
TP601751	11	63822540
TP42941	11	63840129
TP339629	11	63849590
TP560791	11	63849947
TP646560	11	63861058
TP448972	11	63866513
TP29050	11	63887706
TP619609	11	63912749
TP143038	11	63965285
TP758079	11	64045259
TP21730	11	64045261
TP177584	11	64048812
TP670783	11	64171795
TP404694	11	64402892
TP819723	11	64453574
TP70759	11	64472172
TP376146	11	64472316
TP234852	11	64622557
TP257710	11	64667586
TP328501	11	64821305
TP250852	11	64944658
TP89082	11	65056110
TP746956	11	65188678
TP48803	11	65195173
TP655545	11	65198019
TP65911	11	65215582
TP218375	11	65255111
TP290422	11	65269965
TP257078	11	65316149
TP152537	11	65371437
TP175201	11	65371455
TP734040	11	65413245
TP567333	11	65429217
TP487861	11	65430697
TP452087	11	65454703
TP75435	11	65454704
TP535189	11	65569994
TP521222	11	65599671
TP401549	11	65666034
TP543070	11	65677677
TP438119	11	65758339
TP92506	11	65759780
TP92507	11	65759780
TP190739	11	65766797
TP407201	11	65803026
TP665798	11	65809206
TP383256	11	65822317
TP440082	11	65833231
TP211292	11	65863494
TP390721	11	65922284
TP758297	11	65929709
TP14918	11	66035199
TP126582	11	66066094
TP126271	11	66073651
TP516326	11	66119807
TP674477	11	66179255
TP427553	11	66680670
TP638958	11	66680672
TP45724	11	66681788
TP185628	11	66682464
TP33599	11	66682594
TP510185	11	66683542
TP492265	11	66683861
TP163738	11	66683941
TP597650	11	66684613
TP727173	11	66685923
TP593654	11	66716708
TP760234	11	66722117
TP531931	11	66722122
TP255940	11	66722349
TP464130	11	66722929
TP730235	11	66768520
TP54922	11	66772914
TP426576	11	66773153
TP398004	11	66776221
TP696490	11	66798153
TP452398	11	66808769
TP167723	11	66808790
TP379849	11	66991314
TP731230	11	67143694
TP567246	11	67144827
TP5171	11	67211587
TP397985	11	67276826
TP724963	11	67287323
TP563914	11	67445129
TP119342	11	67453195
TP492605	11	67474114
TP254655	11	67475953
TP596810	11	67517624
TP355858	11	67553765
TP395499	11	67557231
TP289791	11	67562400
TP135840	11	67568958
TP705961	11	67600452
TP585183	11	67601368
TP222473	11	67601806
TP449677	11	67602697
TP244555	11	67624283
TP265986	11	67625385
TP450065	11	67627533
TP274425	11	67693205
TP445488	11	67694328
TP599	11	67695679
TP201976	11	67695832
TP194507	11	67728182
TP785559	11	68096037
TP700172	11	68097258
TP714279	11	68325746
TP360810	11	68325854
TP421278	11	68332643
TP105470	11	68670303
TP111646	11	68700672
TP724566	11	68910352
TP540002	11	68910366
TP681362	11	69057916
TP375677	11	69090254
TP504466	11	69165940
TP560344	11	69169210
TP443795	11	69261823
TP123639	11	69262077
TP445793	11	69304624
TP139952	11	69304696
TP467041	11	69304776
TP528943	11	69313146
TP54940	11	69336811
TP763896	11	69339953
TP306138	11	69340179
TP245695	11	69386982
TP43204	11	69389336
TP204301	11	69389471
TP465231	11	69456338
TP383159	11	69490858
TP608194	11	69508512
TP663316	11	69518115
TP138086	11	69518145
TP566260	11	69519029
TP440238	11	69519090
TP159736	11	69541985
TP815144	11	69559859
TP454989	11	69563831
TP601641	11	69564756
TP468485	11	69593174
TP442224	11	69596565
TP662825	11	69599005
TP17752	11	69616390
TP291346	11	69618319
TP417128	11	69626435
TP229327	11	69631499
TP71140	11	69632757
TP494792	11	69638226
TP120539	11	69649971
TP388674	11	69702416
TP431737	11	69737951
TP771006	11	69746704
TP751653	11	69751444
TP810142	11	69780212
TP425785	11	69823186
TP328088	11	69834236
TP729148	11	69849436
TP157108	11	69862839
TP631210	11	69934547
TP366971	11	69941904
TP324508	11	70028513
TP127007	11	70028568
TP687335	11	70037949
TP85537	11	70057699
TP375408	11	70057755
TP344202	11	70073915
TP423047	11	70085435
TP474338	11	70104764
TP106724	11	70104852
TP804535	11	70120692
TP162177	11	70125630
TP155006	11	70156588
TP380718	11	70189284
TP520924	11	70216675
TP366081	11	70226090
TP371458	11	70227610
TP38105	11	70242737
TP81876	11	70274250
TP418435	11	70342213
TP571453	11	70361036
TP412400	11	70364244
TP632498	11	70372214
TP274132	11	70418352
TP340674	11	70422384
TP353787	11	70422453
TP33391	11	70558969
TP107462	11	70560575
TP713431	11	70588395
TP574515	11	70623898
TP148644	11	70855315
TP152412	11	70865175
TP364504	11	70866581
TP829543	11	70884382
TP465646	11	70895574
TP388711	11	70942251
TP69806	11	70971518
TP663424	11	70976693
TP293016	11	70982429
TP487749	11	70985678
TP333060	11	70986732
TP807040	11	70989476
TP369205	11	70999881
TP474735	11	71057390
TP398118	11	71060138
TP473397	11	71060275
TP259489	11	71064558
TP388715	11	71066719
TP88931	11	71140006
TP535640	11	71142088
TP206259	11	71146945
TP457684	11	71165429
TP193637	11	71175188
TP284893	11	71177526
TP345916	11	71191973
TP714112	11	71195512
TP180413	11	71487215
TP682128	11	71569806
TP459292	11	71673979
TP519661	11	71739650
TP427184	11	71776333
TP727867	11	71801269
TP283792	11	71810978
TP344830	11	71811385
TP270464	11	71812224
TP65413	11	71826224
TP349881	11	71829774
TP164199	11	71835038
TP619484	11	71844677
TP438269	11	71897193
TP608540	11	71906832
TP619770	11	71906968
TP413636	11	71944040
TP62090	11	71980833
TP366234	11	71984413
TP803221	11	72027041
TP109107	11	72027080
TP476271	11	72039258
TP305524	11	72039263
TP159541	11	72063763
TP298402	11	72104031
TP164912	11	72152769
TP145540	11	72188239
TP118818	11	72200199
TP465674	11	72258878
TP406499	11	72351096
TP734067	11	72351399
TP39405	11	72354148
TP442503	11	72354152
TP349173	11	72355918
TP689675	11	72388566
TP178047	11	72431335
TP521542	11	72436978
TP134191	11	72441805
TP15066	11	72466388
TP233844	11	72489678
TP512478	11	72740730
TP826620	11	72744308
TP54713	11	72744339
TP223411	11	72913771
TP396808	11	72931997
TP448210	11	72965677
TP30472	11	72965872
TP466937	11	72965877
TP152584	11	72973150
TP11316	11	72973214
TP733261	11	73004014
TP120116	11	73024234
TP451630	11	73090004
TP119482	11	73307405
TP670393	11	73317959
TP136985	11	73340682
TP493207	11	73340747
TP112124	11	73341363
TP84226	11	73341688
TP577107	11	73350180
TP412265	11	73377621
TP814231	11	73439091
TP597569	11	73462655
TP6102	11	73466251
TP451481	11	73466323
TP797878	11	73492511
TP408032	11	73495061
TP28978	11	73533764
TP10699	11	73534325
TP682473	11	73535001
TP37165	11	73570321
TP34074	11	73573145
TP301549	11	73660984
TP437857	11	73663784
TP378802	11	73747910
TP235342	11	73749560
TP81076	11	73784503
TP120321	11	73796777
TP488254	11	73798041
TP14980	11	73808231
TP537796	11	73808390
TP442592	11	73826791
TP268982	11	73834795
TP203641	11	73847580
TP179309	11	73854425
TP157027	11	73871038
TP361741	11	73877394
TP356699	11	73902460
TP388127	11	73904904
TP509508	11	73953013
TP447525	11	73972670
TP200904	11	73973540
TP323438	11	73998202
TP631487	11	74027928
TP564756	11	74085221
TP751896	11	74114066
TP27028	11	74130244
TP4166	11	74138493
TP174534	11	74150717
TP153517	11	74155088
TP26524	11	74168599
TP719704	11	74168812
TP29097	11	74173098
TP725640	11	74174475
TP492179	11	74174478
TP509685	11	74199239
TP327544	11	74199632
TP724967	11	74199632
TP579210	11	74236586
TP489962	11	74242675
TP78218	11	74243007
TP501411	11	74304407
TP476964	11	74304499
