# Supplementary material for: Accelerating the Switchgrass (Panicum virgatum L.) Breeding Cycle Using Genomic Selection Approaches
Source: PLoS One. 2014 Nov 12;9(11):e112227. doi: 10.1371/journal.pone.0112227 (PMC4229143; doi:10.1371/journal.pone.0112227)
Supplement: File S1 — Data files used to conduct analysis. All files used to conduct the genomic selection analysis are included in this file. (ZIP) [file pone.0112227.s003.zip › SNP_Info_Chr12.txt]

rs	chrom	pos
TP287541	12	168872
TP599359	12	194062
TP23904	12	643378
TP376453	12	705971
TP114940	12	823652
TP782837	12	881413
TP92197	12	882500
TP371536	12	897281
TP215762	12	916780
TP177100	12	928084
TP583216	12	950821
TP85156	12	952421
TP132792	12	1132125
TP37232	12	1140727
TP187531	12	1155640
TP831709	12	1155650
TP88604	12	1251577
TP656691	12	1319051
TP781094	12	1321889
TP194281	12	1341622
TP383220	12	1345570
TP470582	12	1355436
TP753438	12	1381356
TP141647	12	1387369
TP275976	12	1391766
TP616320	12	1402558
TP72676	12	1434444
TP616851	12	1456765
TP198059	12	1459317
TP34138	12	1483133
TP209896	12	1484013
TP29907	12	1881299
TP308690	12	1881311
TP644890	12	2159955
TP530702	12	2159962
TP6734	12	2178030
TP623222	12	2195074
TP523843	12	2198994
TP169164	12	2266305
TP371829	12	2300611
TP525689	12	2317887
TP72721	12	2333350
TP87310	12	2342813
TP40157	12	2374291
TP66904	12	2510625
TP321403	12	2514168
TP557757	12	2514264
TP634465	12	2519264
TP674795	12	2886005
TP56319	12	3237293
TP35550	12	3252667
TP454236	12	3372494
TP468288	12	3442697
TP742063	12	3659700
TP352100	12	3713354
TP403585	12	3892215
TP15419	12	3892289
TP363973	12	3924371
TP77994	12	3953976
TP15871	12	4047774
TP770622	12	4073027
TP93981	12	4095299
TP125443	12	4097427
TP144265	12	4097436
TP375496	12	4108208
TP2799	12	4109128
TP488680	12	4124571
TP186809	12	4124614
TP657318	12	4220429
TP159696	12	4277930
TP18818	12	4287600
TP189069	12	4305776
TP167762	12	4353020
TP587907	12	4376633
TP180606	12	4376655
TP561020	12	4377620
TP421123	12	4386867
TP663044	12	4404753
TP310392	12	4439621
TP60379	12	4458699
TP407005	12	4541558
TP564314	12	4572479
TP489998	12	4582452
TP177872	12	4583354
TP499622	12	4583370
TP621836	12	4900948
TP782241	12	4910436
TP551133	12	5027446
TP141959	12	5079998
TP558453	12	5249293
TP137018	12	5620565
TP86514	12	5621324
TP248828	12	5762426
TP252787	12	6145226
TP828749	12	6155554
TP12646	12	6155615
TP722589	12	6157454
TP120217	12	6348275
TP137993	12	6739441
TP410497	12	6790259
TP495417	12	6955690
TP440357	12	7218181
TP467939	12	7238743
TP505971	12	7248117
TP24337	12	7248280
TP451036	12	7298395
TP277821	12	7304679
TP202425	12	7318546
TP726526	12	7332385
TP422532	12	7334566
TP79822	12	7334593
TP492294	12	7337155
TP457472	12	7353198
TP718500	12	7372145
TP39592	12	7415020
TP703827	12	7477124
TP457817	12	7547938
TP331691	12	7556073
TP25308	12	7556312
TP29594	12	7628474
TP301661	12	7629091
TP775929	12	7629471
TP361475	12	7629481
TP153735	12	7633225
TP300031	12	7693817
TP416373	12	7694461
TP508136	12	7705077
TP651938	12	7708007
TP670310	12	7730427
TP252754	12	7731696
TP502658	12	7885405
TP448551	12	8371060
TP720828	12	8404418
TP86989	12	8410596
TP431776	12	8412577
TP820251	12	8412731
TP488639	12	8423380
TP115245	12	8433374
TP559252	12	8448743
TP10026	12	8453309
TP322639	12	8735716
TP422268	12	8764340
TP21933	12	8851350
TP287645	12	8875364
TP155391	12	8877188
TP517663	12	8878289
TP13854	12	8918963
TP25973	12	8982314
TP32019	12	9643419
TP362772	12	9687428
TP126282	12	9971929
TP565468	12	10153470
TP49188	12	10572321
TP477548	12	10705551
TP266474	12	10756063
TP469101	12	10756260
TP126976	12	10759461
TP167569	12	10785559
TP485951	12	10973703
TP581770	12	10981026
TP287060	12	11808110
TP71909	12	11846365
TP323311	12	12002633
TP24204	12	12342482
TP424348	12	12566739
TP149456	12	12943733
TP485482	12	13431009
TP7682	12	13446122
TP468295	12	13478471
TP106089	12	13495223
TP746319	12	14153049
TP313375	12	14169900
TP193532	12	14185458
TP197577	12	14218622
TP325665	12	14218639
TP721779	12	14235715
TP93416	12	14380970
TP667387	12	14405780
TP599043	12	14435676
TP382035	12	14443420
TP684930	12	14690667
TP437669	12	15704827
TP744624	12	15906148
TP445178	12	15928693
TP357528	12	15932624
TP438848	12	15946427
TP411820	12	16020522
TP488184	12	16022096
TP71449	12	16067666
TP527981	12	16203023
TP424699	12	16220632
TP538207	12	16394704
TP249280	12	16496164
TP341209	12	16886695
TP221297	12	16886868
TP28316	12	17137899
TP396669	12	17152978
TP618907	12	17656110
TP398801	12	17768272
TP491393	12	17770133
TP39972	12	17770168
TP712465	12	17800311
TP42424	12	17801978
TP126065	12	17809579
TP2781	12	17815486
TP502160	12	17822150
TP58330	12	17827371
TP740194	12	18364235
TP832104	12	19367831
TP37708	12	19367852
TP370155	12	19438792
TP148937	12	19438875
TP216791	12	19464613
TP105830	12	19531136
TP408848	12	19564887
TP7463	12	19574680
TP269173	12	19594099
TP591446	12	19639385
TP411467	12	19709613
TP289862	12	19788136
TP398167	12	19788139
TP80584	12	19892705
TP272161	12	19908386
TP135568	12	19909939
TP465958	12	20204310
TP39828	12	20291831
TP386199	12	20291932
TP168676	12	20292766
TP40072	12	20292772
TP127010	12	20851721
TP253600	12	20902649
TP88921	12	20928826
TP132485	12	20935414
TP603830	12	20953886
TP800992	12	21102653
TP361034	12	21259520
TP152583	12	21428415
TP713569	12	21870527
TP540185	12	22396238
TP400280	12	22419991
TP45749	12	22424429
TP515388	12	22457371
TP120227	12	22468170
TP376679	12	22469607
TP508770	12	22497478
TP236208	12	22498087
TP135700	12	22498630
TP746710	12	22788456
TP271147	12	23391195
TP501979	12	23391445
TP677521	12	23478820
TP555463	12	23480821
TP438207	12	23481799
TP688302	12	23551986
TP48409	12	23580423
TP128139	12	23681547
TP346980	12	24212957
TP319506	12	24891495
TP86288	12	25374381
TP542339	12	25375332
TP704071	12	25854806
TP19376	12	25859351
TP227104	12	26707402
TP409729	12	26709990
TP401608	12	27099298
TP497442	12	27527466
TP163174	12	27544505
TP215532	12	27555500
TP485724	12	27643914
TP628442	12	27708908
TP797636	12	28049169
TP368025	12	28049206
TP824572	12	28054017
TP10349	12	28057065
TP171932	12	28356186
TP356804	12	28366815
TP400827	12	28482183
TP243301	12	28855074
TP719877	12	28953252
TP7891	12	29477621
TP108879	12	29477892
TP388827	12	30045811
TP201497	12	30359405
TP225088	12	30680878
TP83628	12	30853066
TP564547	12	31421323
TP80889	12	31770973
TP715169	12	31770990
TP280951	12	31771754
TP702485	12	32014960
TP605194	12	32319092
TP672330	12	32449171
TP18884	12	32459365
TP202317	12	32735771
TP668166	12	32849475
TP355845	12	34051621
TP159370	12	34080574
TP70683	12	34223870
TP451132	12	34223899
TP567180	12	34227123
TP438259	12	34251165
TP176850	12	34264750
TP426076	12	34435973
TP482252	12	34517606
TP421108	12	34573014
TP401070	12	34619182
TP765754	12	34629673
TP342851	12	34703551
TP716837	12	34729175
TP37268	12	34842838
TP119585	12	34842838
TP13422	12	34846390
TP50768	12	34889352
TP52318	12	34890539
TP399146	12	34890596
TP185507	12	34899148
TP315902	12	34936615
TP306955	12	34936626
TP406023	12	34941507
TP425240	12	34955967
TP720571	12	35019042
TP383160	12	35022226
TP120823	12	35059419
TP579204	12	35079009
TP797204	12	35080737
TP466311	12	35081436
TP210264	12	35081598
TP707756	12	35101557
TP759295	12	35124987
TP3345	12	35126384
TP802796	12	35134875
TP105583	12	35150654
TP567699	12	35163350
TP255554	12	35202127
TP295435	12	35222695
TP372505	12	35240917
TP269781	12	35241631
TP442027	12	35261759
TP538062	12	35311791
TP419982	12	35354657
TP471237	12	35500898
TP762771	12	35507074
TP308035	12	35507348
TP717115	12	35542223
TP9871	12	35542253
TP804353	12	35547962
TP407410	12	35579072
TP816663	12	35579381
TP746869	12	35581152
TP509694	12	35582324
TP346285	12	35597428
TP734893	12	35616596
TP555980	12	35616721
TP559037	12	35616963
TP116296	12	35620888
TP122114	12	35673178
TP109968	12	35687519
TP132207	12	35841094
TP721651	12	36158454
TP589905	12	36316113
TP119386	12	36356975
TP3821	12	36431511
TP395734	12	36522736
TP32840	12	36522781
TP773016	12	36553212
TP427690	12	36777551
TP53351	12	36777586
TP721661	12	37010104
TP29305	12	37012208
TP125409	12	37020211
TP582266	12	37020872
TP453721	12	37023070
TP452063	12	37367007
TP761178	12	37560042
TP663290	12	37915829
TP244381	12	37941657
TP45293	12	38133059
TP280113	12	38369848
TP362163	12	38370013
TP162510	12	38789665
TP271019	12	38979771
TP805828	12	39010810
TP779374	12	39443889
TP498185	12	39444426
TP455340	12	39444444
TP368369	12	39843991
TP629735	12	40089822
TP498228	12	40092409
TP177487	12	40244796
TP240547	12	40414824
TP727434	12	40679149
TP137572	12	40879455
TP29956	12	41212526
TP712188	12	41228255
TP13901	12	41276683
TP368697	12	41642056
TP801714	12	41642132
TP31585	12	41801951
TP809301	12	41839149
TP549694	12	41889530
TP505295	12	41889749
TP40409	12	41890735
TP597273	12	41890754
TP162412	12	41897218
TP519052	12	41906952
TP457276	12	42055946
TP531764	12	42136842
TP624300	12	42153079
TP24903	12	42153142
TP22913	12	42165769
TP310125	12	42180081
TP820421	12	42248269
TP57024	12	42251985
TP87391	12	42348040
TP537592	12	42379264
TP254403	12	42437768
TP1140	12	42440736
TP379044	12	42447736
TP256257	12	42467086
TP757190	12	42491300
TP114927	12	42498912
TP191077	12	42802405
TP409205	12	42919313
TP54027	12	42926227
TP670432	12	42926769
TP351952	12	42930840
TP669211	12	43026217
TP638203	12	43046986
TP528841	12	43047127
TP684708	12	43094213
TP821101	12	43123919
TP276369	12	43124604
TP76066	12	43147700
TP215471	12	43203562
TP337477	12	43226429
TP481602	12	43229876
TP755162	12	43275331
TP805742	12	43311921
TP781781	12	43316359
TP172054	12	43316391
TP582411	12	43331373
TP496207	12	43339551
TP540569	12	43341520
TP219841	12	43370746
TP91788	12	43410069
TP193261	12	43410070
TP770276	12	43491404
TP136414	12	43517221
TP85627	12	43519291
TP109983	12	43591636
TP825481	12	43601476
TP736852	12	43652284
TP591513	12	43653155
TP253505	12	43659827
TP390291	12	43659943
TP527437	12	43685772
TP17369	12	43725517
TP65908	12	43725606
TP513404	12	43865295
TP481183	12	43865448
TP37373	12	44073816
TP254389	12	44073863
TP83843	12	44206684
TP269073	12	44370583
TP7923	12	44370657
TP305554	12	44409479
TP790545	12	44466323
TP426537	12	44775947
TP455204	12	45051243
TP266775	12	45051347
TP31793	12	45055743
TP622673	12	45086191
TP795947	12	45125703
TP152533	12	45139607
TP117295	12	45167726
TP126935	12	45286870
TP518022	12	45286947
TP212040	12	45303375
TP191078	12	45308790
TP353661	12	45570442
TP467011	12	45619504
TP754116	12	45660256
TP11942	12	45682239
TP480831	12	45717684
TP267205	12	45870300
TP507349	12	45875140
TP250921	12	45999838
TP555633	12	46000519
TP668628	12	46005078
TP530172	12	46022642
TP412879	12	46044248
TP365284	12	46073612
TP45659	12	46074516
TP460197	12	46074722
TP416641	12	46125688
TP804294	12	46125799
TP566255	12	46131106
TP190144	12	46131395
TP47361	12	46163672
TP178376	12	46168846
TP135485	12	46185397
TP347301	12	46197068
TP128303	12	46200579
TP529882	12	46214733
TP566623	12	46214856
TP404321	12	46221663
TP62133	12	46229574
TP257200	12	46245662
TP81914	12	46255021
TP265729	12	46271594
TP168228	12	46286861
TP327165	12	46357505
TP770965	12	46627763
TP283571	12	46660487
TP556156	12	46743391
TP501510	12	46764877
TP495976	12	46808530
TP467779	12	46812150
TP280716	12	46815654
TP727982	12	46827821
TP178592	12	46828706
TP82302	12	46832204
TP522993	12	46857597
TP370087	12	46859811
TP89830	12	46862489
TP529749	12	46941861
TP142946	12	46946208
TP206078	12	46949263
TP825899	12	46973529
TP349551	12	46995488
TP357966	12	46995932
TP552162	12	47020340
TP516977	12	47024695
TP322651	12	47038136
TP351428	12	47038210
TP524361	12	47111368
TP500021	12	47171006
TP368462	12	47171283
TP784375	12	47171358
TP261889	12	47185492
TP43155	12	47188198
TP419456	12	47193254
TP180426	12	47222351
TP82465	12	47247627
TP217376	12	47563977
TP535334	12	47563979
TP158793	12	47603225
TP727903	12	47605735
TP608400	12	47647102
TP577390	12	47653822
TP187060	12	47695025
TP825931	12	47753132
TP534882	12	47758821
TP445352	12	47819137
TP745364	12	47819711
TP194730	12	47977487
TP706856	12	48071177
TP523259	12	48100187
