# Supplementary material for: Accelerating the Switchgrass (Panicum virgatum L.) Breeding Cycle Using Genomic Selection Approaches
Source: PLoS One. 2014 Nov 12;9(11):e112227. doi: 10.1371/journal.pone.0112227 (PMC4229143; doi:10.1371/journal.pone.0112227)
Supplement: File S1 — Data files used to conduct analysis. All files used to conduct the genomic selection analysis are included in this file. (ZIP) [file pone.0112227.s003.zip › SNP_Info_Chr13.txt]

rs	chrom	pos
TP179096	13	741
TP29056	13	15748
TP757851	13	221378
TP9118	13	221389
TP307000	13	406611
TP89197	13	408336
TP806690	13	409997
TP216585	13	441954
TP769423	13	450523
TP153167	13	472603
TP228895	13	472641
TP802129	13	489087
TP484006	13	499208
TP376021	13	503320
TP263748	13	523085
TP377067	13	537832
TP394842	13	564589
TP158902	13	564720
TP93258	13	601412
TP719285	13	623880
TP628539	13	645875
TP179958	13	659350
TP573163	13	690044
TP552007	13	724188
TP387344	13	762699
TP428471	13	773205
TP398959	13	787003
TP86807	13	797767
TP365556	13	818811
TP137288	13	818813
TP747225	13	821917
TP25182	13	821963
TP534344	13	822918
TP355387	13	834592
TP732193	13	856025
TP311255	13	859306
TP237218	13	911349
TP255207	13	917343
TP127345	13	977064
TP564948	13	978029
TP8126	13	986468
TP7042	13	1068664
TP44952	13	1068773
TP698479	13	1073077
TP526391	13	1073507
TP566262	13	1073622
TP463096	13	1080542
TP204681	13	1080546
TP443673	13	1092385
TP51806	13	1327343
TP321648	13	1575829
TP34467	13	1753690
TP382465	13	1946602
TP72755	13	2154563
TP157183	13	2536208
TP92292	13	2801303
TP364038	13	2818766
TP537745	13	2848495
TP392635	13	2881251
TP232060	13	2901339
TP268296	13	2920218
TP523046	13	2967681
TP677247	13	3011525
TP530392	13	3022572
TP742873	13	3036435
TP397909	13	3073064
TP473551	13	3073066
TP301435	13	3101004
TP688774	13	3118118
TP527150	13	3133793
TP19315	13	3154759
TP297016	13	3155046
TP353997	13	3170994
TP278407	13	3171081
TP236829	13	3187211
TP767967	13	3195321
TP176962	13	3241701
TP273678	13	3242398
TP185841	13	3265584
TP672832	13	3297826
TP321157	13	3316212
TP531100	13	3330886
TP159218	13	3335645
TP582658	13	3369837
TP820201	13	3373095
TP473987	13	3396436
TP20405	13	3432372
TP106231	13	3457880
TP81984	13	3457986
TP407807	13	3480929
TP726295	13	3485436
TP188300	13	3497125
TP796685	13	3497246
TP479848	13	3499248
TP513414	13	3549971
TP404992	13	3553105
TP498178	13	3572953
TP30714	13	3604751
TP731975	13	3631000
TP418297	13	3687954
TP262734	13	3692870
TP527489	13	3729762
TP761610	13	3733223
TP408339	13	3738284
TP119189	13	3758483
TP51015	13	3804410
TP394060	13	3809366
TP214107	13	3877618
TP425312	13	3962996
TP823036	13	3989082
TP389559	13	4001776
TP47043	13	4016257
TP490004	13	4103585
TP819603	13	4105169
TP443759	13	4118428
TP122553	13	4229855
TP232618	13	4252989
TP605590	13	4266400
TP402141	13	4266404
TP819944	13	4271581
TP750650	13	4275218
TP128512	13	4287772
TP17878	13	4298423
TP82591	13	4298895
TP330605	13	4307066
TP631813	13	4309451
TP582434	13	4343102
TP301270	13	4366443
TP105680	13	4384481
TP784142	13	4411274
TP558246	13	4429035
TP776512	13	4429660
TP427657	13	4474131
TP699743	13	4487877
TP422515	13	4525614
TP596455	13	4623466
TP7736	13	4637850
TP811151	13	4637855
TP502329	13	4831414
TP480905	13	5128187
TP250876	13	5139322
TP453012	13	5144648
TP828228	13	5196226
TP283585	13	5269647
TP11249	13	5272740
TP303168	13	5298590
TP125656	13	5338630
TP374296	13	5550733
TP450393	13	5550739
TP658407	13	5977989
TP359487	13	6042303
TP556866	13	6051068
TP35450	13	6112321
TP402236	13	6124430
TP115797	13	6181782
TP290483	13	6197134
TP415975	13	6215811
TP677190	13	6266725
TP814167	13	6300132
TP41436	13	6300145
TP136282	13	6305638
TP390128	13	6406009
TP491605	13	6409543
TP427163	13	6429463
TP581546	13	6429657
TP144352	13	6487759
TP115672	13	6503777
TP312413	13	6578729
TP350138	13	6578882
TP360550	13	6579779
TP329442	13	6599087
TP35008	13	6599114
TP193064	13	6600158
TP629823	13	6656004
TP319309	13	6656752
TP235634	13	6674927
TP784147	13	6692531
TP268362	13	6718642
TP652285	13	6738014
TP438135	13	6755923
TP820133	13	6806258
TP394704	13	6904450
TP57202	13	6907712
TP443677	13	7213245
TP783666	13	7213271
TP465907	13	7350951
TP741000	13	7351044
TP317919	13	7723222
TP16341	13	8092357
TP405729	13	8459555
TP177494	13	8891661
TP641301	13	8918983
TP482266	13	8956160
TP321089	13	9001081
TP428878	13	9042345
TP579411	13	9042369
TP50277	13	9104635
TP155736	13	9161378
TP283766	13	9177007
TP77621	13	9188594
TP437697	13	9205181
TP385483	13	9213638
TP189799	13	9216780
TP219760	13	9216781
TP293800	13	9285897
TP117843	13	9297261
TP692732	13	9342101
TP295577	13	9366820
TP141926	13	9370693
TP29345	13	9370762
TP781033	13	9371109
TP170257	13	9371146
TP704918	13	9389766
TP118513	13	9402661
TP349419	13	9415548
TP724199	13	9415609
TP371804	13	9461102
TP125863	13	9461106
TP466713	13	9521009
TP580551	13	9600914
TP478239	13	9661902
TP306779	13	9721444
TP538175	13	9723217
TP678620	13	9729311
TP476317	13	9732189
TP477635	13	9733962
TP306689	13	9764625
TP283008	13	9814628
TP482498	13	9819527
TP423031	13	9841263
TP461535	13	9926833
TP584242	13	9926894
TP91998	13	10220288
TP246338	13	10579123
TP177082	13	10615835
TP263954	13	10616753
TP44674	13	10617134
TP160523	13	10617184
TP709336	13	10627889
TP292176	13	10635332
TP726704	13	10651079
TP190472	13	10692049
TP650588	13	10700995
TP273374	13	10720421
TP732973	13	10720510
TP455803	13	10831974
TP125429	13	10832970
TP512360	13	10840451
TP396149	13	10850341
TP187596	13	10907948
TP798490	13	10988788
TP69390	13	11010647
TP146117	13	11417631
TP13309	13	11433444
TP275979	13	11580553
TP138514	13	11741803
TP363402	13	12604642
TP687639	13	12701510
TP254370	13	14394095
TP135710	13	15002417
TP826946	13	15104194
TP380725	13	15505396
TP79854	13	15515499
TP582951	13	15554280
TP654162	13	15788026
TP740992	13	15868269
TP743766	13	15973477
TP776147	13	15979624
TP381447	13	15997130
TP509559	13	16008249
TP613548	13	16268108
TP594405	13	16297671
TP376208	13	16336512
TP376466	13	16427413
TP254528	13	17088000
TP140485	13	17149355
TP178946	13	17413145
TP717085	13	17968774
TP132063	13	18241357
TP386299	13	18265851
TP583865	13	18271778
TP223055	13	18282951
TP519430	13	18819290
TP721207	13	18876712
TP269390	13	18876722
TP780260	13	20130948
TP421217	13	20834566
TP215142	13	21192658
TP461885	13	21244458
TP128147	13	21251820
TP750857	13	21451390
TP493341	13	21474246
TP802135	13	21975518
TP93288	13	21975540
TP128069	13	22010697
TP819275	13	22189426
TP515897	13	22260228
TP715918	13	22375670
TP428988	13	22485764
TP559516	13	22706058
TP43750	13	22706132
TP180107	13	22757754
TP571115	13	23275529
TP109357	13	23275926
TP427800	13	23277420
TP427801	13	23277420
TP58674	13	23294344
TP327056	13	23406302
TP423525	13	23435083
TP339854	13	23435232
TP470158	13	23448750
TP478846	13	23598050
TP502810	13	24021219
TP730810	13	24052934
TP86740	13	24056661
TP314703	13	24064523
TP702989	13	24064534
TP801713	13	24085401
TP323798	13	24097570
TP172361	13	24106661
TP698950	13	24106848
TP148614	13	24124323
TP198128	13	24408666
TP346701	13	24415398
TP441615	13	24415409
TP418833	13	24425402
TP287453	13	24483979
TP355151	13	24484738
TP1648	13	24484786
TP112793	13	24503274
TP740598	13	24525530
TP59778	13	24544800
TP709352	13	24664711
TP463550	13	24780739
TP401717	13	24813240
TP134954	13	24920518
TP569999	13	24948070
TP214922	13	25405300
TP673461	13	25405543
TP717625	13	25492690
TP263000	13	25518280
TP791849	13	25556678
TP91950	13	25687138
TP106008	13	26007330
TP358021	13	26007335
TP165173	13	26164110
TP726417	13	26277211
TP758150	13	26283024
TP167804	13	26400011
TP132108	13	26410852
TP452652	13	26410905
TP741793	13	26536321
TP323404	13	26844298
TP167361	13	26845673
TP254270	13	26851369
TP59030	13	26860948
TP506369	13	26870444
TP109890	13	26870458
TP828467	13	26890149
TP2497	13	26890185
TP264183	13	26893054
TP376332	13	26909936
TP443590	13	27436404
TP268118	13	27852698
TP631940	13	28741546
TP225780	13	28766153
TP11251	13	28781875
TP231051	13	28883296
TP407301	13	29225050
TP28653	13	29524912
TP734341	13	29822117
TP294706	13	29822178
TP292649	13	30021276
TP754415	13	30046239
TP11493	13	30318436
TP56258	13	30467622
TP655285	13	30491342
TP70500	13	30585144
TP31587	13	30710658
TP423617	13	30865255
TP469540	13	30956434
TP804872	13	31051832
TP341620	13	31074936
TP614762	13	31128405
TP311905	13	31219780
TP10967	13	31221056
TP168610	13	31762629
TP418336	13	32013255
TP22013	13	32506972
TP178928	13	32507507
TP34749	13	32703998
TP826349	13	33094691
TP509293	13	33325498
TP256553	13	33814774
TP10898	13	34422354
TP140950	13	34521340
TP381331	13	34622852
TP76090	13	34677201
TP510360	13	34677205
TP309087	13	34677298
TP599185	13	34686739
TP589708	13	35091791
TP284944	13	35217185
TP24053	13	35275654
TP374642	13	35655115
TP452982	13	36221625
TP576150	13	36266699
TP553888	13	36278647
TP159482	13	36362061
TP551566	13	36362117
TP476242	13	36362937
TP136831	13	36440697
TP624446	13	36469349
TP79040	13	36520845
TP127777	13	36520959
TP772814	13	36759252
TP158275	13	36783277
TP510429	13	36783384
TP303291	13	36816294
TP429865	13	37334889
TP534698	13	37368784
TP352777	13	37391929
TP762164	13	37396659
TP478116	13	37413047
TP721218	13	37463981
TP637923	13	37469186
TP179378	13	37470850
TP275278	13	37470861
TP386725	13	37483816
TP512800	13	37514297
TP382084	13	37514358
TP507123	13	37542371
TP368048	13	37555710
TP129162	13	37557315
TP575008	13	37638915
TP700500	13	37639705
TP34695	13	37647715
TP83230	13	37691592
TP541836	13	37717076
TP407434	13	37722334
TP781143	13	37728018
TP107399	13	37757568
TP130745	13	37797581
TP628429	13	37818543
TP188782	13	37822777
TP328056	13	37876782
TP802476	13	37947709
TP582620	13	37984115
TP69696	13	37984505
TP74949	13	38029931
TP427425	13	38226062
TP213685	13	38231990
TP43355	13	38248684
TP590673	13	38278872
TP308149	13	38293640
TP507573	13	38314305
TP192279	13	38314731
TP192741	13	38314731
TP565959	13	38366358
TP66957	13	38561103
TP620010	13	38708250
TP3722	13	38730914
TP68544	13	38906162
TP91933	13	39098716
TP421542	13	39099473
TP488548	13	39099700
TP21876	13	39266155
TP190800	13	39266414
TP35459	13	39266431
TP162368	13	40560887
TP123928	13	40652849
TP183292	13	40652934
TP83447	13	40675235
TP80886	13	40679817
TP421674	13	40703304
TP477359	13	40714858
TP568114	13	40818586
TP243902	13	40832248
TP296582	13	40941834
TP200050	13	40967173
TP465632	13	40988076
TP216589	13	41214750
TP587608	13	41793066
TP367241	13	41794950
TP113165	13	41806193
TP515232	13	41984813
TP691978	13	41998102
TP247178	13	42105121
TP406735	13	42133586
TP674442	13	42133586
TP223679	13	42163801
TP393488	13	42163926
TP829883	13	42167262
TP477281	13	42188244
TP733386	13	42192036
TP566808	13	42192151
TP606527	13	42192858
TP431006	13	42588104
TP677471	13	42617389
TP111526	13	42706156
TP67427	13	42917367
TP212238	13	42952297
TP189759	13	42952318
TP610379	13	43382456
TP184034	13	43420372
TP41588	13	43459857
TP16272	13	43481616
TP160472	13	43500032
TP153849	13	43505361
TP391538	13	43535087
TP702924	13	43556434
TP577177	13	44215034
TP271626	13	44469448
TP327759	13	44478552
TP138978	13	44489932
TP293350	13	44492891
TP397145	13	44504413
TP800317	13	44615935
TP302310	13	44620164
TP626206	13	44625259
TP442770	13	44680417
TP685924	13	44682548
TP242078	13	44736283
TP723223	13	44738782
TP2989	13	44738796
TP91066	13	44742430
TP132466	13	44744915
TP423075	13	44783574
TP70454	13	44789467
TP343473	13	44818920
TP1346	13	44849751
TP424770	13	44861798
TP309076	13	44865142
TP701200	13	44875545
TP592333	13	44921961
TP148607	13	44923657
TP249270	13	45103465
TP5980	13	45382153
TP177069	13	45604040
TP192176	13	46144063
TP325279	13	46144130
TP579588	13	46159306
TP588192	13	46170820
TP183005	13	46198231
TP186381	13	46198461
TP40931	13	46312433
TP163650	13	46371012
TP776667	13	46387891
TP56681	13	46391992
TP279823	13	46411494
TP268439	13	46446705
TP139062	13	46451729
TP293580	13	46497104
TP221741	13	46521359
TP339210	13	46836981
TP105434	13	47239887
TP401881	13	47239939
TP121799	13	47414618
TP137382	13	47540384
TP21430	13	47549891
TP32730	13	47598317
TP467213	13	47599798
TP146842	13	47605326
TP368365	13	47675069
TP559631	13	47702820
TP124645	13	47764749
TP681109	13	47764810
TP753237	13	47800876
TP482659	13	47812692
TP10948	13	47819018
TP93627	13	47865844
TP147654	13	47865870
TP444201	13	47866900
TP499186	13	47866961
TP453618	13	47867006
TP16154	13	47888553
TP812001	13	47947362
TP474201	13	47957673
TP761744	13	47958062
TP612396	13	47986607
TP56724	13	48009864
TP390709	13	48010960
TP560484	13	48080695
TP492164	13	48097764
TP451090	13	48221978
TP485421	13	48318835
TP518217	13	48402196
TP559447	13	48433172
TP697998	13	48502360
TP236450	13	48559839
TP125918	13	48562512
TP452596	13	48650714
TP90841	13	48770592
TP50928	13	48860859
TP254272	13	49242533
TP646209	13	49249049
TP509712	13	49267314
TP68102	13	49285607
TP653877	13	49286259
TP329205	13	49310288
TP302817	13	49332740
TP128783	13	49340427
TP220342	13	49394380
TP191187	13	49396235
TP50455	13	49397677
TP496834	13	49397686
TP217811	13	49448619
TP126460	13	49466677
TP122003	13	49474570
TP440212	13	49519175
TP514610	13	49534123
TP132821	13	49535879
TP105762	13	49577103
TP745069	13	49584994
TP723712	13	49585583
TP726326	13	49615175
TP267134	13	49615219
TP136060	13	49618907
TP488239	13	49682339
TP820677	13	50051459
TP263274	13	50145956
TP256621	13	50269571
TP245650	13	50277459
TP502123	13	50280139
TP504766	13	50280155
TP356233	13	50290045
TP174708	13	50290342
TP734932	13	50317906
TP446887	13	50347953
TP739376	13	50364716
TP437989	13	50398410
TP717418	13	50449303
TP717419	13	50449303
TP577662	13	50461444
TP676973	13	50503031
TP343599	13	50535018
TP936	13	50538701
TP637242	13	50691095
TP465642	13	50705147
TP196990	13	50874112
TP504237	13	50882455
TP796660	13	50895777
TP150505	13	50916765
TP128094	13	50925971
TP188897	13	50928378
TP497719	13	50928403
TP459108	13	50928481
TP518680	13	50930345
TP726330	13	50934148
TP401522	13	50934874
TP7596	13	50935060
TP380664	13	50935061
TP319167	13	51062551
