# Supplementary material for: Accelerating the Switchgrass (Panicum virgatum L.) Breeding Cycle Using Genomic Selection Approaches
Source: PLoS One. 2014 Nov 12;9(11):e112227. doi: 10.1371/journal.pone.0112227 (PMC4229143; doi:10.1371/journal.pone.0112227)
Supplement: File S1 — Data files used to conduct analysis. All files used to conduct the genomic selection analysis are included in this file. (ZIP) [file pone.0112227.s003.zip › SNP_Info_Chr14.txt]

rs	chrom	pos
TP459178	14	30203
TP754654	14	30264
TP223750	14	444507
TP157118	14	445624
TP260215	14	529103
TP126535	14	572637
TP749282	14	573490
TP63020	14	578020
TP63040	14	578020
TP159092	14	637615
TP193434	14	674976
TP64889	14	676412
TP109816	14	687966
TP26366	14	689092
TP327578	14	689216
TP186175	14	691396
TP647620	14	931824
TP515410	14	932304
TP641570	14	1043798
TP277486	14	1094716
TP693097	14	1095116
TP440312	14	1250827
TP734767	14	1437041
TP633396	14	1507763
TP70859	14	1845061
TP719489	14	2087117
TP27500	14	2149112
TP750766	14	2200109
TP449175	14	2203233
TP686336	14	2329528
TP323318	14	2338976
TP824925	14	2435399
TP586410	14	2436681
TP24691	14	3103456
TP556485	14	3103517
TP523984	14	3103523
TP330649	14	3118543
TP470300	14	3120966
TP98580	14	3122354
TP499577	14	3128069
TP370859	14	3143365
TP471859	14	3144770
TP53743	14	3182332
TP455753	14	3243004
TP44726	14	3243037
TP93163	14	3290836
TP779511	14	3310202
TP157606	14	3360192
TP806219	14	3369118
TP417144	14	3379435
TP702821	14	3394399
TP105595	14	3405590
TP423377	14	3415238
TP400736	14	3546030
TP757247	14	3556147
TP817627	14	3559268
TP296355	14	3559645
TP268831	14	3562587
TP624370	14	3652410
TP473750	14	3653198
TP431373	14	3673603
TP186185	14	3709595
TP289270	14	3709688
TP488907	14	3712298
TP41874	14	3712306
TP570976	14	3736013
TP468405	14	3763589
TP673350	14	3794484
TP287017	14	3794712
TP559505	14	3812413
TP461865	14	3824367
TP220511	14	3829093
TP741650	14	3829102
TP380622	14	3835993
TP373904	14	3837796
TP29838	14	3858990
TP76030	14	3882973
TP295139	14	3905266
TP238609	14	3909175
TP823238	14	3941874
TP315461	14	3946256
TP658585	14	3959211
TP431346	14	3964211
TP43342	14	3985134
TP443176	14	3987847
TP580724	14	3992527
TP292627	14	4002597
TP808478	14	4011911
TP536371	14	4022988
TP452425	14	4022992
TP555668	14	4030525
TP419833	14	4079673
TP572692	14	4082107
TP394263	14	4097012
TP1976	14	4097231
TP20404	14	4101221
TP180888	14	4101537
TP464121	14	4112709
TP750290	14	4129451
TP66807	14	4165763
TP129966	14	4165855
TP161857	14	4174090
TP773377	14	4204149
TP269849	14	4204539
TP648587	14	4219897
TP299647	14	4227349
TP650119	14	4235091
TP87958	14	4272528
TP180163	14	4326002
TP426811	14	4326103
TP561915	14	4327099
TP37908	14	4327482
TP691808	14	4350751
TP511096	14	4359888
TP649460	14	4392775
TP401678	14	4585273
TP33988	14	4616879
TP204665	14	4627447
TP133310	14	4644207
TP785428	14	4682568
TP779064	14	4718145
TP133235	14	4718189
TP450274	14	4718936
TP363268	14	4720650
TP464652	14	4722297
TP28061	14	4731606
TP133519	14	4731616
TP741042	14	4741603
TP169586	14	4809400
TP448736	14	4818184
TP69108	14	4832628
TP570910	14	4861734
TP633426	14	4912947
TP263336	14	4919968
TP650374	14	4925544
TP700328	14	4925544
TP626778	14	4925595
TP412976	14	4945057
TP364994	14	4978431
TP141142	14	5091662
TP509124	14	5116447
TP50549	14	5413256
TP46123	14	5675988
TP136144	14	5688929
TP263498	14	5688929
TP394619	14	5719885
TP36427	14	5806798
TP195342	14	5993404
TP129394	14	6026266
TP126165	14	6371796
TP496375	14	6371961
TP579752	14	6379395
TP294470	14	6379428
TP280536	14	6552390
TP279971	14	6697015
TP38961	14	6734661
TP718409	14	6817481
TP488452	14	6817959
TP795329	14	6843862
TP59746	14	6915023
TP65909	14	6915547
TP65910	14	6915547
TP159825	14	6915724
TP563990	14	6930063
TP468488	14	6989416
TP719030	14	6989579
TP130263	14	7017862
TP141429	14	7019277
TP553408	14	7054281
TP559886	14	7063296
TP113252	14	7066599
TP466144	14	7070271
TP24932	14	7106614
TP568401	14	7154299
TP76457	14	7154304
TP390779	14	7265094
TP445836	14	7268123
TP33541	14	7281434
TP179200	14	7315724
TP85060	14	7316115
TP696982	14	7316720
TP53877	14	7379422
TP468656	14	7406027
TP731013	14	7406049
TP645147	14	7427484
TP52827	14	7428104
TP458512	14	7430433
TP405669	14	7644211
TP239001	14	7682996
TP257009	14	7880812
TP506328	14	8193076
TP122704	14	8358731
TP321150	14	9001695
TP204838	14	9418240
TP179086	14	9446467
TP512433	14	9635829
TP673768	14	9766154
TP442566	14	9770416
TP734573	14	9800883
TP25249	14	9855225
TP223248	14	9855430
TP631424	14	9911176
TP811114	14	9913036
TP555642	14	9913037
TP74110	14	9922879
TP428775	14	9954472
TP55374	14	9991229
TP304292	14	10045290
TP363956	14	10048078
TP495788	14	10055939
TP389327	14	10068349
TP342543	14	10167226
TP91897	14	10167862
TP8388	14	10384228
TP131406	14	10409817
TP637571	14	10458249
TP605623	14	10465106
TP670071	14	10467569
TP460025	14	10484608
TP392598	14	10501553
TP300057	14	10554044
TP561469	14	10555364
TP445700	14	10614573
TP263779	14	10655386
TP422613	14	10781688
TP392904	14	10808509
TP232868	14	10869019
TP70514	14	10889071
TP746735	14	10907077
TP422147	14	10908466
TP522368	14	10908472
TP633453	14	10932361
TP61999	14	10950544
TP111911	14	10969192
TP211601	14	10975902
TP609817	14	10976164
TP642526	14	11043390
TP84649	14	11075895
TP624245	14	11090817
TP398078	14	11093541
TP738863	14	11103823
TP402087	14	11153286
TP574695	14	11153318
TP273887	14	11153379
TP78944	14	11153553
TP401141	14	11167658
TP168769	14	11170484
TP64969	14	11187046
TP821328	14	11192097
TP556113	14	11207950
TP34936	14	11327722
TP808004	14	11430395
TP350589	14	11862979
TP312677	14	12231806
TP347710	14	12452778
TP478989	14	12493793
TP200762	14	12505978
TP174411	14	12505995
TP460076	14	12506368
TP785358	14	12532924
TP60640	14	12549608
TP391027	14	12627062
TP281862	14	12633089
TP135334	14	12639637
TP685638	14	12702780
TP711710	14	12745616
TP128962	14	12820280
TP449327	14	12821927
TP295818	14	12823508
TP407123	14	12908843
TP188502	14	13187774
TP532068	14	13361854
TP140710	14	13394549
TP105489	14	13515529
TP380423	14	13515533
TP45639	14	13622118
TP86180	14	13622171
TP304958	14	13756454
TP6378	14	13861240
TP106293	14	14134227
TP1892	14	14234764
TP191956	14	14301018
TP179888	14	14447194
TP525815	14	14504088
TP580138	14	14788624
TP327571	14	14819877
TP588212	14	14842239
TP65614	14	14842506
TP154033	14	14850114
TP504474	14	14850189
TP135153	14	14861998
TP135154	14	14861998
TP510721	14	14863182
TP302746	14	14886247
TP251204	14	14938936
TP541032	14	14974014
TP482344	14	14974028
TP511966	14	15019535
TP479316	14	15031886
TP278607	14	15095754
TP140155	14	15149561
TP480682	14	15217489
TP540041	14	15217945
TP268881	14	15219661
TP19942	14	15221381
TP34408	14	15242317
TP66322	14	15301242
TP188838	14	15316636
TP29503	14	15334333
TP51286	14	15385255
TP374381	14	15408544
TP295382	14	15413577
TP712959	14	15509591
TP294514	14	15578164
TP328557	14	15810172
TP440425	14	16053934
TP534014	14	16078679
TP565621	14	16120788
TP124688	14	16261476
TP755964	14	16267997
TP131243	14	16295976
TP256439	14	16296004
TP252679	14	16331542
TP600	14	16354486
TP205364	14	16356153
TP592756	14	16357477
TP455096	14	16368470
TP136643	14	16402387
TP160483	14	16518092
TP229824	14	16756066
TP382419	14	16779371
TP53550	14	16887581
TP513766	14	16891773
TP391489	14	16927401
TP457140	14	16964416
TP503940	14	16979876
TP415870	14	17018596
TP271443	14	17044363
TP355966	14	17061108
TP484626	14	17097879
TP197497	14	17105037
TP92104	14	17127527
TP247905	14	17129179
TP464682	14	17166235
TP115034	14	17166417
TP42951	14	17196980
TP740899	14	17200602
TP220422	14	17246529
TP479049	14	17264335
TP454017	14	17266443
TP257075	14	17274000
TP287550	14	17326791
TP536745	14	17330021
TP189706	14	17330026
TP189707	14	17330026
TP541393	14	17331097
TP459456	14	17375306
TP155998	14	17401836
TP197905	14	17822538
TP675968	14	17843922
TP246383	14	17967584
TP107779	14	17967794
TP526534	14	17968226
TP108781	14	17987297
TP744459	14	18124106
TP77402	14	18126846
TP37469	14	18315006
TP463125	14	18315012
TP395794	14	18556266
TP301014	14	18633219
TP759585	14	18633225
TP45535	14	20457454
TP270577	14	20778391
TP41589	14	20789034
TP411828	14	20789046
TP692263	14	20835620
TP14846	14	20857708
TP290662	14	22437847
TP564124	14	22461162
TP287534	14	22505792
TP290749	14	22864556
TP115947	14	22900105
TP494892	14	23093151
TP679894	14	23152776
TP474443	14	23725322
TP701671	14	23761969
TP189084	14	24734013
TP670915	14	24734025
TP337280	14	24734679
TP37783	14	24738756
TP383241	14	24754590
TP451016	14	24755373
TP674136	14	24755434
TP222862	14	25012356
TP493479	14	25027960
TP289700	14	25169014
TP638526	14	25170429
TP219804	14	25419230
TP318899	14	25660081
TP382459	14	25702806
TP305721	14	25714597
TP155522	14	25819764
TP168282	14	25870159
TP474376	14	25870161
TP79027	14	25875092
TP557848	14	25898224
TP28709	14	25900836
TP761148	14	26029610
TP30759	14	26045423
TP516659	14	26052862
TP55444	14	26205647
TP454721	14	26205675
TP571555	14	26208460
TP324188	14	26208466
TP473336	14	26323639
TP44183	14	26355650
TP204396	14	26676074
TP808287	14	26991813
TP356418	14	27054846
TP476586	14	27061357
TP704741	14	27181876
TP573980	14	27191667
TP122942	14	27206617
TP421388	14	27208477
TP678985	14	27213647
TP41330	14	27219812
TP606737	14	27449729
TP374016	14	27453766
TP26706	14	27458795
TP360815	14	28094740
TP58326	14	28094757
TP556316	14	28136385
TP147995	14	28136809
TP760279	14	28138277
TP148485	14	28264091
TP50558	14	28320225
TP83341	14	28365477
TP336504	14	28918849
TP451011	14	28929325
TP120467	14	28949528
TP30416	14	28949657
TP385335	14	28972521
TP51945	14	28985773
TP283348	14	28994753
TP498280	14	28995477
TP575015	14	29265319
TP149631	14	29266043
TP252285	14	29266325
TP169370	14	29494517
TP70279	14	29515823
TP576396	14	29618842
TP176444	14	29732265
TP429365	14	30057926
TP374505	14	30084787
TP119297	14	30740407
TP395783	14	30882651
TP765843	14	31521035
TP406122	14	31521096
TP569198	14	32184489
TP369685	14	32285464
TP250439	14	32287672
TP62635	14	32498816
TP84438	14	32595717
TP38382	14	32620866
TP797075	14	32627720
TP417097	14	32627724
TP744421	14	32652863
TP157683	14	32777936
TP466263	14	32854204
TP142071	14	32871571
TP402936	14	32901345
TP300227	14	32988934
TP112359	14	32995255
TP318876	14	33077921
TP17637	14	33082581
TP522809	14	33420785
TP269119	14	33420885
TP4275	14	33440904
TP602756	14	33456641
TP299594	14	33457726
TP57252	14	33479473
TP214013	14	33481718
TP299602	14	33518967
TP57239	14	33545160
TP722909	14	33557621
TP161325	14	33564789
TP29058	14	33566384
TP460210	14	33566503
TP398372	14	33592460
TP295318	14	33604643
TP144073	14	33620559
TP182884	14	33633618
TP655959	14	33695551
TP25585	14	33704018
TP426430	14	33744078
TP398104	14	33769615
TP138715	14	33820094
TP60611	14	33832596
TP487941	14	33835537
TP579336	14	33836121
TP61978	14	33843554
TP57356	14	33884591
TP817290	14	33955269
TP437944	14	33983183
TP368677	14	34062005
TP118485	14	34180649
TP302851	14	34607713
TP139890	14	35146488
TP259069	14	35149818
TP40263	14	35339683
TP188941	14	35339856
TP731362	14	35342638
TP344731	14	35550811
TP35488	14	35570416
TP14664	14	35573399
TP410	14	35602768
TP529725	14	35605794
TP734125	14	35620819
TP110193	14	35648217
TP107321	14	35715821
TP237109	14	35715821
TP135022	14	35876920
TP380349	14	35878482
TP196348	14	35880329
TP451382	14	35903618
TP469822	14	35923047
TP45532	14	35931728
TP265572	14	36004181
TP31203	14	36027041
TP34321	14	36091902
TP582293	14	36204246
TP195831	14	36304570
TP428163	14	36461226
TP139616	14	37130670
TP291774	14	37659862
TP2361	14	37746425
TP385230	14	37751586
TP105464	14	37827535
TP294416	14	37847329
TP168294	14	37847375
TP812191	14	37876320
TP619293	14	37939295
TP172684	14	37946773
TP755459	14	38394912
TP743216	14	38407507
TP273411	14	38596354
TP89437	14	38596945
TP678851	14	38731706
TP728894	14	38761156
TP111256	14	38765530
TP289200	14	38792106
TP135661	14	38803007
TP367185	14	38967815
TP214401	14	39060808
TP812351	14	39060915
TP823529	14	39082483
TP494370	14	39116599
TP148616	14	39133798
TP386967	14	39134040
TP714499	14	39134190
TP388932	14	39138056
TP747727	14	39162068
TP518894	14	39175372
TP262118	14	39175584
TP431084	14	39177788
TP386107	14	39199931
TP467454	14	39200543
TP684960	14	39216979
TP829906	14	39221992
TP7152	14	39221995
TP702005	14	39237940
TP818248	14	39286004
TP736073	14	39304734
TP748048	14	39349555
TP221060	14	39400107
TP105716	14	39404228
TP293306	14	39496984
TP247099	14	39498213
TP25461	14	39534702
TP168465	14	39560310
TP372523	14	39560385
TP372524	14	39560385
TP23711	14	39561276
TP380550	14	39561276
TP717469	14	39561435
TP566710	14	39563283
TP380312	14	39774874
TP504068	14	39998694
TP402951	14	40238404
TP402734	14	40594008
TP819938	14	40957876
TP327949	14	40960871
TP124656	14	41021263
TP384351	14	41189209
TP573645	14	41231858
TP524365	14	41232495
TP182663	14	41264652
TP142809	14	41267095
TP536691	14	41281188
TP602102	14	41346568
TP328058	14	41878252
TP438029	14	41887950
TP37592	14	42180823
TP536794	14	42469763
TP170050	14	42488136
TP674058	14	42680426
TP14100	14	42688220
TP138977	14	42755282
TP67110	14	42830742
TP71809	14	42831455
TP617511	14	43273779
TP122495	14	43574264
TP141714	14	43914361
TP470469	14	43996812
TP720230	14	44546180
TP270740	14	44546189
TP425952	14	44606559
TP696408	14	45141434
TP743589	14	45441129
TP556129	14	45442992
TP692975	14	45486176
TP185346	14	45521173
TP393338	14	45528242
TP461969	14	45558320
TP637864	14	45729832
TP300003	14	46076926
TP764526	14	46107404
TP403871	14	46256208
TP658227	14	46269562
TP151880	14	46276458
TP430971	14	46322126
TP109276	14	46376869
TP112203	14	46912760
TP173624	14	47405593
TP541659	14	47584617
TP130657	14	47603417
TP441783	14	47603434
TP619279	14	47708853
TP549132	14	47734538
TP25376	14	47748913
TP437993	14	47753558
TP814239	14	47763753
TP406634	14	47881464
TP509794	14	47905329
TP517783	14	47919369
TP146352	14	48221224
TP385439	14	48221269
TP555548	14	49164012
TP285323	14	49177659
TP804681	14	49240585
TP481334	14	49689368
TP443704	14	49728494
TP821118	14	52119987
TP5116	14	52129206
TP455461	14	52890590
TP806613	14	52891971
TP93207	14	52918551
TP66179	14	52919373
TP264109	14	52957416
TP735227	14	53283855
TP36884	14	53283916
TP469402	14	53288792
TP179482	14	53289595
TP731834	14	53289652
TP267341	14	53682818
TP83581	14	53693810
TP516195	14	53693818
TP386984	14	53773271
TP124259	14	53957618
TP807570	14	53985514
TP30000	14	53985518
TP151235	14	54135652
TP709230	14	54135681
TP379040	14	54910611
TP481863	14	55274000
TP437761	14	55319772
TP378931	14	55461295
TP677537	14	55895101
TP595369	14	56373976
TP294418	14	57542133
TP382100	14	57554745
TP232743	14	57716536
TP581672	14	57718172
TP281842	14	57736588
TP176160	14	57786284
TP390966	14	57833769
TP418436	14	57834289
TP228161	14	57834422
TP701100	14	57847139
TP409842	14	57878474
TP11612	14	57883647
TP493143	14	57909746
TP282903	14	57987024
TP604192	14	57994083
TP89042	14	57998327
TP111063	14	58004050
TP456747	14	58008897
TP463664	14	58047203
TP635268	14	58056083
TP42657	14	58056334
TP74214	14	58322246
TP33995	14	58417121
TP320825	14	58426764
TP699583	14	58609639
TP26291	14	58610052
TP265352	14	58611096
TP126933	14	58642805
TP40379	14	58667478
TP317639	14	58673654
TP368175	14	58681066
TP252876	14	58735626
TP713067	14	58738984
TP478228	14	58743068
TP44427	14	58755194
TP702071	14	58774717
TP91659	14	58831722
TP268248	14	58866678
TP781239	14	58867589
TP465772	14	58877982
TP752907	14	58947343
TP473823	14	58947347
TP505457	14	58949579
TP39226	14	58957783
TP7244	14	58962309
TP196064	14	58962340
TP552832	14	58962401
TP447074	14	58962569
TP579200	14	58962876
TP246343	14	59002701
TP393466	14	59068432
TP388285	14	59068738
TP149845	14	59085752
TP9538	14	59115829
TP42900	14	59119266
TP420755	14	59136315
TP373286	14	59136329
TP186386	14	59143334
TP120325	14	59206901
TP775584	14	59208570
TP461802	14	59208631
TP350701	14	59225621
TP500467	14	59229458
TP722585	14	59343094
TP351291	14	59344315
TP567536	14	59378404
TP773671	14	59382657
TP328406	14	59436340
TP130046	14	59439511
TP525202	14	59592107
TP420385	14	59592137
TP514687	14	59889460
TP153101	14	60423925
TP40655	14	60444119
TP370392	14	60465657
TP47883	14	60490792
TP350497	14	60491804
TP314433	14	60498703
TP35163	14	60523648
TP458532	14	60538040
TP84122	14	60539312
TP51449	14	60539334
TP187868	14	60562412
TP5526	14	60589159
TP401228	14	60591425
TP474844	14	60658557
TP439074	14	60661152
TP666863	14	60661333
TP175492	14	60701744
TP429526	14	60732987
TP623535	14	60812972
TP24885	14	60882500
TP1167	14	60930803
TP73417	14	60952348
TP427324	14	61049406
TP144612	14	61091311
TP259391	14	61100456
TP294253	14	61139082
TP637713	14	61197673
TP383243	14	61247258
TP7758	14	61252838
TP808026	14	61406816
TP714930	14	61416379
TP123763	14	61429079
TP81556	14	61437249
TP202420	14	61459749
TP535965	14	61486497
TP364789	14	61486518
TP726622	14	61571685
TP88253	14	61609956
TP367231	14	61610055
TP223834	14	61621658
TP361552	14	61630532
TP487123	14	61630554
TP517493	14	62455333
TP471692	14	62531120
TP365726	14	62536768
TP281713	14	62734346
TP136771	14	62915392
TP316230	14	62915453
TP40060	14	63237204
TP10796	14	63712271
TP154348	14	63754875
TP756430	14	64117902
TP683457	14	64205665
TP825123	14	64221096
TP383497	14	64270338
TP327083	14	64270494
TP67231	14	64310172
TP779119	14	64310233
TP503910	14	64311724
TP265697	14	64340381
TP647449	14	64343327
TP158864	14	64367670
TP722691	14	64374881
TP65182	14	64412715
TP422453	14	64424817
TP67175	14	64533038
TP701972	14	64533085
TP160913	14	64554661
TP226301	14	64593306
TP108391	14	64616079
TP802352	14	64616993
TP144689	14	64624618
TP465770	14	64733975
TP135272	14	64737319
TP157759	14	64768110
TP447141	14	64768508
TP140792	14	64775406
TP47568	14	64777002
TP89656	14	64788398
TP91187	14	64795051
TP23030	14	64798417
TP62165	14	64850065
TP372981	14	64852660
TP808782	14	64856345
TP20993	14	64860133
TP123613	14	64912737
TP282388	14	64912803
TP383925	14	65017351
TP570224	14	65030957
TP352626	14	65036625
TP745697	14	65043188
TP213395	14	65052153
TP79319	14	65060754
TP375713	14	65073121
TP375715	14	65073121
TP62433	14	65134362
TP653102	14	65139596
TP141290	14	65191219
TP141291	14	65191219
TP143210	14	65191228
TP517075	14	65196855
TP18933	14	65210745
TP384655	14	65225439
TP42830	14	65231595
TP364273	14	65231620
TP20926	14	65318522
TP553263	14	65364557
TP359050	14	65576316
TP771460	14	65576832
TP348532	14	65577486
TP126238	14	65591041
TP611710	14	65605547
TP560036	14	65607134
TP608618	14	65608640
TP125617	14	65695601
TP466447	14	65828846
TP177511	14	65828931
TP21721	14	65865683
TP367687	14	65866870
TP520723	14	65898579
TP521312	14	66479052
TP627263	14	66543940
TP37302	14	66544799
TP671988	14	66545083
TP573024	14	66546454
TP292719	14	66578933
TP45388	14	66586187
TP181988	14	66612753
TP81054	14	66621811
TP12013	14	66629131
TP30261	14	66629818
TP415804	14	66630727
TP58671	14	66657174
TP154908	14	66677326
TP350725	14	66683932
TP157350	14	66683985
TP208736	14	66702814
TP215186	14	66720815
TP702872	14	66720972
TP324460	14	66815054
TP579953	14	66817586
TP556410	14	66845272
TP441796	14	66845295
TP381947	14	66873254
TP319055	14	66893383
TP714699	14	66898817
TP306545	14	66899358
TP448643	14	66921316
TP680850	14	66921323
TP292666	14	66945546
TP478970	14	66974479
TP21840	14	66982071
TP535565	14	66982139
TP243816	14	67015144
TP79883	14	67066753
TP795499	14	67067153
TP3726	14	67079513
TP478496	14	67115944
TP426264	14	67119257
TP26835	14	67140728
TP261714	14	67167832
TP39878	14	67184943
TP623934	14	67184962
TP325511	14	67189418
TP38569	14	67205676
TP278015	14	67217447
TP42101	14	67230497
TP289945	14	67237475
TP275835	14	67237552
TP558177	14	67237653
TP290732	14	67238943
TP682325	14	67239040
TP593606	14	67240149
TP707659	14	67328888
TP370572	14	67328890
TP452661	14	67464720
TP349362	14	67748954
TP721478	14	67749069
TP744774	14	67793564
TP445812	14	68281696
TP168306	14	68281740
TP366155	14	68296853
TP233463	14	68359526
TP209324	14	68400957
TP276595	14	68511578
TP69083	14	68512702
TP14181	14	68512716
TP410779	14	68712634
TP722465	14	68835023
TP680061	14	68836908
TP84149	14	68850592
TP688807	14	68854119
TP746009	14	68861125
TP810058	14	68866809
TP245257	14	68871094
TP120518	14	69005770
TP42649	14	69057740
TP495773	14	69066608
TP115999	14	69068133
TP109236	14	69119285
TP659802	14	69127146
TP612078	14	69156208
TP288149	14	69202272
TP309862	14	69221711
TP351681	14	69223692
TP655658	14	69226978
TP155821	14	69240387
TP291071	14	69263548
TP204342	14	69306026
TP28625	14	69322746
TP389062	14	69322749
TP32334	14	69377113
TP557506	14	69380619
TP50529	14	69380763
TP420919	14	69406797
TP80931	14	69409325
TP133944	14	69420462
TP250149	14	69481240
TP327433	14	69499414
TP628491	14	69556655
TP491083	14	69590536
TP744349	14	69590619
TP330696	14	69611233
TP596713	14	69650454
TP65253	14	69651251
TP79285	14	69697996
TP580032	14	69717960
TP817144	14	69718597
TP603371	14	69740308
TP218798	14	69759534
TP252290	14	69799991
TP83913	14	69801536
TP68433	14	69844304
TP644962	14	69847981
TP101507	14	69861758
TP18681	14	69879004
TP719733	14	69909730
TP12290	14	69909746
TP694161	14	69950232
TP719715	14	70007692
TP186113	14	70030293
TP831556	14	70057446
TP350685	14	70070220
TP24952	14	70087226
TP804833	14	70087503
TP138485	14	70089747
TP450292	14	70153702
TP32070	14	70153712
TP54479	14	70175408
TP458724	14	70175415
TP308518	14	70181209
TP257960	14	70189977
TP155128	14	70206349
TP421616	14	70255394
TP587488	14	70270794
TP669398	14	70286784
TP425594	14	70358819
TP2927	14	70359777
TP467950	14	70376595
TP426269	14	70391441
TP253406	14	70427016
TP764051	14	70456227
TP582455	14	70456385
TP540202	14	70482929
TP392391	14	70482933
TP550493	14	70484672
TP33669	14	70519118
TP303027	14	70536163
TP583789	14	70566299
TP619947	14	70575262
TP746067	14	70609366
TP169383	14	70609415
TP820767	14	70609476
TP613809	14	70638014
TP350284	14	70691306
TP750850	14	70698426
TP265048	14	70700224
TP244039	14	70715661
TP240976	14	70727268
TP769404	14	70727290
TP280558	14	70737392
TP185219	14	70748857
TP573563	14	70804141
TP67394	14	70828900
TP153227	14	70845384
TP620801	14	70856535
TP41065	14	70857839
TP56980	14	70858202
TP675657	14	70910064
TP634973	14	70967927
TP158805	14	70974793
TP460142	14	70984738
TP724135	14	70984806
TP641739	14	71027396
TP213181	14	71034445
TP492668	14	71043235
TP80094	14	71087744
TP373067	14	71091014
TP795441	14	71120456
TP273638	14	71137709
TP139758	14	71212969
TP627526	14	71240204
TP627527	14	71240204
TP257224	14	71240764
TP634281	14	71241251
TP383605	14	71287774
TP43457	14	71288868
TP120860	14	71288868
TP308797	14	71317011
TP386390	14	71321156
TP669370	14	71350260
TP502843	14	71374144
TP170289	14	71375611
TP245109	14	71377906
TP697907	14	71377914
TP619501	14	71379698
TP185610	14	71382270
TP82839	14	71401625
TP808698	14	71431129
TP53504	14	71437083
TP449249	14	71461350
TP571108	14	71466833
TP304361	14	71511494
TP215098	14	71521103
TP155367	14	71534265
TP122482	14	71569277
TP76363	14	71575480
TP243812	14	71612785
TP139904	14	71635294
TP37629	14	71682932
TP309805	14	71690008
TP30549	14	71708868
TP123813	14	71750425
TP129390	14	71815315
TP57165	14	71819150
TP755467	14	71825532
TP705793	14	71826402
TP456206	14	71826849
TP507766	14	71826861
TP243648	14	71833235
TP664365	14	71850646
TP213847	14	71890179
TP382725	14	71921713
TP800505	14	71922133
TP174547	14	71942995
TP78025	14	71945025
TP611886	14	71946774
TP506971	14	71946992
TP356525	14	72286130
TP375645	14	72572872
TP327164	14	73093928
TP641144	14	73195602
TP65076	14	73452762
TP453950	14	73459696
TP299541	14	73506437
TP559871	14	73722952
TP53701	14	73722965
TP667466	14	73736639
TP309479	14	73741961
TP312139	14	73757498
TP365458	14	73757708
TP55922	14	73924910
TP401953	14	73926737
TP699040	14	73926753
TP598128	14	73927148
TP399931	14	73927157
TP75812	14	73927344
TP323511	14	74185409
TP289677	14	74322253
TP289678	14	74322253
TP646670	14	74442325
TP418283	14	74442411
TP457026	14	74569177
TP90979	14	74855284
TP378217	14	74855556
TP281439	14	74925414
TP775127	14	74926325
TP685958	14	75077007
TP352496	14	75077167
TP769494	14	75103628
TP662864	14	75189891
TP229915	14	75189981
TP106274	14	75211349
TP377278	14	75211399
TP320527	14	75214629
TP735930	14	75270662
TP460106	14	75271127
TP680529	14	75271817
TP534317	14	75271845
TP310420	14	75303402
TP779359	14	75332511
TP114868	14	75340542
TP242613	14	75344764
TP344589	14	75421041
TP213185	14	75421046
TP72250	14	75422389
TP446566	14	75439971
TP471297	14	75440089
TP394034	14	75453756
TP539430	14	75469383
TP276198	14	75475494
TP157331	14	75480687
TP477862	14	75514549
TP776701	14	75536242
TP676047	14	75544424
TP775374	14	75554569
TP83457	14	75583491
TP503381	14	75594065
TP64877	14	75594121
TP248743	14	75670939
TP165946	14	75671007
TP83852	14	75677509
TP812480	14	75687008
TP279987	14	75695982
TP169418	14	75727462
TP62072	14	75728417
TP270647	14	75763305
TP671009	14	75774997
TP42947	14	75786814
TP255417	14	75792242
TP427067	14	75792246
TP713510	14	75829507
TP132604	14	75870616
TP81370	14	75881682
TP428205	14	75889760
TP488414	14	75896894
TP252794	14	75898825
TP180096	14	75899726
TP673953	14	75913278
TP416494	14	75913346
TP444426	14	75988507
TP778287	14	76007287
TP702754	14	76007670
TP71996	14	76285604
