# Supplementary material for: Accelerating the Switchgrass (Panicum virgatum L.) Breeding Cycle Using Genomic Selection Approaches
Source: PLoS One. 2014 Nov 12;9(11):e112227. doi: 10.1371/journal.pone.0112227 (PMC4229143; doi:10.1371/journal.pone.0112227)
Supplement: File S1 — Data files used to conduct analysis. All files used to conduct the genomic selection analysis are included in this file. (ZIP) [file pone.0112227.s003.zip › SNP_Info_Chr15.txt]

rs	chrom	pos
TP482801	15	141907
TP410636	15	426831
TP66511	15	461829
TP352501	15	462009
TP382140	15	494342
TP85689	15	676013
TP34518	15	676977
TP452788	15	677138
TP425695	15	692494
TP552563	15	692555
TP445229	15	693535
TP488088	15	695329
TP506955	15	876081
TP112378	15	931061
TP151652	15	1209510
TP286308	15	1578043
TP796780	15	1704581
TP727929	15	1752652
TP602593	15	2009175
TP476058	15	2081503
TP299128	15	2096075
TP390193	15	2563065
TP380755	15	2563092
TP451787	15	2667941
TP373830	15	2668208
TP803841	15	2668231
TP528602	15	2685596
TP804747	15	2686915
TP555969	15	2696973
TP25981	15	2756382
TP267871	15	2797963
TP800407	15	2804275
TP481606	15	2806514
TP779665	15	2816216
TP155488	15	2849022
TP138665	15	2849818
TP698113	15	2902424
TP157410	15	2966983
TP540683	15	2966996
TP127367	15	3041751
TP683089	15	3235242
TP661	15	3235310
TP394183	15	3271295
TP809500	15	3281938
TP493272	15	3300169
TP77872	15	3300173
TP781810	15	3358922
TP164905	15	3365153
TP368654	15	3428476
TP658476	15	3442201
TP374924	15	3443309
TP33871	15	3446273
TP40991	15	3472869
TP145367	15	3477946
TP612033	15	3481670
TP139124	15	3486345
TP650187	15	3524420
TP701341	15	3544547
TP27437	15	3562682
TP603527	15	3618684
TP803499	15	3704566
TP667459	15	3712539
TP512573	15	3721654
TP333631	15	3747521
TP40144	15	3789102
TP349607	15	3798557
TP8973	15	3962411
TP441676	15	4085343
TP757575	15	4337530
TP769466	15	4359769
TP808251	15	4407030
TP55820	15	4407033
TP448791	15	4435453
TP126289	15	4452465
TP537949	15	4530706
TP448632	15	4939011
TP765641	15	4940209
TP90976	15	5524207
TP500301	15	5524301
TP274853	15	5525060
TP450134	15	6417322
TP719781	15	6417334
TP67424	15	6476433
TP326804	15	6476438
TP276307	15	6763750
TP457843	15	7424485
TP47530	15	7598172
TP83411	15	7610964
TP375256	15	7611005
TP702539	15	7900985
TP143034	15	8061652
TP495181	15	8062992
TP382957	15	8146349
TP464925	15	8178228
TP144806	15	8226015
TP423757	15	8319213
TP604299	15	8345432
TP38285	15	8345459
TP191660	15	8363933
TP581011	15	8364254
TP391780	15	8375413
TP489310	15	8375708
TP197503	15	8376152
TP263020	15	8433487
TP197554	15	8459647
TP89032	15	8552177
TP33890	15	8639671
TP744415	15	8639673
TP381478	15	8657116
TP250157	15	8657119
TP517129	15	8685397
TP321119	15	8717474
TP537112	15	8748879
TP373345	15	8755944
TP579656	15	8755946
TP520071	15	8851448
TP192258	15	9070528
TP811138	15	9298698
TP402135	15	9492557
TP355182	15	9525544
TP477980	15	9535352
TP456609	15	9535363
TP142468	15	9612853
TP559601	15	9620540
TP121007	15	9637077
TP240989	15	9637115
TP260662	15	9643262
TP33343	15	9644096
TP463541	15	9658769
TP108326	15	9673663
TP533673	15	9784703
TP485404	15	9801030
TP252899	15	9809110
TP252900	15	9809110
TP167746	15	9823954
TP156647	15	9848177
TP159605	15	9864266
TP280752	15	9872939
TP175216	15	9903615
TP19037	15	9908663
TP244904	15	9908900
TP386309	15	9917045
TP36798	15	10001243
TP605705	15	10002346
TP757928	15	10031161
TP214050	15	10085977
TP193071	15	10105067
TP149280	15	10110783
TP500802	15	10110786
TP157431	15	10183700
TP682930	15	10242929
TP429146	15	10296817
TP637965	15	10314882
TP158411	15	10724881
TP802159	15	10743610
TP650504	15	10918885
TP392266	15	10918942
TP41575	15	11542083
TP160405	15	11785871
TP42326	15	12131871
TP116265	15	12233727
TP25219	15	12528917
TP251722	15	12619862
TP371629	15	12670548
TP47346	15	12814817
TP256434	15	13170399
TP485979	15	14292866
TP505921	15	14302526
TP371609	15	14358695
TP91352	15	14678870
TP468952	15	14678873
TP130018	15	14727496
TP704885	15	14795287
TP449039	15	14825013
TP353882	15	14861354
TP139288	15	14928963
TP465873	15	14928991
TP343581	15	14993883
TP128482	15	15022828
TP443227	15	15032722
TP309617	15	15038373
TP396685	15	15096575
TP123403	15	15100138
TP146602	15	15100138
TP27868	15	15114344
TP294628	15	15180671
TP72935	15	15208512
TP722172	15	15210629
TP440069	15	15218663
TP137495	15	15218666
TP531385	15	15231654
TP549755	15	15238426
TP684845	15	15240045
TP440642	15	15411418
TP157732	15	15534864
TP123139	15	15875433
TP198943	15	16278841
TP244198	15	16539482
TP576999	15	16559789
TP509682	15	16578139
TP631000	15	16578528
TP289449	15	16700765
TP355111	15	17254615
TP722005	15	17299374
TP602411	15	17300880
TP580090	15	17300988
TP272348	15	17343987
TP195041	15	17364242
TP364630	15	17364325
TP749352	15	17603744
TP164438	15	17938326
TP115615	15	18027162
TP205896	15	18089797
TP149056	15	18090884
TP72373	15	18380071
TP11180	15	18645450
TP662478	15	18684779
TP679016	15	18847255
TP76465	15	18855526
TP352549	15	19148217
TP106399	15	19168781
TP554272	15	19183136
TP674624	15	19254245
TP209071	15	19254975
TP699653	15	19277960
TP275635	15	19289224
TP827890	15	19289281
TP382517	15	19353820
TP451096	15	19357341
TP35318	15	19470325
TP564531	15	19478969
TP400458	15	19553925
TP569352	15	19599057
TP21706	15	19942138
TP157793	15	20120085
TP74015	15	20579392
TP75587	15	20637997
TP173487	15	20638007
TP294347	15	20877330
TP816817	15	21037733
TP556117	15	21714734
TP446836	15	21742576
TP8992	15	22037062
TP501095	15	22458079
TP560660	15	22458093
TP25421	15	23370351
TP579174	15	23520022
TP652538	15	23853650
TP475630	15	24096282
TP318664	15	24257322
TP327790	15	24257322
TP686737	15	24272127
TP494690	15	24294968
TP117675	15	24450483
TP51497	15	24535244
TP273606	15	24661588
TP86607	15	24671868
TP240396	15	24679837
TP45264	15	24876877
TP816007	15	24913855
TP379363	15	24917683
TP577908	15	25326883
TP219945	15	25334032
TP20574	15	25787111
TP501207	15	25790937
TP270342	15	25798780
TP530612	15	25798812
TP530459	15	26189286
TP296019	15	26261973
TP324281	15	26377684
TP440272	15	26588524
TP89505	15	27053143
TP211225	15	27132358
TP222791	15	27290025
TP354926	15	27305901
TP209829	15	27603070
TP425717	15	27701757
TP496802	15	27859437
TP623829	15	28114061
TP498382	15	28114137
TP516883	15	28115205
TP15340	15	28210615
TP576352	15	28371130
TP108790	15	28647045
TP363575	15	28680794
TP596397	15	28681538
TP517827	15	28706519
TP369051	15	28879495
TP682535	15	29102186
TP57777	15	29102369
TP468421	15	29168958
TP363875	15	29169345
TP363308	15	29211944
TP834272	15	29211967
TP348234	15	29212028
TP389304	15	29264137
TP464679	15	29267373
TP52429	15	29325133
TP127641	15	29696438
TP565309	15	29696451
TP27497	15	30526381
TP28403	15	30533416
TP506811	15	30620593
TP166140	15	30685992
TP764664	15	30685993
TP421049	15	30806979
TP385609	15	30833999
TP358792	15	30895518
TP262349	15	30995397
TP133097	15	31075080
TP72596	15	31076259
TP146256	15	31080383
TP248798	15	31108105
TP238860	15	31108114
TP305677	15	31108248
TP375572	15	31108608
TP477553	15	31108645
TP108605	15	31425611
TP404707	15	31425791
TP299504	15	31705449
TP151379	15	31989239
TP725703	15	32292972
TP665915	15	32458726
TP825733	15	33828527
TP34536	15	33933452
TP162082	15	33994298
TP243824	15	35758784
TP186535	15	36596607
TP429195	15	38795651
TP143588	15	38795814
TP395068	15	38899659
TP685161	15	38904259
TP654320	15	38963111
TP136097	15	38963759
TP157203	15	39261873
TP773062	15	39261878
TP77502	15	39342838
TP189791	15	39358260
TP284229	15	39781604
TP144715	15	39816929
TP427584	15	39908911
TP161672	15	40103028
TP656322	15	40103096
TP428476	15	40109963
TP439544	15	40110799
TP345588	15	40250553
TP308202	15	40401702
TP1783	15	40718601
TP419297	15	40722008
TP177778	15	40792323
TP464218	15	40792327
TP220491	15	41041134
TP460535	15	42379926
TP368461	15	42403313
TP270783	15	42498656
TP5173	15	42615904
TP63477	15	42620484
TP155265	15	42635712
TP351734	15	42734734
TP66341	15	42748771
TP660769	15	42899893
TP60795	15	42930378
TP539831	15	42970602
TP215816	15	42994504
TP814415	15	43302198
TP232544	15	43325834
TP807274	15	43334934
TP76447	15	43432832
TP294902	15	43460776
TP325386	15	43469374
TP723172	15	43548407
TP85129	15	43601823
TP14550	15	43643908
TP126698	15	43690429
TP8673	15	43848655
TP685053	15	44064869
TP256145	15	44065009
TP426853	15	44228767
TP442035	15	44300719
TP394128	15	44300752
TP125237	15	44333564
TP815013	15	44338055
TP373872	15	44342839
TP716948	15	44342871
TP166495	15	44346287
TP109395	15	44346391
TP16454	15	44360100
TP258363	15	44360103
TP575326	15	44391423
TP54011	15	44391429
TP458149	15	44431627
TP742409	15	44787080
TP668880	15	44906453
TP373635	15	44937340
TP382795	15	44939778
TP256607	15	44946565
TP271537	15	44965725
TP598105	15	44965736
TP26237	15	44965877
TP579813	15	44979216
TP273664	15	44992444
TP351426	15	45201028
TP741953	15	45267425
TP152157	15	45610758
TP57651	15	45610762
TP390365	15	45817817
TP117719	15	45957261
TP158830	15	46063515
TP112111	15	46312897
TP66257	15	46318831
TP293834	15	46318980
TP810954	15	46333627
TP811577	15	46358406
TP588247	15	46948892
TP657641	15	46959650
TP11168	15	47004818
TP343654	15	47020351
TP411495	15	47058785
TP779669	15	47060894
TP495564	15	47128108
TP398850	15	47128109
TP532904	15	47129247
TP484611	15	47177622
TP35313	15	47207760
TP37961	15	47305278
TP2541	15	47410084
TP830778	15	47430925
TP156279	15	47431739
TP373334	15	47431776
TP438772	15	47432498
TP261807	15	47450731
TP384092	15	47507101
TP438154	15	47522827
TP833150	15	47569964
TP13065	15	47586833
TP67578	15	47620275
TP603592	15	47625812
TP303910	15	47671902
TP314216	15	47773860
TP472732	15	47855899
TP221490	15	47863800
TP195542	15	47916186
TP421054	15	47916187
TP337778	15	47927449
TP288554	15	47958005
TP11719	15	47962888
TP824858	15	47985749
TP724572	15	47990323
TP535461	15	48106988
TP151746	15	48138480
TP258044	15	48175513
TP86024	15	48180245
TP804229	15	48182148
TP369917	15	48232280
TP763814	15	48252652
TP678694	15	48271684
TP485688	15	48279168
TP56943	15	48279188
TP468420	15	48354814
TP475694	15	48382726
TP187203	15	48576092
TP719811	15	48579078
TP284890	15	48590695
TP164237	15	48590699
TP765367	15	48632956
TP676374	15	48633104
TP721136	15	48649056
TP344298	15	48649940
TP99322	15	48649960
TP377959	15	48671191
TP181194	15	48671229
TP235521	15	48675425
TP142617	15	48684404
TP419145	15	48749473
TP779608	15	48749530
TP565600	15	48787057
TP817271	15	48873502
TP600655	15	48903279
TP135660	15	48903815
TP295621	15	48960897
TP581610	15	48961828
TP82986	15	48962268
TP423517	15	48998469
TP498754	15	49010501
TP703522	15	49070748
TP502302	15	49102634
TP270173	15	49104402
TP559870	15	49108997
TP670520	15	49128725
TP120898	15	49130223
TP191597	15	49158414
TP210288	15	49163363
TP638841	15	49163796
TP636173	15	49245017
TP324408	15	49285488
TP325522	15	49296174
TP428559	15	49296174
TP281738	15	49296175
TP441029	15	49740532
TP325606	15	49816015
TP583824	15	50123919
TP154625	15	50638401
TP581767	15	50652272
TP495568	15	50654598
TP67813	15	50682384
TP291873	15	50716637
TP324763	15	50905312
TP707243	15	50925242
TP224971	15	51106532
TP60608	15	51142041
TP168734	15	51350903
TP70299	15	51517752
TP493433	15	51531298
TP142068	15	51634417
TP25896	15	51635887
TP36466	15	51636849
TP63762	15	51700832
TP8850	15	51749021
TP115061	15	51845782
TP175389	15	51999970
TP36758	15	52015271
TP686608	15	52831193
TP426318	15	53029561
TP284674	15	53146873
TP632957	15	53288153
TP38010	15	53471175
TP423090	15	53590245
TP821339	15	53741615
TP365157	15	53844787
TP473583	15	53855744
TP31452	15	54082754
TP559411	15	54082883
TP374484	15	54087114
TP706017	15	54122246
TP177162	15	54139402
TP735914	15	54265944
TP406014	15	54274882
TP507175	15	54281177
TP741045	15	54284389
TP142376	15	54291483
TP468086	15	54298649
TP54504	15	54334660
TP30269	15	54334722
TP166137	15	54380922
TP118962	15	54554241
TP185276	15	54783525
TP702259	15	55067851
TP637021	15	55076959
TP481048	15	55087075
TP325053	15	55088780
TP12063	15	55088784
TP114700	15	55097595
TP527312	15	55127932
TP469394	15	55150540
TP111680	15	55197156
TP644590	15	55198443
TP477887	15	55229377
TP76639	15	55257175
TP151610	15	55334564
TP640733	15	55345949
TP293089	15	55400054
TP734839	15	55403594
TP377582	15	55432392
TP820925	15	55432698
TP805066	15	55458334
TP48052	15	55459068
TP195990	15	55490338
TP39658	15	55552998
TP10642	15	55553245
TP320867	15	55601702
TP50473	15	55626059
TP602772	15	55626800
TP77757	15	55648412
TP29861	15	55728267
TP453755	15	55778455
TP635459	15	55870410
TP655935	15	55870627
TP535909	15	55882092
TP476771	15	55937626
TP656605	15	56008819
TP425449	15	56011010
TP247419	15	56011037
TP283158	15	56011262
TP499616	15	56013698
TP196544	15	56055635
TP22218	15	56262371
