# Supplementary material for: Accelerating the Switchgrass (Panicum virgatum L.) Breeding Cycle Using Genomic Selection Approaches
Source: PLoS One. 2014 Nov 12;9(11):e112227. doi: 10.1371/journal.pone.0112227 (PMC4229143; doi:10.1371/journal.pone.0112227)
Supplement: File S1 — Data files used to conduct analysis. All files used to conduct the genomic selection analysis are included in this file. (ZIP) [file pone.0112227.s003.zip › SNP_Info_Chr16.txt]

rs	chrom	pos
TP382596	16	232757
TP136823	16	241789
TP309224	16	246887
TP450860	16	296244
TP337801	16	312742
TP674820	16	317950
TP283931	16	393440
TP673718	16	431837
TP820507	16	431994
TP684315	16	640608
TP62270	16	765109
TP832521	16	781436
TP354443	16	788884
TP51739	16	826715
TP37858	16	870903
TP770179	16	870938
TP725595	16	874943
TP476128	16	881321
TP123774	16	920267
TP265627	16	941999
TP751574	16	948755
TP286057	16	950315
TP473097	16	952470
TP274273	16	952517
TP40034	16	983562
TP829176	16	1006491
TP172108	16	1045241
TP267093	16	1055516
TP258015	16	1079116
TP523386	16	1101501
TP407225	16	1101562
TP495415	16	1104223
TP15523	16	1134343
TP811224	16	1222112
TP801687	16	1222242
TP347855	16	1315303
TP338411	16	1315936
TP280452	16	1325059
TP659388	16	1363000
TP267248	16	1390139
TP346362	16	1394416
TP374393	16	1409732
TP370230	16	1446613
TP395132	16	1465798
TP132417	16	1465848
TP129442	16	1512251
TP269169	16	1516551
TP389022	16	1516646
TP322606	16	1540975
TP680828	16	1597794
TP483054	16	1597872
TP393119	16	1631650
TP637819	16	1668176
TP153058	16	1686723
TP170195	16	1693937
TP768739	16	1703920
TP479010	16	1711632
TP532903	16	1711693
TP409406	16	1713605
TP531479	16	1729776
TP505277	16	1730377
TP384460	16	1747179
TP816791	16	1771974
TP420482	16	1879804
TP718138	16	1897907
TP513604	16	1955064
TP377982	16	1957752
TP693910	16	1963527
TP745708	16	1982887
TP664022	16	2004365
TP78380	16	2006878
TP275770	16	2012241
TP533498	16	2045344
TP385254	16	2064881
TP154066	16	2065960
TP583341	16	2091041
TP706686	16	2103735
TP817049	16	2108502
TP506079	16	2148197
TP317249	16	2194552
TP745420	16	2197644
TP191962	16	2261973
TP256964	16	2262465
TP125302	16	2302622
TP43399	16	2533129
TP826346	16	2636702
TP165882	16	2693808
TP259357	16	2768910
TP168246	16	2806471
TP50892	16	3107414
TP239461	16	3182331
TP785484	16	3214359
TP698398	16	3361212
TP448514	16	3937184
TP227307	16	4036146
TP311816	16	4075270
TP364283	16	4202057
TP703624	16	4220167
TP711507	16	4222906
TP388444	16	4253926
TP89333	16	4265163
TP519122	16	4265244
TP806029	16	4267059
TP584664	16	4303948
TP511063	16	4341050
TP438487	16	4375773
TP801800	16	4375834
TP708828	16	4390313
TP507880	16	4393973
TP672341	16	4426270
TP780170	16	4434524
TP678425	16	4438919
TP406852	16	4442025
TP18864	16	4444397
TP39844	16	4446488
TP376688	16	4451608
TP84230	16	4514624
TP356220	16	4551240
TP806887	16	4567036
TP540518	16	4603614
TP375484	16	4633708
TP539212	16	4634258
TP55956	16	4657094
TP700342	16	4657538
TP164756	16	4657624
TP43506	16	4677890
TP625017	16	4693441
TP72380	16	4712821
TP18128	16	4715277
TP119059	16	4725419
TP702558	16	4728064
TP3697	16	4728274
TP417734	16	4728599
TP27952	16	4730895
TP735809	16	4754681
TP735855	16	4786288
TP397604	16	4789478
TP755854	16	4805964
TP829915	16	4859350
TP120034	16	4885043
TP808603	16	4893725
TP52425	16	4898304
TP426273	16	4913191
TP105388	16	4922013
TP373519	16	4940299
TP769802	16	5006953
TP243941	16	5041648
TP319634	16	5045093
TP510485	16	5066344
TP88097	16	5098739
TP175375	16	5129346
TP168053	16	5129796
TP739965	16	5131206
TP371268	16	5144498
TP682814	16	5178789
TP179606	16	5205412
TP445289	16	5224168
TP450245	16	5257896
TP772768	16	5265161
TP332960	16	5278090
TP802249	16	5281070
TP523507	16	5281579
TP160473	16	5302885
TP833536	16	5311026
TP363837	16	5311057
TP813701	16	5311179
TP685843	16	5351400
TP498283	16	5386915
TP178409	16	5392188
TP526683	16	5396028
TP490268	16	5424726
TP40522	16	5428357
TP486274	16	5466697
TP641460	16	5472696
TP89413	16	5524947
TP803098	16	5525169
TP263172	16	6079626
TP223923	16	6269252
TP36475	16	6297399
TP170926	16	6370190
TP231724	16	6482579
TP397275	16	6555265
TP800979	16	6557040
TP470768	16	6661000
TP155045	16	6748361
TP698018	16	6748438
TP628911	16	6904234
TP331092	16	7027083
TP292948	16	7293717
TP7948	16	7293725
TP118837	16	7294694
TP144425	16	7429772
TP444503	16	7432908
TP226915	16	7433951
TP289239	16	7489649
TP827289	16	7494135
TP554507	16	7515031
TP820297	16	7525347
TP272137	16	7554081
TP287590	16	7554168
TP140426	16	7568604
TP226708	16	7570484
TP683566	16	7678156
TP366909	16	7693406
TP228256	16	7694770
TP271892	16	7710011
TP450376	16	7713295
TP40059	16	7741968
TP40640	16	7745310
TP259582	16	7751824
TP503390	16	7813032
TP667902	16	7813155
TP248807	16	7857261
TP511221	16	7861642
TP386587	16	7862156
TP58313	16	7916344
TP726103	16	7990762
TP427713	16	8039565
TP4670	16	8071235
TP51061	16	8080263
TP238681	16	8093092
TP473189	16	8114643
TP480945	16	8164945
TP378303	16	8171574
TP290417	16	8182604
TP273830	16	8189793
TP530764	16	8201740
TP372092	16	8211761
TP51186	16	8211762
TP783895	16	8288316
TP698016	16	8309689
TP354898	16	8313119
TP712928	16	8361706
TP653611	16	8379048
TP384326	16	8388572
TP385240	16	8424708
TP134243	16	8447002
TP746024	16	8600897
TP692905	16	8602618
TP231424	16	8602639
TP351244	16	8776668
TP386850	16	8778670
TP191412	16	8821741
TP457798	16	8823188
TP449341	16	8838319
TP391584	16	8838992
TP439765	16	8855494
TP796076	16	8942568
TP205151	16	8942629
TP328526	16	9010805
TP533045	16	9074501
TP482038	16	9098575
TP439287	16	9108861
TP7326	16	9139839
TP826681	16	9141818
TP443291	16	9145745
TP471623	16	9148709
TP523509	16	9230080
TP206695	16	9246347
TP65916	16	9258315
TP515441	16	9258445
TP191839	16	9258974
TP576051	16	9259077
TP462772	16	9308299
TP235774	16	9310393
TP28174	16	9391163
TP319876	16	9391201
TP527	16	9441451
TP283881	16	9444971
TP47099	16	9454800
TP759567	16	9461872
TP46073	16	9508685
TP26011	16	9518076
TP312622	16	9728633
TP283262	16	10055644
TP273732	16	10057565
TP712979	16	10266608
TP357588	16	10304855
TP750824	16	10362909
TP219590	16	10668900
TP664903	16	10804362
TP224213	16	10805588
TP33399	16	10820291
TP818624	16	10868780
TP278398	16	11509824
TP157198	16	11588499
TP367024	16	11979252
TP73362	16	12079525
TP253380	16	12142011
TP300919	16	12552489
TP352107	16	12643203
TP680410	16	12645430
TP398172	16	12660935
TP121432	16	12702689
TP158617	16	13143789
TP593355	16	13213537
TP300461	16	13247244
TP556539	16	13247297
TP368390	16	13248255
TP473054	16	13260247
TP414612	16	13264204
TP40962	16	13374901
TP226316	16	13375802
TP281351	16	13379865
TP211033	16	13426893
TP475197	16	13429245
TP417685	16	13446779
TP504173	16	13495854
TP240451	16	13512878
TP131678	16	13512881
TP557786	16	13536497
TP246868	16	13540146
TP688249	16	13540281
TP537427	16	13544136
TP674323	16	13544262
TP19047	16	13552849
TP303672	16	13600706
TP580174	16	13620779
TP296248	16	13685714
TP775168	16	13687841
TP31714	16	13691295
TP85371	16	13726593
TP440707	16	13757717
TP413207	16	13765484
TP10648	16	13783402
TP511470	16	13822481
TP668310	16	13837901
TP767838	16	13864105
TP174058	16	13870217
TP568307	16	13888456
TP74819	16	13918166
TP381216	16	13930243
TP298149	16	13933606
TP533000	16	13955709
TP23991	16	14007652
TP764067	16	14007660
TP195409	16	14033749
TP108886	16	14059753
TP50361	16	14059785
TP482020	16	14074464
TP581308	16	14116647
TP466962	16	14145835
TP108702	16	14149288
TP249954	16	14179308
TP315158	16	14194416
TP734445	16	14194419
TP704276	16	14207019
TP421234	16	14216355
TP475776	16	14248948
TP532917	16	14321793
TP320265	16	14321798
TP63342	16	14322811
TP155860	16	14331401
TP488427	16	14337657
TP446986	16	14356931
TP291524	16	14378146
TP177638	16	14381125
TP829714	16	14381331
TP50731	16	14688431
TP457122	16	15573428
TP752967	16	15587928
TP284409	16	15588137
TP720533	16	15604471
TP186942	16	15757889
TP328465	16	15760695
TP206383	16	16165592
TP204064	16	16176413
TP347958	16	16209884
TP775271	16	16311347
TP280010	16	16437999
TP317267	16	16438134
TP183397	16	16438194
TP677291	16	16505282
TP29680	16	16748826
TP550566	16	17015152
TP665115	16	17037512
TP30589	16	17038531
TP567600	16	17077316
TP510253	16	17095144
TP7947	16	17096880
TP79657	16	17211336
TP134468	16	17257915
TP213996	16	17352237
TP138259	16	17357874
TP360202	16	17372312
TP378760	16	17389440
TP531477	16	17408688
TP206542	16	17409030
TP53302	16	17422900
TP76592	16	17453784
TP603426	16	17469162
TP630078	16	17472849
TP244669	16	17497947
TP228205	16	17505001
TP503301	16	17512017
TP457375	16	17524417
TP36574	16	17534994
TP818398	16	17535211
TP380977	16	17541220
TP699538	16	17541220
TP625089	16	17551439
TP390851	16	17865426
TP322324	16	17910968
TP556849	16	17971350
TP740674	16	18070233
TP218736	16	18144078
TP509847	16	18144083
TP414085	16	18211651
TP482094	16	18227143
TP289011	16	18252982
TP753895	16	18302057
TP321375	16	18305324
TP645765	16	18312491
TP354597	16	18403271
TP74139	16	18403386
TP715220	16	18409350
TP200271	16	18437852
TP225217	16	18441329
TP473982	16	18462279
TP314318	16	18499283
TP382273	16	18512169
TP329197	16	18515806
TP51635	16	18515810
TP394019	16	18526321
TP646299	16	18553948
TP37605	16	18564109
TP157496	16	18596168
TP33704	16	18596487
TP469066	16	18596583
TP461258	16	18608923
TP221556	16	18635087
TP239483	16	18684073
TP409707	16	18695370
TP54111	16	18711655
TP153723	16	18805648
TP509553	16	18805662
TP707000	16	18868658
TP491894	16	19008877
TP311570	16	19008904
TP517230	16	19010232
TP345924	16	19084421
TP435917	16	19150299
TP464224	16	19303777
TP208586	16	19441551
TP387094	16	19492864
TP569235	16	19985230
TP136024	16	20002096
TP343954	16	20167784
TP676001	16	20167795
TP745709	16	20198196
TP77658	16	20198211
TP370760	16	20219566
TP133672	16	20250759
TP570820	16	20265168
TP460334	16	20265449
TP302991	16	20312119
TP55920	16	20319984
TP129885	16	20385082
TP250945	16	20385102
TP235382	16	20389128
TP72081	16	20389344
TP400934	16	20420295
TP466705	16	20422269
TP271054	16	20432143
TP359211	16	20435179
TP23736	16	20510486
TP20780	16	20514617
TP383	16	20576335
TP349485	16	20669743
TP151741	16	20786610
TP265759	16	20792389
TP383238	16	20831691
TP227706	16	20938436
TP62047	16	21072419
TP463872	16	21152233
TP828861	16	21214446
TP345137	16	21256914
TP560647	16	21287726
TP731463	16	21287869
TP653693	16	21375565
TP452489	16	21430186
TP142592	16	21482312
TP137867	16	21483379
TP563667	16	21497682
TP679661	16	21529771
TP202404	16	21540024
TP147361	16	21636659
TP36963	16	21639540
TP79448	16	21641689
TP135581	16	21684315
TP448180	16	21730560
TP510150	16	21738621
TP456862	16	21742034
TP623300	16	21766394
TP681740	16	21797049
TP343655	16	22152111
TP181497	16	22152483
TP679931	16	22160696
TP558988	16	22268396
TP124884	16	22309045
TP717208	16	22324321
TP206453	16	22399811
TP67630	16	22404114
TP260681	16	22405583
TP769387	16	22478822
TP184171	16	22486388
TP353098	16	22486415
TP272325	16	22528969
TP306547	16	22632844
TP665110	16	22643102
TP45114	16	22678907
TP78282	16	22697414
TP214802	16	22716108
TP306482	16	22724824
TP440835	16	22724898
TP507269	16	22790214
TP263797	16	22794502
TP189713	16	22817977
TP389117	16	22875818
TP204108	16	22875829
TP804424	16	23118944
TP817537	16	23142600
TP834350	16	23196400
TP809159	16	23199858
TP48444	16	23199870
TP414384	16	23201323
TP406004	16	23201480
TP55040	16	23261384
TP325628	16	23315550
TP178354	16	23422673
TP386548	16	23426199
TP48873	16	23665658
TP747214	16	23702483
TP120326	16	23743934
TP130532	16	23744056
TP111790	16	23980751
TP766075	16	24079152
TP316581	16	24081322
TP509767	16	24081325
TP431629	16	24181635
TP572973	16	24271656
TP140219	16	24828510
TP34427	16	24834284
TP424921	16	24882289
TP654894	16	25349597
TP8278	16	25523575
TP773055	16	25576414
TP338730	16	26614204
TP441607	16	26785367
TP248944	16	26873853
TP745408	16	27163240
TP540523	16	27619122
TP118797	16	27823684
TP601089	16	28244027
TP755228	16	28346291
TP229644	16	28360000
TP485931	16	28435118
TP422099	16	28437241
TP1323	16	28458121
TP28294	16	28461772
TP359879	16	28461826
TP363076	16	28471950
TP8377	16	28520664
TP820289	16	28546190
TP371585	16	28564713
TP605151	16	28565421
TP116805	16	28649728
TP831032	16	29466253
TP519533	16	29581178
TP144490	16	29614196
TP160199	16	29627354
TP55675	16	29826834
TP782434	16	29826835
TP580756	16	30112049
TP772257	16	30302215
TP50956	16	30519013
TP219999	16	30639152
TP491023	16	30639452
TP117887	16	30647719
TP12360	16	30647734
TP593274	16	30872131
TP821206	16	30989312
TP607301	16	30989378
TP47729	16	32011794
TP256111	16	32231462
TP755784	16	32519132
TP51129	16	32860073
TP362674	16	33182160
TP56197	16	33288998
TP555858	16	33400219
TP368790	16	33402849
TP25972	16	34853050
TP22160	16	34953230
TP310425	16	36262189
TP19910	16	37415495
TP319110	16	37912764
TP23498	16	37914868
TP398645	16	37917059
TP33644	16	38641523
TP534523	16	39113698
TP168758	16	40430152
TP441162	16	41166570
TP570413	16	41166808
TP373847	16	41878193
TP133593	16	42605215
TP269437	16	42650754
TP217473	16	42651140
TP248007	16	42652367
TP635977	16	42670212
TP518824	16	42750669
TP742859	16	42973415
TP85218	16	43094709
TP440007	16	43099344
TP1116	16	43119416
TP179750	16	43140862
TP479390	16	43203072
TP171678	16	43823542
TP677922	16	43823927
TP174528	16	43976134
TP99626	16	44061484
TP261913	16	44061703
TP821528	16	44068446
TP813403	16	44174009
TP520812	16	44241440
TP523384	16	44544437
TP129022	16	44582533
TP143028	16	44751447
TP34808	16	44751464
TP81970	16	44925750
TP606778	16	44925760
TP137800	16	44963299
TP156076	16	44966226
TP611841	16	45397109
TP383156	16	46134872
TP349393	16	46295255
TP439198	16	46298177
TP568048	16	46323126
TP196029	16	46929461
TP475723	16	47324098
TP757141	16	47339891
TP717850	16	47438484
TP730722	16	47731557
TP680493	16	47852796
TP775527	16	47926794
TP26087	16	48401157
TP62675	16	48567893
TP820505	16	49015366
TP743832	16	49033105
TP509394	16	49033168
TP301023	16	49176894
TP70338	16	49572290
TP772590	16	50439925
TP673046	16	50466627
TP447390	16	50672261
