# Supplementary material for: Accelerating the Switchgrass (Panicum virgatum L.) Breeding Cycle Using Genomic Selection Approaches
Source: PLoS One. 2014 Nov 12;9(11):e112227. doi: 10.1371/journal.pone.0112227 (PMC4229143; doi:10.1371/journal.pone.0112227)
Supplement: File S1 — Data files used to conduct analysis. All files used to conduct the genomic selection analysis are included in this file. (ZIP) [file pone.0112227.s003.zip › SNP_Info_Chr17.txt]

rs	chrom	pos
TP154675	17	55608
TP244449	17	442584
TP783580	17	515625
TP608244	17	936881
TP376224	17	965886
TP375663	17	965932
TP117113	17	974922
TP447707	17	1028739
TP312979	17	1056515
TP761230	17	1057346
TP32397	17	1066223
TP424667	17	1079762
TP11197	17	1082033
TP251844	17	1103634
TP107103	17	1105711
TP251919	17	1105711
TP86226	17	1154088
TP80018	17	1229885
TP560122	17	1247159
TP692598	17	1263743
TP187297	17	1274646
TP440890	17	1331157
TP765546	17	1775532
TP248906	17	1845212
TP88802	17	1845261
TP188255	17	1850229
TP628248	17	1910566
TP177163	17	2059882
TP62637	17	2065680
TP570384	17	3043705
TP298017	17	3095809
TP125718	17	3121889
TP344345	17	3333275
TP235991	17	3389327
TP194447	17	3395572
TP282573	17	3400550
TP115036	17	3447003
TP505828	17	4112150
TP219004	17	4131470
TP419634	17	4441246
TP141570	17	4443760
TP130413	17	4507344
TP235763	17	4589908
TP166968	17	4597045
TP509495	17	4674964
TP148839	17	4682361
TP622484	17	4877543
TP220708	17	4897612
TP262434	17	5239990
TP301070	17	5249563
TP472521	17	5497276
TP358069	17	5753094
TP194283	17	6750574
TP89266	17	6914538
TP19932	17	6999879
TP134183	17	7020175
TP821926	17	7020873
TP114390	17	7053362
TP137193	17	8341236
TP470958	17	8775146
TP799524	17	9169737
TP460882	17	9248315
TP833922	17	9536544
TP694015	17	9990217
TP43431	17	10296954
TP93179	17	10300637
TP87789	17	10301378
TP210593	17	10305538
TP18363	17	10305666
TP274805	17	10404843
TP426638	17	10726726
TP672669	17	11112590
TP702903	17	12083322
TP29102	17	12234270
TP390060	17	12359093
TP472387	17	12428121
TP394256	17	12694390
TP561824	17	12894683
TP387430	17	13046942
TP583571	17	13047904
TP504384	17	13292080
TP431367	17	13351973
TP93320	17	13353758
TP422991	17	13370174
TP435939	17	13539127
TP3939	17	13540056
TP283063	17	13661709
TP477132	17	13706351
TP393868	17	13706543
TP263302	17	13710023
TP71581	17	13710096
TP451715	17	13880826
TP458978	17	14310255
TP486947	17	14931377
TP49061	17	15761671
TP23793	17	15761684
TP145128	17	16560880
TP288857	17	16687037
TP406951	17	16696671
TP317677	17	16713748
TP802919	17	16755282
TP293891	17	16805710
TP497830	17	17261069
TP40015	17	17354014
TP324121	17	17551823
TP42171	17	17555154
TP509547	17	17555154
TP293889	17	18037867
TP587637	17	18181387
TP363522	17	18181448
TP372462	17	18305117
TP401926	17	18417542
TP32003	17	18514409
TP68007	17	19582081
TP147480	17	19865153
TP448187	17	19902481
TP766715	17	19906649
TP317229	17	19907733
TP169298	17	19911242
TP482523	17	20219092
TP45650	17	20630046
TP171846	17	20637643
TP510627	17	20738396
TP662512	17	20763761
TP282705	17	20764302
TP755648	17	20798783
TP642538	17	20976931
TP188721	17	21158720
TP474964	17	21587127
TP242414	17	21587179
TP570141	17	22502420
TP88100	17	22640861
TP323837	17	22888900
TP747920	17	23788711
TP470489	17	24116095
TP45846	17	24278857
TP218569	17	24527066
TP398455	17	24786895
TP88071	17	24860345
TP168025	17	24860579
TP156484	17	25037160
TP231507	17	25058061
TP303275	17	25098920
TP573653	17	25197414
TP343542	17	25286485
TP453720	17	25415906
TP79398	17	25444066
TP496999	17	25444327
TP706561	17	25512102
TP192305	17	26221802
TP55732	17	26404973
TP6664	17	26498567
TP163662	17	26566003
TP630790	17	26926212
TP53189	17	27066727
TP568662	17	27374196
TP16647	17	27494739
TP399243	17	28379890
TP748634	17	28384968
TP90462	17	28385082
TP480309	17	28486904
TP167718	17	28530757
TP490586	17	28974652
TP11730	17	28976278
TP417245	17	28994365
TP495294	17	29188013
TP317836	17	29207249
TP169787	17	29428639
TP541414	17	29598779
TP510192	17	29598800
TP120463	17	30258486
TP734307	17	30300286
TP734309	17	30300286
TP371232	17	30304673
TP452839	17	30423619
TP639570	17	30504707
TP642418	17	31002489
TP492033	17	32146166
TP35311	17	32489260
TP587307	17	32902065
TP710326	17	32911202
TP146905	17	32930529
TP89192	17	32934961
TP146867	17	32935209
TP118728	17	33188704
TP190662	17	33203518
TP172450	17	33203579
TP53464	17	33589238
TP127220	17	33589320
TP804073	17	33646431
TP219564	17	34132908
TP2977	17	34137505
TP276708	17	34137578
TP268510	17	34327481
TP758496	17	34344395
TP313883	17	34374917
TP421067	17	34408286
TP503867	17	34408331
TP398163	17	34923002
TP244640	17	35145593
TP297710	17	35249384
TP565161	17	35765698
TP378024	17	35877223
TP190216	17	36102288
TP291018	17	36307125
TP462536	17	36454666
TP729585	17	36844855
TP13928	17	37307201
TP84359	17	37307286
TP156425	17	37845807
TP527462	17	37845821
TP414522	17	37845997
TP76312	17	38453123
TP395333	17	38453150
TP397818	17	38668535
TP512127	17	38668580
TP219076	17	39151014
TP295915	17	40193925
TP296265	17	40387910
TP746240	17	40846976
TP658142	17	41091616
TP106336	17	41149856
TP500790	17	41173272
TP175242	17	41649700
TP54582	17	41728027
TP330727	17	42260111
TP352204	17	42992120
TP347246	17	43132593
TP579482	17	43160518
TP195860	17	43432054
TP372997	17	43453467
TP75609	17	43453490
TP109875	17	43460072
TP262089	17	43463029
TP526718	17	43492316
TP26303	17	43504248
TP597200	17	43556055
TP216096	17	43840990
TP192208	17	43920020
TP439635	17	44042149
TP311181	17	44075973
TP570725	17	45020404
TP66494	17	45984379
TP770152	17	46283502
TP671789	17	47038125
TP814610	17	47040126
TP154870	17	47041436
TP418377	17	47115194
TP178152	17	47245791
TP623417	17	47723348
TP645611	17	47776002
TP493398	17	47781049
TP829683	17	47865433
TP752685	17	48088912
TP301680	17	48092326
TP301681	17	48092326
TP420622	17	48125298
TP724762	17	48208007
TP90296	17	48209148
TP590732	17	48209177
TP831410	17	48217522
TP540938	17	48283548
TP498345	17	48285818
TP368412	17	48339924
TP833618	17	48343634
TP373719	17	48425750
TP30345	17	49229779
TP599694	17	49559170
TP163128	17	49559724
TP136357	17	50489160
TP450607	17	50678265
TP64391	17	50701587
TP30414	17	50724099
TP29094	17	50878398
TP610272	17	50901173
TP721766	17	50904035
TP385590	17	50950470
TP142237	17	51114731
TP157773	17	51228403
TP367373	17	51415852
TP765009	17	51415974
TP146729	17	51417302
TP380320	17	51568985
TP344399	17	51779362
TP732074	17	51870996
TP299857	17	52122152
TP200123	17	52224507
TP18278	17	52265147
TP486867	17	52327404
TP424307	17	52394109
TP10083	17	52532601
TP535061	17	52559720
TP263383	17	52620428
TP570358	17	52629199
TP379691	17	52672641
TP467340	17	52674228
TP125438	17	52724119
TP468701	17	52724191
TP474583	17	52727607
TP691504	17	52731093
TP60321	17	52745500
TP483600	17	52776655
TP300891	17	52804381
TP320084	17	52817736
TP554531	17	52861995
TP180301	17	52862054
TP38447	17	52866208
TP499171	17	52965357
TP22595	17	52974027
TP826399	17	52974287
TP4560	17	53508978
TP152154	17	53510360
TP285693	17	53578254
TP455649	17	53594129
TP645421	17	53621272
TP830155	17	53772027
TP423291	17	53939549
TP152627	17	53939561
TP450394	17	53940759
TP811348	17	53940774
TP311850	17	54000559
TP705415	17	54005014
TP279559	17	54019058
TP137200	17	54245536
TP3864	17	54261261
TP416239	17	54650292
TP220323	17	54749901
TP55121	17	54749938
TP22000	17	54752292
TP815556	17	54892824
TP388199	17	54909606
TP129875	17	55008007
TP243804	17	55032451
