# Supplementary material for: Accelerating the Switchgrass (Panicum virgatum L.) Breeding Cycle Using Genomic Selection Approaches
Source: PLoS One. 2014 Nov 12;9(11):e112227. doi: 10.1371/journal.pone.0112227 (PMC4229143; doi:10.1371/journal.pone.0112227)
Supplement: File S1 — Data files used to conduct analysis. All files used to conduct the genomic selection analysis are included in this file. (ZIP) [file pone.0112227.s003.zip › SNP_Info_Chr18.txt]

rs	chrom	pos
TP186021	18	25331
TP142452	18	254931
TP93130	18	254932
TP510017	18	323953
TP559686	18	323968
TP749667	18	329694
TP682640	18	332842
TP447500	18	338987
TP145872	18	375669
TP416120	18	383849
TP215195	18	398708
TP455320	18	417816
TP465133	18	417843
TP296165	18	449399
TP420579	18	490916
TP392022	18	518934
TP92027	18	529726
TP369457	18	529729
TP135283	18	537931
TP655792	18	589861
TP276415	18	609998
TP44571	18	625218
TP56665	18	634831
TP537793	18	643672
TP239214	18	643695
TP160862	18	660571
TP348123	18	665482
TP385993	18	665574
TP491612	18	710922
TP78679	18	847141
TP636848	18	847413
TP128800	18	851519
TP416762	18	857903
TP372091	18	937845
TP17558	18	962491
TP767302	18	979104
TP358922	18	980891
TP690011	18	981058
TP55707	18	998183
TP538554	18	998333
TP84833	18	1031882
TP594500	18	1050560
TP428985	18	1051442
TP582807	18	1079817
TP69451	18	1082101
TP721922	18	1111018
TP207077	18	1137040
TP445950	18	1185643
TP424890	18	1208584
TP465530	18	1323388
TP70594	18	1337187
TP266355	18	1457272
TP425152	18	1490049
TP86089	18	1490345
TP42187	18	1519105
TP31081	18	1525687
TP606460	18	1554065
TP12078	18	1576747
TP482717	18	1581712
TP149607	18	1593921
TP134219	18	1622866
TP399386	18	1624277
TP240368	18	1624782
TP108426	18	1624791
TP88460	18	1628612
TP146880	18	1639236
TP373902	18	1670723
TP48959	18	1674525
TP770469	18	1694346
TP41309	18	1705213
TP685955	18	1719105
TP510660	18	1749991
TP416812	18	1804094
TP88125	18	1838816
TP667326	18	1839359
TP254753	18	1842098
TP221504	18	1861440
TP416237	18	1935425
TP157371	18	1957642
TP814298	18	1967198
TP226669	18	1993696
TP351740	18	2024429
TP659500	18	2029957
TP109420	18	2036544
TP52208	18	2040496
TP437760	18	2048166
TP829509	18	2058824
TP805173	18	2059740
TP498045	18	2059766
TP158348	18	2303051
TP165486	18	2303634
TP106988	18	2608918
TP47163	18	2722162
TP144357	18	2778282
TP456726	18	2854443
TP126848	18	2854801
TP505158	18	2854934
TP3412	18	2855051
TP194881	18	2855075
TP467798	18	2864422
TP828640	18	2869046
TP450897	18	2870384
TP667639	18	2894071
TP516254	18	2938291
TP424267	18	2938844
TP200423	18	2977254
TP824115	18	2982446
TP439119	18	3002240
TP736303	18	3046348
TP318082	18	3058763
TP532191	18	3073664
TP19338	18	3076941
TP452438	18	3076945
TP131378	18	3081742
TP89605	18	3081812
TP417999	18	3083824
TP297890	18	3085523
TP108655	18	3085751
TP707671	18	3091212
TP774292	18	3092390
TP471332	18	3134016
TP580289	18	3141649
TP252555	18	3147419
TP519057	18	3147662
TP824419	18	3156060
TP583896	18	3192329
TP818065	18	3231624
TP685870	18	3361987
TP610106	18	3680211
TP673883	18	3706921
TP555512	18	3746433
TP132776	18	3933811
TP112010	18	3933856
TP717663	18	4283396
TP360677	18	4285247
TP6630	18	4295584
TP489278	18	4309839
TP136997	18	4318951
TP389203	18	4325146
TP124738	18	4379344
TP81988	18	4388880
TP383039	18	4389059
TP375309	18	4390118
TP485348	18	4403929
TP89037	18	4410379
TP247431	18	4432442
TP132060	18	4466563
TP583105	18	4495643
TP377618	18	4499655
TP526390	18	4503307
TP759077	18	4531200
TP689630	18	4549175
TP79694	18	4613735
TP233864	18	4631941
TP669393	18	4669877
TP261254	18	4669956
TP456413	18	4672109
TP364096	18	4672682
TP470638	18	4753758
TP301022	18	4755537
TP617454	18	4760554
TP662802	18	4766060
TP608711	18	4769964
TP368125	18	4774263
TP459540	18	4774280
TP10306	18	4779309
TP170013	18	4779777
TP462762	18	4781401
TP395446	18	4781990
TP338256	18	4787290
TP375413	18	4799832
TP21913	18	4799846
TP260749	18	4803626
TP701525	18	4803626
TP83300	18	4812317
TP55784	18	4813152
TP217326	18	4813867
TP577711	18	4836591
TP296096	18	4841256
TP152233	18	4841830
TP310459	18	4901932
TP241040	18	5076458
TP535623	18	5097936
TP289924	18	5105568
TP402652	18	5107393
TP288798	18	5135295
TP387705	18	5136442
TP166825	18	5148361
TP317519	18	5164446
TP665284	18	5193209
TP264366	18	5193565
TP471950	18	5196007
TP352533	18	5212450
TP506538	18	5217972
TP580176	18	5219362
TP346918	18	5225978
TP34061	18	5269691
TP600244	18	5284599
TP450323	18	5290527
TP309860	18	5297928
TP163620	18	5314458
TP300266	18	5314503
TP216752	18	5331145
TP64042	18	5393497
TP810216	18	5555591
TP562689	18	5604644
TP354220	18	5604654
TP404596	18	5637295
TP430769	18	5660834
TP128501	18	5667028
TP36348	18	5684825
TP26805	18	5722458
TP122506	18	5722571
TP598643	18	5725177
TP466710	18	5734253
TP823410	18	5734414
TP655176	18	5747129
TP126386	18	5892019
TP210895	18	6042332
TP370585	18	6044420
TP269326	18	6060840
TP457600	18	6175741
TP606811	18	6186882
TP502731	18	6188692
TP138305	18	6194035
TP378250	18	6207409
TP393627	18	6213092
TP596356	18	6236962
TP158121	18	6239541
TP455442	18	6248289
TP416213	18	6304153
TP203760	18	6304216
TP212845	18	6304537
TP431060	18	6326156
TP547500	18	6348163
TP117077	18	6351297
TP149463	18	6351813
TP600156	18	6393209
TP83940	18	6393277
TP129572	18	6397743
TP52788	18	6399463
TP153626	18	6402218
TP400699	18	6410034
TP816316	18	6410095
TP825526	18	6410155
TP580114	18	6437575
TP334778	18	6469364
TP74632	18	6490434
TP50644	18	6507825
TP476049	18	6513887
TP251273	18	6532803
TP4385	18	6609065
TP804735	18	6617568
TP326790	18	6627484
TP627216	18	6642503
TP228438	18	6821908
TP159705	18	7002184
TP14379	18	7018457
TP420112	18	7157246
TP285586	18	7158265
TP78278	18	7162644
TP714802	18	7164435
TP761384	18	7166703
TP301269	18	7194444
TP805523	18	7236822
TP148790	18	7280663
TP46090	18	7323427
TP522321	18	7324259
TP352435	18	7331962
TP422840	18	7351214
TP834159	18	7378176
TP36504	18	7381441
TP36505	18	7381444
TP310806	18	7381830
TP454212	18	7398371
TP421116	18	7402743
TP467016	18	7403461
TP186245	18	7440789
TP367423	18	7442683
TP112632	18	7527107
TP484300	18	7536924
TP713383	18	7562096
TP635817	18	7570714
TP478295	18	7577413
TP508222	18	7584443
TP17291	18	7584445
TP560567	18	7584745
TP706353	18	7596171
TP819785	18	7611247
TP643520	18	7615466
TP705953	18	7634927
TP827042	18	7641183
TP134506	18	7661528
TP312607	18	7667542
TP623984	18	7685110
TP287749	18	7711136
TP750283	18	7711139
TP426959	18	7721758
TP519744	18	7727694
TP521035	18	7751666
TP312836	18	7752611
TP347924	18	7764900
TP361202	18	7779862
TP399218	18	7780308
TP552797	18	7843255
TP84975	18	7845280
TP818654	18	7850167
TP35700	18	7907070
TP431209	18	7913729
TP177565	18	7937422
TP402904	18	7937482
TP531918	18	7946582
TP711964	18	7951939
TP692224	18	8007328
TP604498	18	8031386
TP76565	18	8036536
TP449774	18	8036876
TP649919	18	8040483
TP108973	18	8041846
TP256745	18	8044170
TP80722	18	8061740
TP258677	18	8088510
TP622010	18	8088785
TP345848	18	8095173
TP443067	18	8101419
TP81617	18	8105603
TP208149	18	8131269
TP334052	18	8143570
TP534357	18	8197312
TP154589	18	8200364
TP640038	18	8201256
TP364447	18	8208113
TP90934	18	8211337
TP730342	18	8212384
TP419710	18	8232153
TP431424	18	8243611
TP62227	18	8293235
TP143501	18	8294170
TP678099	18	8300222
TP259317	18	8358514
TP651381	18	8358958
TP410495	18	8359938
TP20609	18	8456451
TP84826	18	8456460
TP636693	18	8470692
TP47898	18	8484589
TP453666	18	8539243
TP135335	18	8539412
TP15981	18	8557951
TP286496	18	8587728
TP267358	18	8614478
TP115922	18	8615683
TP459299	18	8678200
TP271616	18	8704732
TP833524	18	8740930
TP9341	18	8771014
TP277307	18	8790530
TP27455	18	8790708
TP652638	18	8812600
TP452940	18	8814644
TP291124	18	8827055
TP161507	18	8845562
TP238264	18	8887616
TP777773	18	8932403
TP117911	18	8984434
TP570737	18	9024997
TP416582	18	9057895
TP614933	18	9115769
TP118103	18	9211083
TP541006	18	9551009
TP536250	18	9551073
TP589938	18	9576329
TP582939	18	9584305
TP475228	18	9587920
TP31654	18	9601633
TP427149	18	9715720
TP62357	18	9772092
TP250432	18	9853140
TP514351	18	10148403
TP720975	18	10179111
TP738818	18	10194042
TP639260	18	10198376
TP555147	18	10198715
TP206269	18	10207752
TP428274	18	10212646
TP426982	18	10219470
TP570611	18	10220509
TP36953	18	10224196
TP373425	18	10231006
TP144925	18	10232267
TP576393	18	10232480
TP576394	18	10232480
TP47258	18	10234294
TP446493	18	10234309
TP63174	18	10265768
TP7561	18	10300232
TP570666	18	10321754
TP288384	18	10328587
TP499167	18	10335936
TP707225	18	10363778
TP512876	18	10372089
TP56651	18	10373964
TP314303	18	10378790
TP804560	18	10378796
TP512854	18	10397485
TP19469	18	10414519
TP503943	18	10449825
TP8828	18	10504383
TP150625	18	10504401
TP699666	18	10512030
TP172918	18	10585678
TP338113	18	10608571
TP219291	18	10610041
TP777047	18	10621696
TP7204	18	10661644
TP584563	18	10673898
TP139814	18	10752486
TP111621	18	10772418
TP362691	18	10775656
TP165906	18	10785373
TP136342	18	10785447
TP656079	18	10798020
TP16596	18	10803097
TP527777	18	10805156
TP78119	18	10805192
TP204044	18	10861029
TP48180	18	10864781
TP741410	18	10865097
TP632338	18	10874915
TP69526	18	10877856
TP438953	18	10918898
TP144647	18	10934256
TP273085	18	10949716
TP38231	18	10950061
TP69898	18	10979720
TP11028	18	10985634
TP438365	18	10986395
TP215381	18	10986555
TP450633	18	10987592
TP782657	18	10988787
TP732472	18	11021348
TP389594	18	11035302
TP143333	18	11039896
TP745981	18	11043457
TP455351	18	11057154
TP591251	18	11058500
TP154227	18	11060308
TP554837	18	11061152
TP372362	18	11062544
TP690435	18	11134393
TP798149	18	11134531
TP303550	18	11150877
TP607425	18	11159009
TP274727	18	11179104
TP806377	18	11192287
TP774627	18	11192826
TP495042	18	11231439
TP584467	18	11242709
TP56840	18	11255354
TP408828	18	11255545
TP403315	18	11255760
TP708399	18	11321176
TP186831	18	11344969
TP533603	18	11356697
TP412214	18	11356794
TP285609	18	11356796
TP456667	18	11376764
TP261548	18	11384334
TP311066	18	11393257
TP201953	18	11393262
TP191478	18	11408351
TP245605	18	11415246
TP689523	18	11418033
TP138518	18	11418034
TP425041	18	11422114
TP727601	18	11434115
TP294438	18	11442543
TP624730	18	11442561
TP148324	18	11446310
TP695435	18	11453427
TP375944	18	11457106
TP84091	18	11476794
TP805417	18	11478488
TP62709	18	11498096
TP769510	18	11498151
TP243611	18	11502753
TP322152	18	11517559
TP464110	18	11527206
TP762643	18	11529986
TP238996	18	11530119
TP185731	18	11534672
TP53897	18	11534739
TP596935	18	11588622
TP111614	18	11649492
TP164344	18	11667588
TP20174	18	11702982
TP86557	18	11714773
TP805109	18	11748875
TP570613	18	11749000
TP17881	18	11749017
TP292915	18	11749244
TP450025	18	11761948
TP194611	18	11809574
TP743912	18	11825704
TP384788	18	11851812
TP785384	18	11851873
TP276848	18	11871617
TP133027	18	11890957
TP803164	18	11985889
TP533741	18	12040829
TP137116	18	12061095
TP161759	18	12073036
TP558943	18	12096396
TP246892	18	12098805
TP18711	18	12098815
TP171052	18	12100746
TP161089	18	12104763
TP378918	18	12109905
TP716825	18	12156037
TP833429	18	12156038
TP438197	18	12158165
TP810825	18	12160523
TP479331	18	12665937
TP678152	18	12734639
TP577138	18	12737966
TP350766	18	12755591
TP559269	18	12795715
TP85526	18	12843089
TP69891	18	13075392
TP458349	18	13151600
TP18913	18	13291475
TP191446	18	13493734
TP285249	18	13493742
TP498696	18	13547426
TP180183	18	13560509
TP3783	18	13560589
TP725304	18	13567760
TP410892	18	13580552
TP554488	18	13634836
TP530288	18	13634849
TP334798	18	13638572
TP43456	18	13657286
TP608923	18	13658200
TP397257	18	13661556
TP22635	18	13665285
TP751391	18	13686627
TP248588	18	13698608
TP139825	18	13702183
TP398877	18	13702188
TP215414	18	13729127
TP317323	18	13735825
TP27191	18	13791627
TP276101	18	13791635
TP494288	18	13793155
TP831623	18	13796007
TP15094	18	13796184
TP242008	18	13804434
TP144091	18	13814897
TP94015	18	13824110
TP63719	18	13873852
TP125473	18	13876185
TP347580	18	13876279
TP281245	18	13884642
TP384257	18	13960439
TP64976	18	13960858
TP148430	18	13968758
TP406874	18	13980731
TP565035	18	13984960
TP174562	18	14018825
TP568517	18	14019977
TP25522	18	14020072
TP492933	18	14022590
TP697862	18	14031438
TP479084	18	14038513
TP450935	18	14046825
TP451484	18	14065069
TP510405	18	14065101
TP768885	18	14108282
TP438751	18	14108498
TP827396	18	14125940
TP798121	18	14126077
TP548463	18	14147713
TP828347	18	14149493
TP646200	18	14156878
TP487979	18	14168631
TP137207	18	14183577
TP121037	18	14183579
TP86106	18	14186835
TP482006	18	14187508
TP379277	18	14191046
TP379278	18	14191046
TP752975	18	14216504
TP583964	18	14217367
TP435525	18	14221248
TP203493	18	14227605
TP139027	18	14236644
TP195566	18	14241204
TP192621	18	14242658
TP192954	18	14242658
TP430602	18	14246638
TP481167	18	14261538
TP720344	18	14272466
TP129427	18	14277818
TP466280	18	14311226
TP562671	18	14313775
TP2710	18	14317506
TP464558	18	14329008
TP36767	18	14334008
TP375747	18	14334028
TP429922	18	14341628
TP36858	18	14364073
TP719797	18	14366467
TP329806	18	14400713
TP119833	18	14400720
TP362222	18	14435476
TP116942	18	14435559
TP365006	18	14447196
TP35133	18	14475854
TP394250	18	14481161
TP236332	18	14481167
TP667736	18	14483980
TP673	18	14493582
TP154541	18	14512155
TP827717	18	14525103
TP34599	18	14582595
TP394957	18	14594312
TP25451	18	14597752
TP452601	18	14599905
TP12635	18	14600732
TP141824	18	14609790
TP568094	18	14640926
TP374616	18	14675663
TP580686	18	14677583
TP24270	18	14690718
TP458118	18	14714145
TP644652	18	14730580
TP582590	18	14731223
TP79887	18	14737664
TP499853	18	14761730
TP380484	18	14777975
TP309957	18	14777982
TP304314	18	14779945
TP476588	18	14793402
TP597884	18	14796918
TP420777	18	14804435
TP28010	18	14804447
TP4935	18	14804682
TP726015	18	14812664
TP332775	18	14856862
TP326910	18	14864261
TP446356	18	14877017
TP702523	18	14884266
TP344948	18	14978820
TP812657	18	15000162
TP112986	18	15038284
TP470580	18	15041564
TP176909	18	15061116
TP54854	18	15091349
TP746780	18	15091386
TP16371	18	15114909
TP314208	18	15115018
TP742451	18	15118142
TP523012	18	15458492
TP350616	18	15861536
TP75416	18	16084362
TP292470	18	16153936
TP610827	18	16310718
TP67770	18	16326280
TP503699	18	16332212
TP172400	18	16332398
TP623094	18	16350667
TP9928	18	16364226
TP119011	18	16371826
TP510245	18	16371956
TP159999	18	16372002
TP77316	18	16422747
TP766405	18	16454066
TP702707	18	16479081
TP452089	18	16489013
TP373539	18	16549615
TP42189	18	16574765
TP357605	18	16610423
TP77730	18	16617101
TP640773	18	16634942
TP626430	18	16651818
TP551237	18	16694990
TP726484	18	16715945
TP674389	18	16719141
TP674941	18	16720751
TP612681	18	16722232
TP214815	18	16722511
TP247174	18	16723057
TP249375	18	16723068
TP764107	18	16731734
TP488802	18	16814602
TP71714	18	16832308
TP685877	18	16893361
TP717709	18	16902508
TP734623	18	16951070
TP338206	18	16971183
TP343453	18	16977858
TP831677	18	16983190
TP38196	18	16997783
TP46205	18	17009744
TP736728	18	17011895
TP657667	18	17012098
TP136507	18	17072636
TP775408	18	17103740
TP220326	18	17104528
TP324471	18	17164283
TP478248	18	17165011
TP158063	18	17212888
TP60590	18	17243115
TP508606	18	17256398
TP134248	18	17257450
TP741697	18	17267087
TP280141	18	17271319
TP169319	18	17282969
TP261101	18	17293805
TP319248	18	17323173
TP374152	18	17355912
TP376673	18	17380744
TP109522	18	17402501
TP674371	18	17438856
TP272311	18	17438943
TP515765	18	17442889
TP140773	18	17467643
TP684273	18	17483943
TP63205	18	17525899
TP537885	18	17529443
TP152649	18	17548678
TP829572	18	17588497
TP398127	18	17680991
TP776837	18	17738861
TP296393	18	17946788
TP367674	18	17963833
TP353789	18	17963868
TP747403	18	17973991
TP744458	18	18056112
TP51137	18	18088636
TP817570	18	18095631
TP383283	18	18095654
TP143968	18	18376034
TP602979	18	18376066
TP463668	18	18435092
TP85177	18	18440020
TP278434	18	18522848
TP55736	18	18534400
TP507085	18	18544598
TP763934	18	18566133
TP260191	18	18568889
TP156688	18	18570378
TP56384	18	18584392
TP768561	18	18589087
TP715101	18	18591769
TP452021	18	18596721
TP17427	18	18612271
TP700828	18	18619897
TP405454	18	18620653
TP185514	18	18656240
TP350702	18	18664269
TP374062	18	18728110
TP270816	18	18728229
TP456280	18	18746239
TP6318	18	18841355
TP12510	18	18849376
TP51768	18	18894884
TP196193	18	18894925
TP687310	18	18961229
TP251175	18	19078915
TP376272	18	19081711
TP717357	18	19135988
TP107859	18	19148193
TP190070	18	19180383
TP125938	18	19180428
TP21142	18	19230588
TP196817	18	19233725
TP358983	18	19254923
TP482789	18	19258053
TP178931	18	19273911
TP528322	18	19404041
TP172598	18	19472476
TP131793	18	19472545
TP215579	18	19472696
TP51226	18	19576668
TP428682	18	19596837
TP808099	18	19910995
TP159611	18	19912975
TP303608	18	19923686
TP488354	18	20075955
TP80520	18	20096545
TP202281	18	20096580
TP229794	18	20121832
TP709341	18	20130903
TP460246	18	20162356
TP619087	18	20255105
TP252819	18	20446340
TP286397	18	20486834
TP703417	18	20510424
TP320692	18	20535373
TP680842	18	20658243
TP698020	18	20829130
TP276333	18	20829534
TP677249	18	20873182
TP280814	18	20873294
TP24972	18	20873316
TP614877	18	20889811
TP384690	18	20907622
TP67923	18	20910026
TP282756	18	20910478
TP115666	18	20962543
TP142405	18	20999691
TP747275	18	20999703
TP786174	18	21073533
TP313365	18	21074025
TP588440	18	21080886
TP426139	18	21082768
TP159019	18	21104196
TP123261	18	21159341
TP76512	18	21181370
TP456892	18	21181422
TP452876	18	21205806
TP478351	18	21231057
TP829793	18	21293116
TP830276	18	21303339
TP55932	18	21387324
TP381365	18	21479441
TP372068	18	21852899
TP188851	18	21909677
TP401855	18	22171497
TP40356	18	22185670
TP146049	18	22193562
TP364977	18	22198403
TP29793	18	22201698
TP680848	18	22243255
TP555442	18	22282260
TP779470	18	22307796
TP643119	18	22308375
TP725389	18	22330331
TP80404	18	22330392
TP703040	18	22336869
TP458417	18	22336894
TP64009	18	22377553
TP205484	18	22377682
TP19655	18	22391751
TP245085	18	22402293
TP476881	18	22444963
TP647109	18	22688438
TP653564	18	22773303
TP10806	18	22789212
TP735953	18	22825658
TP32523	18	22825662
TP147238	18	22833376
TP113532	18	22866266
TP706534	18	22866406
TP261970	18	22888932
TP217175	18	22895236
TP399584	18	22916105
TP178556	18	22924515
TP734507	18	22925075
TP459889	18	22927207
TP33055	18	22940285
TP450494	18	22976424
TP154436	18	23011033
TP115759	18	23015261
TP340427	18	23019439
TP200652	18	23024563
TP527439	18	23123751
TP489848	18	23387138
TP532366	18	23387201
TP645582	18	23435354
TP471344	18	23459923
TP63155	18	23463851
TP127210	18	23500928
TP43017	18	23530547
TP720041	18	23546251
TP394005	18	23550153
TP258365	18	23570237
TP318698	18	23574395
TP262983	18	24199141
TP536497	18	24230075
TP178993	18	24231735
TP167146	18	24251868
TP289570	18	24378699
TP78572	18	24585590
TP673533	18	24585803
TP773100	18	25500317
TP139110	18	25614389
TP398266	18	25779621
TP469911	18	26871595
TP355895	18	26894095
TP41234	18	27065897
TP16554	18	27105408
TP42957	18	27119090
TP143230	18	27158421
TP256214	18	27158426
TP315889	18	27242952
TP47879	18	27243010
TP279019	18	27258314
TP766184	18	27280895
TP23386	18	27327723
TP423924	18	27328001
TP38570	18	27335979
TP740819	18	27355077
TP218174	18	27358467
TP366779	18	27467634
TP59382	18	27468378
TP654982	18	27506789
TP52878	18	27514242
TP671612	18	27568093
TP569139	18	27610361
TP252746	18	27610526
TP428966	18	27611568
TP373499	18	27717667
TP155844	18	27854842
TP186390	18	27866610
TP279568	18	27866661
TP135080	18	27867613
TP588226	18	27875018
TP303482	18	27891639
TP211758	18	28142075
TP38197	18	28144229
TP417178	18	28144236
TP799637	18	28163271
TP702714	18	28214851
TP125850	18	28227444
TP469375	18	28252528
TP474848	18	28256733
TP254395	18	28260605
TP33921	18	28290328
TP355380	18	28350451
TP655679	18	28351162
TP11387	18	28383655
TP127081	18	28398736
TP48188	18	28417573
TP189891	18	28446045
TP513448	18	28554437
TP307907	18	28678944
TP653446	18	28728523
TP195144	18	29088120
TP779280	18	29446935
TP470811	18	29453315
TP236982	18	29466256
TP193049	18	29539467
TP73985	18	29571905
TP225509	18	29603427
TP810065	18	29603452
TP574399	18	29732871
TP48272	18	29748795
TP83117	18	29752463
TP9965	18	29962283
TP416233	18	30076908
TP207960	18	30076918
TP161365	18	30159097
TP312427	18	30193343
TP20849	18	30207001
TP172841	18	30242584
TP247085	18	30276122
TP580811	18	30279415
TP682952	18	30307605
TP671241	18	30310789
TP74208	18	30330366
TP384355	18	30336250
TP737083	18	30344601
TP42235	18	30399754
TP77333	18	30559253
TP291588	18	30682088
TP275596	18	30808532
TP482172	18	31267722
TP187697	18	31334027
TP550536	18	31369969
TP496028	18	31391965
TP144986	18	31392137
TP612417	18	31510395
TP699683	18	31538007
TP210980	18	31583378
TP676774	18	31587098
TP14589	18	31592576
TP281033	18	31593318
TP503165	18	31603698
TP151405	18	31603732
TP38855	18	31690882
TP361469	18	31690883
TP445516	18	31693191
TP143368	18	31693246
TP513768	18	31903120
TP354037	18	31994216
TP411109	18	32699515
TP557803	18	32775682
TP106893	18	33108069
TP235635	18	33108336
TP117930	18	33108360
TP822887	18	33108421
TP814532	18	33196345
TP809404	18	33204451
TP47987	18	33273161
TP368312	18	33273274
TP123688	18	33273924
TP815031	18	33282868
TP831846	18	33285145
TP514142	18	33436378
TP321775	18	33599669
TP445489	18	33798319
TP155003	18	33986992
TP148534	18	34453067
TP811278	18	34792729
TP322349	18	35228501
TP321821	18	35228527
TP551607	18	35585111
TP285595	18	35775623
TP517706	18	35879489
TP378627	18	35930415
TP800710	18	35933321
TP186474	18	36001858
TP330982	18	36005393
TP12847	18	36039193
TP359	18	36304754
TP549376	18	36311008
TP471962	18	36311010
TP828735	18	36311170
TP662625	18	36376150
TP829011	18	36422175
TP166106	18	36440914
TP154176	18	36822837
TP38643	18	36823453
TP462104	18	36944810
TP293388	18	36975953
TP492139	18	37041326
TP189809	18	37063866
TP623963	18	37066369
TP598531	18	37224463
TP349935	18	37226538
TP456345	18	37431300
TP188477	18	37472180
TP170509	18	37513260
TP293608	18	37537405
TP308858	18	37725138
TP641524	18	37851841
TP735697	18	38233494
TP420019	18	38233555
TP157068	18	39324391
TP392863	18	39325054
TP759993	18	39332358
TP167802	18	39339716
TP9975	18	39347157
TP658583	18	39371289
TP394736	18	39417447
TP56663	18	39431430
TP146370	18	39472765
TP771091	18	39653343
TP501337	18	39653868
TP565716	18	40082488
TP540292	18	40082503
TP29206	18	40118404
TP125144	18	40174734
TP17706	18	40263823
TP717823	18	40274594
TP741208	18	40291463
TP756708	18	40611204
TP438703	18	40611278
TP282487	18	40820691
TP127685	18	40821233
TP243480	18	40827726
TP386328	18	40833347
TP138746	18	40833850
TP715070	18	41011465
TP755172	18	41013654
TP277275	18	41120465
TP44120	18	41120779
TP27076	18	41120919
TP347700	18	41122352
TP481517	18	41350244
TP2485	18	41358975
TP511668	18	41597900
TP40967	18	41597956
TP200927	18	41618735
TP131162	18	41629611
TP283092	18	41641076
TP295146	18	41641096
TP619509	18	41860475
TP622158	18	42195904
TP707020	18	42207792
TP438551	18	42280856
TP446433	18	42412852
TP348357	18	42415780
TP700924	18	42780381
TP186094	18	43072884
TP412015	18	43073342
TP517554	18	43228694
TP178702	18	43344760
TP167966	18	44911646
TP363390	18	46566459
TP685932	18	47222676
TP309245	18	48047109
TP806331	18	48074368
TP488882	18	48077090
TP61892	18	48085444
TP427523	18	48230661
TP243210	18	48361729
TP411081	18	48416709
TP58173	18	48560632
TP741206	18	48713068
TP739296	18	48714842
TP558232	18	48762547
TP448939	18	48764529
TP683355	18	48768986
TP272830	18	48769047
TP419168	18	48771197
TP295319	18	48800026
TP227257	18	48800093
TP660177	18	48801112
TP189324	18	48807272
TP679211	18	48812328
TP302866	18	48849765
TP39469	18	48850157
TP426408	18	48850169
TP118841	18	48862265
TP795344	18	48909835
TP259045	18	48911892
TP232344	18	48992339
TP457185	18	49001324
TP622759	18	49084509
TP378072	18	49203562
TP231775	18	49204433
TP176488	18	49407514
TP133082	18	49427067
TP441460	18	49483941
TP180195	18	49485044
TP505628	18	49712318
TP560514	18	49712741
TP575062	18	49734750
TP172933	18	49807475
TP527451	18	50247193
TP260609	18	50250548
TP213744	18	50250551
TP6641	18	50522242
TP492151	18	50571988
TP151445	18	50653132
TP784814	18	50738916
TP333868	18	50738948
TP361334	18	50739119
TP796845	18	51117793
TP175794	18	51136687
TP681609	18	51283351
TP22137	18	51283375
TP731772	18	51508303
TP422410	18	51510439
TP368984	18	51511327
TP90564	18	51608643
TP779202	18	51692155
TP348297	18	51697221
TP616188	18	51700555
TP368173	18	51708971
TP86194	18	52507688
TP499520	18	52551593
TP268571	18	52551652
TP228116	18	52603133
TP105959	18	52603135
TP263166	18	52647047
TP268138	18	52684202
TP473387	18	52717434
TP268431	18	52810431
TP18122	18	52902423
TP614748	18	52902569
TP221615	18	52909927
TP813053	18	52912406
TP228974	18	52925319
TP184624	18	52934515
TP547854	18	52985377
TP382300	18	53102605
TP26156	18	53105857
TP629928	18	53106031
TP414065	18	53123401
TP672347	18	53181952
TP296028	18	53181976
TP125781	18	53214229
TP368464	18	53214579
TP289192	18	53245908
TP750445	18	53328787
TP76326	18	53335397
TP54084	18	53388769
TP164444	18	53397644
TP351221	18	53403269
TP422933	18	53435365
TP564763	18	53450957
TP65626	18	53452692
TP63164	18	53453625
TP236149	18	53454907
TP159752	18	53537159
TP48086	18	53650704
TP40858	18	53651057
TP90021	18	53788875
TP200405	18	54061213
TP204467	18	54083337
TP93449	18	54090743
TP747702	18	54093737
TP49409	18	54133312
TP573035	18	54146763
TP814382	18	54236395
TP572414	18	54248261
TP222467	18	54290535
TP359108	18	54332312
TP616719	18	54348114
TP33950	18	54359833
TP214306	18	54378479
TP804357	18	54378489
TP233198	18	54378880
TP590281	18	54397362
TP118373	18	54398719
TP273610	18	54453308
TP125881	18	54464079
TP731214	18	54499225
TP472995	18	54582371
TP472994	18	54582374
TP77785	18	54598733
TP447632	18	54607507
TP150502	18	54614909
TP374253	18	54614913
TP477366	18	54615938
TP511333	18	54618764
TP86661	18	54716138
TP311403	18	54771449
TP724332	18	54844217
TP252255	18	54844460
TP573027	18	55437781
TP795693	18	55490513
TP513879	18	56120832
TP560904	18	56217197
TP368295	18	56499487
TP398267	18	56501652
TP391418	18	56889368
TP673723	18	57027981
TP180072	18	57055293
TP553106	18	57148123
TP531179	18	57154136
TP389568	18	57155835
TP261023	18	57192005
TP359982	18	57206025
TP45450	18	57236034
TP367138	18	57236070
TP66948	18	57239934
TP67277	18	57239935
TP78399	18	57262702
TP655413	18	57404167
TP295778	18	57537409
TP260420	18	57563176
TP774518	18	57563351
TP540228	18	57581663
TP270796	18	57631519
TP106781	18	57713476
TP289940	18	57731390
TP823518	18	57746806
TP93603	18	57755782
TP602691	18	57763629
TP765039	18	57785149
TP48435	18	57826852
TP808799	18	57840555
TP551812	18	57855540
TP366793	18	57885855
TP413192	18	57890424
TP9627	18	57892300
TP258088	18	57892519
TP269480	18	57892936
TP117362	18	57920826
TP740860	18	57926343
TP40083	18	57964929
TP531604	18	57964945
TP108913	18	58013824
TP194091	18	58013919
TP475752	18	58024552
TP471218	18	58032305
TP271024	18	58093894
TP624882	18	58094241
TP372739	18	58144131
TP729210	18	58146927
TP167106	18	58157702
TP741052	18	58165199
TP594916	18	58175188
TP7515	18	58175389
TP216228	18	58177911
TP429962	18	58177992
TP477966	18	58186848
TP613015	18	58186909
TP437830	18	58199818
TP44984	18	58242843
TP374117	18	58247327
TP370042	18	58259790
TP200265	18	58305923
TP524612	18	58314188
TP792	18	58321938
TP156856	18	58322805
TP30420	18	58323376
TP171850	18	58332842
TP659840	18	58346684
TP38645	18	58444797
TP581212	18	58750051
TP260867	18	59076294
TP749124	18	59168350
TP133940	18	59351113
TP486508	18	59417256
TP351649	18	59686827
TP732260	18	60287133
TP58113	18	60312421
TP340716	18	60349055
TP723049	18	60430873
TP443812	18	60447659
TP753422	18	60510811
TP811189	18	60520298
TP649528	18	60526739
TP271117	18	60527148
TP300118	18	60561899
TP805925	18	60568770
TP552898	18	60714500
TP599741	18	60959593
TP283924	18	60965993
TP496619	18	60974980
TP10958	18	61016305
TP732277	18	61028584
TP492984	18	61054842
TP168292	18	61086493
TP109959	18	61086520
TP628939	18	61092583
TP831231	18	61099589
TP781656	18	61105017
TP555347	18	61203471
TP813679	18	61228765
TP222544	18	61241344
TP154880	18	61283512
TP491876	18	61283531
TP183991	18	61289324
TP2054	18	61289675
TP606009	18	61350245
TP755474	18	61353216
TP267157	18	61361883
TP568742	18	61392978
TP328802	18	61429814
TP557410	18	61463792
TP775027	18	61496730
TP404489	18	61496733
TP227875	18	61576922
TP649457	18	61606188
TP280724	18	61632961
TP110877	18	61675468
TP596201	18	61677826
TP164089	18	61677833
TP803045	18	61713269
TP553379	18	61731410
TP220810	18	61737495
TP71805	18	61780658
TP61700	18	61834052
TP572327	18	61845694
TP362374	18	61861179
TP737574	18	61879602
TP288507	18	61910373
TP50820	18	61922006
TP136316	18	61960906
TP148589	18	61988261
TP148590	18	61988261
TP609100	18	61988493
TP488130	18	62008263
TP633506	18	62012608
TP79510	18	62049540
TP282784	18	62056991
TP677085	18	62072242
TP68782	18	62072664
TP800288	18	62110038
TP371612	18	62117295
TP61751	18	62117312
TP44357	18	62134284
TP122539	18	62276999
TP245824	18	62280257
TP160620	18	62333338
TP303585	18	62356134
TP744492	18	62375397
TP467446	18	62375407
TP816231	18	62376885
TP33103	18	62437690
TP396452	18	62438007
TP81982	18	62438172
TP385907	18	62438399
TP19301	18	62438595
TP330698	18	62508669
TP671228	18	62544271
TP354561	18	62544323
TP34497	18	62546308
TP678807	18	62547313
TP198257	18	62550860
TP634816	18	62586467
TP195209	18	62586959
TP461568	18	62588325
TP689280	18	62642589
TP438618	18	62656907
TP489294	18	62660391
TP285685	18	62685609
TP1067	18	62712219
TP702073	18	62769802
TP12223	18	62772662
TP570178	18	62806702
TP135563	18	62806707
TP461264	18	62806799
TP31288	18	62807930
TP144559	18	62810517
TP132224	18	62823198
TP560648	18	62842144
TP332468	18	62904153
TP570126	18	62923846
TP481041	18	62967755
TP634443	18	63050102
TP72921	18	63109276
TP580953	18	63125259
TP259773	18	63129863
TP390283	18	63137662
TP59423	18	63153120
TP402502	18	63400314
TP68082	18	63400317
TP541059	18	63444998
TP15087	18	63458458
TP505084	18	63585601
TP222334	18	63661329
TP58410	18	63956529
TP30291	18	64150940
TP190909	18	64162899
TP568778	18	64272378
TP213289	18	64416270
TP491470	18	64472837
TP121186	18	64472948
TP678062	18	64664074
TP38496	18	64844352
TP392883	18	64853839
TP318476	18	64928445
TP142865	18	64928460
TP147782	18	64948688
TP35013	18	64950181
TP121847	18	65429080
TP74026	18	65813701
TP258350	18	65820529
TP390182	18	65880447
TP658379	18	65905132
TP40305	18	65907406
TP600614	18	65933636
TP450708	18	65946892
TP459204	18	65963165
TP55011	18	65996532
TP374423	18	66017765
TP188604	18	66029108
TP648333	18	66031461
TP251020	18	66045107
TP109007	18	66055340
TP391956	18	66055345
TP663053	18	66055505
TP6929	18	66089540
TP284917	18	66119628
TP602422	18	66152362
TP242969	18	66164527
TP259458	18	66203689
TP353323	18	66327386
TP50614	18	66466471
TP346485	18	66520956
TP691336	18	66536819
TP423834	18	66542547
TP258977	18	66543196
TP639458	18	66550016
TP52833	18	66554189
TP318762	18	66554189
TP328875	18	66560815
TP146969	18	66560823
TP20395	18	66561004
TP683822	18	66591153
TP758174	18	66627397
TP739433	18	66705698
TP445460	18	66705720
TP159310	18	66727095
TP759881	18	66809488
TP745134	18	66921289
TP394919	18	67269153
TP376890	18	67269411
TP559898	18	67269449
TP249307	18	67269558
TP60823	18	67292100
TP798805	18	67304392
TP572298	18	67385970
TP169299	18	67386226
TP664347	18	67410892
TP425122	18	67489432
TP186553	18	67516764
TP225038	18	67522071
TP567177	18	67522945
TP50917	18	67576204
TP830560	18	67587560
TP821640	18	67608240
TP63458	18	67631000
TP603193	18	67639643
TP219743	18	67681642
TP76830	18	67690792
TP809514	18	67699909
TP178087	18	67710969
TP459407	18	67762441
TP463723	18	67804934
TP363062	18	67813671
TP105714	18	67813714
TP459945	18	67937985
TP425320	18	68034692
TP26040	18	68040133
TP9142	18	68073295
TP366658	18	68107191
TP158396	18	68261378
TP195356	18	68336435
TP139845	18	68360997
TP690699	18	68395799
TP271759	18	68491845
TP573117	18	68531862
TP538118	18	68577834
TP336884	18	68610033
TP201383	18	68611596
TP160925	18	68621227
TP233790	18	68621257
TP4786	18	68644026
TP46659	18	68663423
TP804616	18	68732542
TP686711	18	68739020
TP22299	18	68745771
TP667575	18	68774388
TP274284	18	68776256
TP46861	18	68780918
TP79861	18	68795559
TP301266	18	68934073
TP10594	18	69046333
TP372405	18	69209880
TP280879	18	69238443
TP328521	18	69304874
TP700933	18	69305696
TP357418	18	69306053
TP117158	18	69308429
TP252498	18	69420164
TP322815	18	69523285
TP379330	18	69567311
TP24763	18	69627199
TP58722	18	69651649
TP292980	18	69651814
TP675888	18	69661283
TP834436	18	69694071
TP621231	18	69705695
TP42489	18	69716057
TP584634	18	69716140
TP816923	18	69731000
TP806258	18	69749494
TP344554	18	69801977
TP279370	18	69805653
TP458175	18	69807035
TP181207	18	69809075
TP122246	18	69888009
TP814176	18	69899997
