# Supplementary material for: Accelerating the Switchgrass (Panicum virgatum L.) Breeding Cycle Using Genomic Selection Approaches
Source: PLoS One. 2014 Nov 12;9(11):e112227. doi: 10.1371/journal.pone.0112227 (PMC4229143; doi:10.1371/journal.pone.0112227)
Supplement: File S1 — Data files used to conduct analysis. All files used to conduct the genomic selection analysis are included in this file. (ZIP) [file pone.0112227.s003.zip › SNP_Info_Chr2.txt]

rs	chrom	pos
TP80063	2	149458
TP60961	2	188752
TP159745	2	269545
TP178777	2	296908
TP457186	2	359191
TP113375	2	375098
TP394063	2	417934
TP556635	2	417937
TP483164	2	458644
TP618731	2	517284
TP41299	2	548991
TP224126	2	556522
TP389486	2	625532
TP28055	2	626082
TP562957	2	628684
TP68019	2	629401
TP177654	2	655300
TP488766	2	673877
TP499666	2	676584
TP810068	2	677880
TP4284	2	726517
TP716872	2	759320
TP150838	2	775643
TP91045	2	775759
TP646183	2	997435
TP190374	2	1006281
TP153340	2	1006432
TP349366	2	1009927
TP829324	2	1022684
TP786974	2	1037186
TP649541	2	1068928
TP435880	2	1080245
TP570952	2	1092394
TP128255	2	1111955
TP749362	2	1126727
TP702624	2	1132202
TP417329	2	1153500
TP748893	2	1158577
TP423816	2	1158633
TP51085	2	1158638
TP395585	2	1220186
TP285792	2	1230940
TP132540	2	1230983
TP57277	2	1236183
TP174696	2	1240587
TP606564	2	1240589
TP678393	2	1251190
TP122918	2	1273220
TP145569	2	1273684
TP565635	2	1273706
TP596213	2	1311524
TP41092	2	1311600
TP251598	2	1332791
TP164252	2	1349204
TP391997	2	1361326
TP520831	2	1363517
TP308510	2	1366416
TP252207	2	1366968
TP446814	2	1367025
TP577106	2	1415135
TP253400	2	1451809
TP584751	2	1490336
TP533190	2	1549662
TP600108	2	1549685
TP516509	2	1575083
TP351634	2	1575327
TP144240	2	1590921
TP669725	2	1607805
TP195312	2	1607819
TP578542	2	1947579
TP61170	2	1959990
TP301324	2	2141224
TP260768	2	2141368
TP456800	2	2180689
TP764163	2	2184689
TP450020	2	2249784
TP611357	2	2255421
TP816943	2	2261414
TP41934	2	2264247
TP398347	2	2273580
TP524004	2	2281725
TP267878	2	2305771
TP240034	2	2334318
TP537035	2	2351551
TP361336	2	2360670
TP797879	2	2378159
TP429591	2	2383746
TP447413	2	2383750
TP690896	2	2402002
TP520922	2	2411247
TP18799	2	2413854
TP32027	2	2449149
TP353749	2	2500589
TP262415	2	2511938
TP659221	2	2716685
TP621647	2	2769951
TP153635	2	2770613
TP78816	2	2788853
TP810780	2	2821350
TP260922	2	2834066
TP224772	2	2842950
TP534338	2	2854477
TP315048	2	2884205
TP715284	2	2884266
TP230132	2	3008151
TP81330	2	3038643
TP695402	2	3050425
TP90467	2	3066413
TP193625	2	3066456
TP442591	2	3066526
TP271669	2	3101031
TP69596	2	3119114
TP62379	2	3125786
TP828117	2	3143457
TP461692	2	3215127
TP159747	2	3235672
TP778453	2	3246326
TP624592	2	3272194
TP168762	2	3383761
TP205001	2	3471684
TP340618	2	3758472
TP419487	2	3790131
TP144485	2	3791880
TP253725	2	3796102
TP66538	2	3800601
TP797553	2	3835684
TP223341	2	3867040
TP806058	2	3875059
TP439938	2	3905460
TP570169	2	4345992
TP38835	2	4362298
TP317698	2	4363922
TP91888	2	4364109
TP422461	2	4399886
TP118120	2	4430630
TP352485	2	4513401
TP136800	2	4531626
TP164885	2	4535233
TP449537	2	4565500
TP753694	2	4572533
TP263781	2	4582281
TP359404	2	4589829
TP833612	2	4592491
TP822497	2	4723697
TP328448	2	4725371
TP249090	2	4735220
TP249608	2	4735220
TP720281	2	4735232
TP720282	2	4735232
TP8048	2	4735521
TP85936	2	4737711
TP141294	2	4749656
TP694518	2	4749712
TP19451	2	4781035
TP105471	2	4839071
TP362944	2	4869603
TP457948	2	4915972
TP150920	2	4950722
TP444343	2	4966501
TP72008	2	4966605
TP12670	2	4979996
TP13751	2	4981631
TP565334	2	5016781
TP820893	2	5094109
TP801041	2	5117000
TP590283	2	5120032
TP189180	2	5127613
TP207368	2	5148592
TP303139	2	5149850
TP376267	2	5198766
TP709411	2	5213339
TP394162	2	5245418
TP504180	2	5264830
TP119598	2	5283807
TP235256	2	5289233
TP300495	2	5298396
TP777636	2	5298420
TP670972	2	5302525
TP460676	2	5315548
TP24405	2	5380089
TP375950	2	5398374
TP421933	2	5398635
TP30398	2	5626480
TP450305	2	5626553
TP317212	2	5738818
TP194482	2	5738824
TP513829	2	5809909
TP408830	2	5995210
TP732334	2	6023663
TP724514	2	6090448
TP302762	2	6522677
TP536834	2	6522795
TP7553	2	6554977
TP680462	2	6560667
TP305204	2	6560754
TP459687	2	6572723
TP656600	2	6575584
TP61146	2	6605320
TP605338	2	6617516
TP202312	2	6623238
TP560286	2	6624446
TP314765	2	6626151
TP92311	2	6629470
TP53886	2	6639097
TP340565	2	6698521
TP488759	2	6738676
TP820943	2	6752330
TP672756	2	6767617
TP294090	2	6771133
TP664991	2	6771134
TP135841	2	6801785
TP553545	2	6806103
TP582245	2	6847111
TP817232	2	6887382
TP363775	2	7129598
TP311959	2	7166339
TP600448	2	7168026
TP703041	2	7234502
TP81641	2	7249912
TP207022	2	7407185
TP484820	2	7535177
TP352397	2	7564693
TP424524	2	7637917
TP502592	2	7930949
TP64117	2	7992978
TP27824	2	8032290
TP778373	2	8037438
TP353753	2	8037842
TP81172	2	8057428
TP390727	2	8133787
TP400245	2	8158323
TP72566	2	8164418
TP277009	2	8168685
TP118101	2	8246787
TP228679	2	8278158
TP468414	2	8286653
TP579321	2	8298886
TP413609	2	8317756
TP140625	2	8325158
TP565699	2	8350546
TP495797	2	8351918
TP445506	2	8441714
TP442337	2	8468655
TP717404	2	8498968
TP561060	2	8500103
TP385447	2	8521438
TP516981	2	8522358
TP567802	2	8535539
TP455410	2	8578486
TP51803	2	8584657
TP653014	2	8592932
TP646997	2	8784098
TP163862	2	8945674
TP406297	2	8983914
TP660145	2	8993931
TP283223	2	9019221
TP129488	2	9075658
TP635848	2	9158050
TP560391	2	9158232
TP768954	2	9204301
TP401844	2	9211768
TP57980	2	9229559
TP156246	2	9237880
TP262021	2	9238108
TP190356	2	9238117
TP676813	2	9277073
TP84025	2	9277701
TP291330	2	9278591
TP446715	2	9316238
TP366894	2	9316365
TP256737	2	9331277
TP297229	2	9363676
TP722094	2	9364527
TP549827	2	9364621
TP359066	2	9364698
TP10001	2	9402201
TP152984	2	9440951
TP177583	2	9441412
TP496057	2	9441582
TP515980	2	9443606
TP272768	2	9445601
TP491431	2	9445606
TP120793	2	9450706
TP458200	2	9475456
TP309070	2	9489912
TP140106	2	9491346
TP374276	2	9493308
TP524702	2	9493311
TP84186	2	9508481
TP197424	2	9508906
TP314232	2	9550734
TP675628	2	9626002
TP771811	2	9647648
TP211749	2	9647653
TP152581	2	9884700
TP292917	2	10049347
TP397896	2	10061952
TP245396	2	10086060
TP45973	2	10086113
TP572922	2	10388836
TP366108	2	10719125
TP162606	2	10720620
TP132909	2	10751136
TP809831	2	10846359
TP236346	2	10855692
TP555345	2	10880172
TP28464	2	10962596
TP350720	2	10972767
TP605172	2	11026896
TP208331	2	11163036
TP292680	2	11205647
TP508180	2	11333871
TP211284	2	11335742
TP411539	2	11341233
TP482810	2	11349433
TP823471	2	11388640
TP81474	2	11410508
TP369881	2	11411278
TP538607	2	11466412
TP269880	2	11514630
TP534186	2	11522416
TP151458	2	11533100
TP534313	2	11539313
TP776188	2	11556672
TP383611	2	11570330
TP374193	2	11587419
TP733889	2	11601522
TP456586	2	11604804
TP673284	2	11604937
TP74745	2	11606317
TP609477	2	11621109
TP454872	2	11668171
TP147606	2	11695619
TP264671	2	11706539
TP428111	2	11730824
TP10693	2	11745382
TP203084	2	11770705
TP732416	2	11777485
TP562558	2	11777989
TP464819	2	11778084
TP359461	2	11796067
TP259630	2	11830415
TP255977	2	11877929
TP258950	2	11892408
TP183718	2	11893571
TP138816	2	11920765
TP704363	2	11920826
TP175159	2	11932939
TP17420	2	11935281
TP381701	2	11953604
TP366688	2	11953686
TP554478	2	11954377
TP291628	2	11958546
TP351792	2	11962166
TP82991	2	11962223
TP671109	2	11962243
TP26068	2	11968927
TP81850	2	11969075
TP771989	2	12014015
TP803603	2	12016071
TP164017	2	12016075
TP414907	2	12017420
TP799160	2	12018278
TP333882	2	12049754
TP655805	2	12049836
TP460705	2	12078376
TP280952	2	12098000
TP438704	2	12103506
TP359535	2	12144270
TP113543	2	12145038
TP447377	2	12145545
TP395921	2	12174883
TP158060	2	12174964
TP32286	2	12343541
TP779846	2	12384069
TP407193	2	12448792
TP778157	2	12583517
TP560093	2	12589369
TP480780	2	12827585
TP11382	2	12858868
TP700932	2	12983960
TP382212	2	13035019
TP200551	2	13037711
TP558837	2	13041455
TP45060	2	13041516
TP86169	2	13057574
TP191451	2	13102725
TP183643	2	13131269
TP9194	2	13136102
TP259595	2	13136495
TP424752	2	13139471
TP143825	2	13153258
TP303173	2	13178776
TP487832	2	13198298
TP482711	2	13209613
TP451099	2	13233011
TP382776	2	13233132
TP606841	2	13233341
TP656692	2	13286839
TP108618	2	13291064
TP8768	2	13298518
TP421624	2	13367282
TP761874	2	13397535
TP71222	2	13397596
TP453306	2	13418389
TP226942	2	13419580
TP282303	2	13513689
TP171730	2	13516491
TP386363	2	13551766
TP150358	2	13551774
TP273082	2	13567369
TP178825	2	13571255
TP167275	2	13584873
TP141293	2	13588974
TP758140	2	13611337
TP783933	2	13629329
TP177223	2	13645344
TP145095	2	13645411
TP612527	2	13647034
TP515221	2	13653784
TP30828	2	13653791
TP168203	2	13671380
TP38288	2	13671700
TP351308	2	13701534
TP162182	2	13707946
TP217256	2	13711111
TP153407	2	13717626
TP594255	2	13718043
TP442758	2	13718096
TP470592	2	13718215
TP296047	2	13719418
TP263694	2	13783892
TP822355	2	13791689
TP640938	2	13825248
TP74597	2	13832030
TP613540	2	13846124
TP239701	2	14051077
TP159560	2	14349635
TP277881	2	14632905
TP44900	2	14927628
TP383603	2	14944886
TP495027	2	15005996
TP22503	2	15011225
TP352253	2	15063989
TP328928	2	15220796
TP56670	2	15220884
TP275472	2	15230668
TP830259	2	15232626
TP215629	2	15259130
TP795721	2	15261295
TP712544	2	15278342
TP687545	2	15290380
TP166006	2	15370660
TP295946	2	15385351
TP403220	2	15431158
TP329051	2	15455086
TP608185	2	15456603
TP753782	2	15470199
TP2971	2	15474161
TP195235	2	15481177
TP475734	2	15493083
TP158505	2	15493189
TP804955	2	15540149
TP294064	2	15576196
TP496677	2	15576612
TP442824	2	15576653
TP16013	2	15579439
TP516321	2	15587617
TP251579	2	15617616
TP92554	2	15662288
TP153767	2	15726319
TP538010	2	15729115
TP142757	2	15755494
TP829357	2	15756881
TP56628	2	15762212
TP183303	2	15780026
TP258223	2	15780055
TP580347	2	15790787
TP30433	2	15792252
TP190918	2	15792387
TP66206	2	15838638
TP73022	2	15839420
TP829050	2	15847181
TP195021	2	15915381
TP35277	2	15915776
TP471251	2	15922922
TP366342	2	15947891
TP719619	2	15947924
TP26345	2	15969847
TP224460	2	15974566
TP690090	2	15974966
TP158940	2	16001228
TP210007	2	16036398
TP122236	2	16095623
TP323493	2	16183499
TP780574	2	16252511
TP384903	2	16261310
TP746347	2	16275426
TP287637	2	16298856
TP54914	2	16567759
TP684467	2	16570219
TP596358	2	16571080
TP343801	2	16571523
TP748799	2	16631022
TP301131	2	16692459
TP165757	2	16848147
TP81776	2	16850204
TP552901	2	16958997
TP123632	2	17066623
TP528278	2	17219599
TP439934	2	17240320
TP122806	2	17277500
TP298293	2	17277500
TP809266	2	17320122
TP532707	2	17322932
TP83246	2	17337783
TP684311	2	17376456
TP627465	2	17412929
TP451358	2	17425806
TP23291	2	17445219
TP156927	2	17463385
TP157279	2	17469687
TP24471	2	17469707
TP268568	2	17470066
TP370823	2	17470256
TP266441	2	17517905
TP458255	2	17550476
TP514791	2	17550515
TP438059	2	17584339
TP283690	2	17646455
TP44908	2	17646528
TP203730	2	17646836
TP585045	2	17664329
TP619081	2	17679027
TP493321	2	17712147
TP323107	2	17731535
TP587926	2	17752306
TP562922	2	17787379
TP522742	2	17861203
TP465890	2	17933701
TP460686	2	17936113
TP176378	2	18014729
TP422149	2	18022878
TP172381	2	18031959
TP114331	2	18033328
TP292503	2	18033799
TP315021	2	18046532
TP687513	2	18083394
TP486747	2	18089367
TP757573	2	18098801
TP55033	2	18108586
TP192033	2	18152110
TP367466	2	18152132
TP182477	2	18153917
TP279855	2	18155147
TP384941	2	18159113
TP136435	2	18160304
TP135099	2	18206447
TP701661	2	18206508
TP141272	2	18206525
TP474241	2	18229336
TP150319	2	18232432
TP309704	2	18233107
TP188893	2	18256523
TP460016	2	18269111
TP324487	2	18337926
TP675872	2	19094511
TP207987	2	19094572
TP345057	2	19094676
TP498313	2	19096323
TP314804	2	19232054
TP430175	2	19237697
TP541660	2	19237742
TP568925	2	19426635
TP62126	2	19646656
TP581875	2	19849792
TP404036	2	19883369
TP235715	2	19883432
TP448794	2	19889855
TP688364	2	20006902
TP121251	2	20017845
TP586123	2	20019112
TP170756	2	20033690
TP278260	2	20038799
TP91384	2	20073583
TP590946	2	20076164
TP490387	2	20105823
TP587399	2	20111674
TP538534	2	20113168
TP29532	2	20119578
TP455523	2	20121631
TP372238	2	20130044
TP752884	2	20132367
TP504488	2	20134066
TP307345	2	20170643
TP672131	2	20170671
TP679817	2	20170671
TP61851	2	20186813
TP197900	2	20200625
TP458543	2	20295831
TP217246	2	20324326
TP384578	2	20324376
TP155312	2	20324813
TP296807	2	20381709
TP163783	2	20381922
TP573274	2	20407655
TP529853	2	20421686
TP160406	2	20457648
TP380189	2	20459358
TP758126	2	20507585
TP758127	2	20507585
TP222834	2	20890918
TP576294	2	20962612
TP278181	2	20962685
TP140049	2	20962740
TP217347	2	20969271
TP535207	2	20986737
TP93193	2	20998049
TP710321	2	21006669
TP228014	2	21055068
TP227578	2	21130543
TP565152	2	21185875
TP881	2	21203795
TP447587	2	21204603
TP455122	2	21229121
TP659875	2	21237579
TP79385	2	21310489
TP72082	2	21321577
TP510941	2	21322064
TP778708	2	21333041
TP53318	2	21380766
TP135439	2	21381523
TP20252	2	21381537
TP223520	2	21381667
TP39942	2	21382478
TP732977	2	21384196
TP740741	2	21414348
TP472731	2	21442197
TP66113	2	21458238
TP470722	2	21470042
TP320131	2	21486731
TP36879	2	21487513
TP745534	2	21488398
TP223266	2	21508436
TP81336	2	21542483
TP416449	2	21550274
TP428000	2	21562549
TP33243	2	21587406
TP114180	2	21588921
TP753112	2	21596176
TP720293	2	21602195
TP482368	2	21619620
TP748619	2	21620948
TP345752	2	21621049
TP119948	2	21621666
TP423339	2	21626365
TP822835	2	21626458
TP88633	2	21641015
TP559025	2	21647796
TP390324	2	21651458
TP346578	2	21683886
TP363587	2	21684208
TP153189	2	21780750
TP79037	2	21794199
TP307117	2	21857888
TP430313	2	21860896
TP24248	2	21869927
TP268390	2	21874170
TP699282	2	21999739
TP80921	2	22015376
TP366683	2	22016129
TP178190	2	22140471
TP312908	2	22251618
TP431479	2	22252720
TP430023	2	22270770
TP270674	2	22270790
TP294002	2	22275474
TP120938	2	22339025
TP261344	2	22464976
TP289339	2	22552185
TP476593	2	22556251
TP490308	2	22564950
TP155912	2	22576905
TP244123	2	22580564
TP19981	2	22580770
TP17374	2	22599281
TP623515	2	22605061
TP311273	2	22607440
TP808520	2	22687667
TP646275	2	22694077
TP693766	2	23048590
TP144507	2	23417039
TP505583	2	23478584
TP333977	2	23516459
TP326079	2	23535499
TP694260	2	23596630
TP167901	2	23668823
TP398933	2	23706355
TP41897	2	23785278
TP158085	2	23789498
TP259115	2	23821472
TP116277	2	23840360
TP218433	2	23841124
TP66324	2	23859308
TP267838	2	23889176
TP24627	2	23899490
TP292466	2	24055087
TP16885	2	24055091
TP57930	2	24087989
TP800608	2	24092250
TP417120	2	24169967
TP270345	2	24173980
TP177347	2	24281266
TP381200	2	24298697
TP452510	2	24351737
TP327772	2	24377743
TP160041	2	24383771
TP92070	2	24383782
TP39210	2	24386885
TP188064	2	24390443
TP87740	2	24390475
TP447099	2	24393068
TP308657	2	24429975
TP781110	2	24440640
TP184351	2	24463558
TP268022	2	24463564
TP544777	2	24469462
TP1845	2	24525515
TP161153	2	24803301
TP378752	2	25239316
TP513008	2	25329091
TP262678	2	25343453
TP378220	2	25379259
TP647206	2	25508841
TP365334	2	25548314
TP502494	2	25569071
TP312096	2	25569441
TP564528	2	25589048
TP691055	2	25592472
TP752826	2	25654421
TP42020	2	25654422
TP313679	2	25669028
TP764625	2	25691941
TP253801	2	25701714
TP385294	2	25702845
TP173070	2	25702979
TP834313	2	25725148
TP216716	2	25782157
TP460379	2	25799827
TP511191	2	25853101
TP391524	2	25863232
TP453498	2	25932216
TP474960	2	25943278
TP729834	2	25947373
TP513946	2	25953909
TP230583	2	25992352
TP352472	2	26028300
TP367031	2	26029834
TP229481	2	26073436
TP524835	2	26078837
TP762295	2	26118884
TP492121	2	26124532
TP382911	2	26124593
TP748599	2	26124694
TP169969	2	26127022
TP405268	2	26142674
TP530153	2	26149995
TP598317	2	26167533
TP743482	2	26179424
TP674310	2	26192969
TP532168	2	26239992
TP553630	2	26241616
TP144390	2	26246158
TP130608	2	26247066
TP500349	2	26247078
TP533834	2	26248562
TP81273	2	26280546
TP708171	2	26282612
TP725878	2	26294441
TP243249	2	26329567
TP164642	2	26367129
TP133584	2	26425633
TP373746	2	26438068
TP175095	2	26438090
TP515489	2	26441675
TP117503	2	26441795
TP568634	2	26457489
TP26612	2	26786040
TP636684	2	26821867
TP399609	2	27018875
TP382549	2	27663065
TP25035	2	27805614
TP92802	2	27805755
TP672689	2	27809950
TP694087	2	27814307
TP379683	2	27814379
TP21063	2	27816245
TP8898	2	27816257
TP39523	2	27838345
TP583165	2	27897899
TP118562	2	27897909
TP696279	2	28296823
TP628306	2	28528157
TP217738	2	28528188
TP751781	2	28528507
TP233365	2	28635701
TP37597	2	28796518
TP355670	2	29061752
TP822458	2	29165306
TP446380	2	29166342
TP22035	2	29167807
TP725658	2	29167890
TP568286	2	29179277
TP25792	2	29220767
TP766911	2	29297331
TP669886	2	29330187
TP108570	2	29330213
TP286024	2	29330265
TP501534	2	29330274
TP445938	2	29334095
TP726959	2	29334164
TP450891	2	29385148
TP489978	2	29392640
TP645260	2	29424655
TP486352	2	29426097
TP42395	2	29428816
TP388283	2	29428826
TP321484	2	29444273
TP252006	2	29572536
TP31264	2	29572573
TP165650	2	29600073
TP687086	2	29610030
TP59062	2	29799330
TP216525	2	30024759
TP215158	2	30154501
TP441529	2	30154622
TP57708	2	30159405
TP316997	2	30198445
TP155579	2	30357026
TP374908	2	30384669
TP11796	2	30427855
TP354121	2	30793332
TP366668	2	31128351
TP141868	2	31235052
TP8247	2	31236421
TP497071	2	31236539
TP374941	2	31343276
TP375119	2	31343385
TP509106	2	31349337
TP82571	2	31349398
TP162516	2	31388972
TP586167	2	31453260
TP346471	2	31542857
TP549940	2	31977625
TP453305	2	32703961
TP743014	2	32705051
TP593918	2	33725571
TP383255	2	33738902
TP106745	2	33738920
TP472354	2	33785184
TP579580	2	33792707
TP140767	2	34015822
TP455977	2	34015832
TP816503	2	34058991
TP199985	2	34066736
TP31171	2	34195780
TP758409	2	34204301
TP55371	2	34262155
TP349201	2	34272961
TP275988	2	34307855
TP124061	2	34330074
TP149760	2	34717041
TP83170	2	34717138
TP153894	2	35307216
TP300414	2	35526342
TP263901	2	35542110
TP492790	2	35572526
TP388818	2	35725212
TP116241	2	35759599
TP452248	2	36348075
TP144752	2	36414401
TP533762	2	36939568
TP67178	2	37201381
TP212196	2	37535302
TP37842	2	37541768
TP756876	2	37549222
TP647775	2	37564735
TP259096	2	37568077
TP110657	2	37573270
TP744234	2	37731501
TP90538	2	37746564
TP26955	2	37842417
TP299614	2	38016859
TP437576	2	38379607
TP30689	2	38594243
TP452426	2	38594417
TP482578	2	38629983
TP465427	2	38630610
TP11370	2	39339231
TP509686	2	39344660
TP722174	2	39423916
TP137441	2	39666228
TP295721	2	39666298
TP629625	2	39703097
TP342948	2	39711076
TP114866	2	39990219
TP463618	2	39995340
TP600815	2	40127960
TP160938	2	40130000
TP723078	2	40174173
TP701704	2	40177276
TP815703	2	40179155
TP81164	2	40200683
TP816358	2	40200695
TP247059	2	40242791
TP12182	2	40598651
TP467369	2	41009575
TP330522	2	41020039
TP671381	2	41244712
TP424967	2	41311650
TP469750	2	41311761
TP334714	2	41322923
TP801798	2	41322940
TP691531	2	41329847
TP548512	2	41333992
TP500064	2	41360884
TP817098	2	41363694
TP400611	2	41537192
TP118697	2	41563500
TP220161	2	41563613
TP506694	2	41643446
TP576661	2	41673418
TP444203	2	41703394
TP40187	2	41717373
TP373187	2	41729108
TP87022	2	41815872
TP160125	2	41845539
TP483259	2	41944409
TP396100	2	41945842
TP574030	2	41947003
TP818387	2	41955421
TP672962	2	42134466
TP364461	2	42134482
TP347645	2	42631225
TP307024	2	42649708
TP214903	2	42772481
TP482273	2	42826718
TP77560	2	42855083
TP153546	2	43163196
TP452668	2	43163348
TP389178	2	43772605
TP476312	2	44427619
TP469892	2	44469417
TP473446	2	44628793
TP533917	2	44934546
TP655849	2	45034247
TP121279	2	46122939
TP105381	2	46500515
TP71218	2	47307627
TP749661	2	47506887
TP83565	2	47507768
TP775037	2	47509013
TP349176	2	47513365
TP501963	2	47717121
TP446962	2	47969207
TP39837	2	48391129
TP539967	2	48391142
TP406593	2	48712373
TP403078	2	49114052
TP10884	2	49277255
TP380511	2	49277261
TP130555	2	50564831
TP86693	2	51210786
TP223717	2	51542136
TP535621	2	52415119
TP742469	2	52997055
TP134220	2	54196258
TP258335	2	54196658
TP505804	2	54199005
TP464423	2	54247986
TP165157	2	54254961
TP647874	2	54257161
TP5917	2	54692819
TP403639	2	54704249
TP17125	2	54871439
TP390064	2	54878233
TP42740	2	55151733
TP603059	2	55281195
TP769577	2	55608387
TP446406	2	55836752
TP389467	2	56040277
TP637502	2	56170348
TP509950	2	56197569
TP256602	2	56220184
TP777422	2	56253425
TP778562	2	56256616
TP482434	2	56264053
TP274212	2	56274200
TP402364	2	56308859
TP819531	2	57040420
TP79232	2	57082235
TP397435	2	57206058
TP142061	2	57206233
TP487577	2	57206234
TP2964	2	57226854
TP90830	2	57319728
TP601372	2	57321603
TP709258	2	57331061
TP574351	2	57332121
TP486203	2	57369254
TP126322	2	57378098
TP15430	2	57436396
TP463905	2	57644500
TP471606	2	57950800
TP187622	2	58387154
TP353745	2	58452761
TP362086	2	58458680
TP534265	2	58458739
TP330993	2	58504509
TP308488	2	58830399
TP14634	2	59324948
TP363563	2	59524512
TP776461	2	59524535
TP623061	2	59620345
TP482838	2	59624877
TP603415	2	59802182
TP147444	2	59885448
TP747341	2	59885473
TP21888	2	60050270
TP505883	2	60056895
TP405070	2	60056897
TP194815	2	60070839
TP477986	2	60213437
TP412517	2	60216807
TP534365	2	60303273
TP39195	2	60318624
TP141169	2	60334460
TP772620	2	62169111
TP747698	2	62169310
TP257502	2	62376418
TP778671	2	62381371
TP582652	2	62814891
TP28392	2	63155505
TP29331	2	63155511
TP501792	2	64525502
TP276064	2	64525559
TP537570	2	64525650
TP20875	2	64526163
TP166011	2	64735642
TP65829	2	65139385
TP105529	2	65183671
TP719968	2	65183674
TP88333	2	65183735
TP16114	2	65183742
TP700087	2	65686520
TP465541	2	66279766
TP571	2	66374041
TP75720	2	66374041
TP170641	2	66374990
TP4335	2	66382086
TP9098	2	66382093
TP733256	2	66447123
TP727682	2	66449269
TP591041	2	66475999
TP279042	2	67195707
TP722601	2	67356259
TP343405	2	67357037
TP60000	2	67757645
TP764	2	68041311
TP440779	2	68697306
TP319675	2	68912292
TP520147	2	69360698
TP517374	2	69541140
TP262959	2	69603192
TP229493	2	69628222
TP21572	2	69628245
TP555115	2	69645765
TP5863	2	69695448
TP570096	2	69701431
TP554159	2	69704468
TP126010	2	69748680
TP45564	2	69763140
TP33823	2	69765576
TP228343	2	69895440
TP87331	2	69895483
TP807559	2	69923277
TP72474	2	69923282
TP354451	2	69959435
TP644423	2	69959550
TP509880	2	69959993
TP576366	2	70035493
TP310255	2	70167904
TP89931	2	70197816
TP177764	2	70199988
TP185504	2	70245504
TP278826	2	70263571
TP420902	2	70317744
TP116635	2	70380574
TP33597	2	70467002
TP470149	2	70533214
TP753387	2	70563533
TP384449	2	70563558
TP108265	2	70638071
TP42930	2	70769514
TP310520	2	70771242
TP173972	2	70786323
TP479643	2	70802822
TP672597	2	70969469
TP451064	2	71578631
TP349406	2	71629523
TP210418	2	71847400
TP598809	2	71901489
TP73510	2	71901969
TP443019	2	72241542
TP195528	2	72541031
TP36075	2	72569749
TP261590	2	72577135
TP37479	2	72631653
TP742874	2	72638244
TP48057	2	72641529
TP691805	2	72675637
TP747542	2	72701933
TP24920	2	72704357
TP26790	2	72801772
TP56237	2	72806794
TP43290	2	72806966
TP604828	2	72807173
TP141838	2	72831843
TP575959	2	72831868
TP754283	2	72841814
TP523583	2	72846192
TP6466	2	73066799
TP139740	2	73164740
TP165762	2	73209971
TP349973	2	73212593
TP90133	2	73258816
TP683727	2	73258944
TP501791	2	73259228
TP289436	2	73259334
TP476365	2	73259510
TP726849	2	73416603
TP37267	2	73445590
TP423120	2	73486107
TP161012	2	73634267
TP486382	2	73915210
TP109467	2	73921386
TP156393	2	73921430
TP148140	2	73922960
TP148141	2	73922960
TP551173	2	73931159
TP128223	2	73988222
TP214042	2	74002027
TP279086	2	74003889
TP191949	2	74047210
TP259054	2	74075344
TP152786	2	74075365
TP530482	2	74127544
TP266141	2	74212893
TP379181	2	74323132
TP463184	2	74406733
TP138312	2	74415436
TP85905	2	74667024
TP245722	2	74691643
TP168829	2	74886470
TP18714	2	74997585
TP108757	2	75040667
TP327417	2	75136623
TP744527	2	75161804
TP524291	2	75260241
TP400715	2	75295414
TP148880	2	75362332
TP246379	2	75362337
TP468039	2	75365746
TP27689	2	75386299
TP8215	2	75391940
TP815269	2	75394382
TP42566	2	75421041
TP52193	2	75483406
TP443968	2	75503382
TP535926	2	75544447
TP713406	2	75554642
TP266702	2	75561714
TP503666	2	75561814
TP250832	2	75564045
TP185927	2	75608759
TP320438	2	75645272
TP16160	2	75664195
TP67989	2	75701071
TP308968	2	75807904
TP310092	2	75877140
TP251060	2	75894348
TP465660	2	75894553
TP367770	2	76057057
TP609999	2	76190679
TP179748	2	76763709
TP740782	2	77075178
TP174548	2	77168005
TP624259	2	77302699
TP667353	2	77346500
TP2428	2	77346503
TP605442	2	77401039
TP750659	2	77401212
TP299269	2	77411869
TP227783	2	77461696
TP502569	2	77461848
TP390089	2	77470900
TP687400	2	77496151
TP21146	2	77550385
TP443687	2	77564027
TP618098	2	77593402
TP682945	2	77641563
TP156696	2	77696040
TP618775	2	77696041
TP424773	2	77786491
TP644626	2	77856642
TP422269	2	77877558
TP58562	2	77901590
TP661893	2	77923333
TP803462	2	77941099
TP465153	2	77944088
TP177567	2	77995538
TP51782	2	78000039
TP508558	2	78031058
TP721909	2	78228078
TP409524	2	78525814
TP498372	2	78618315
TP349602	2	78640027
TP265148	2	78950478
TP809149	2	78950934
TP599606	2	79087684
TP41806	2	79148931
TP672163	2	79156937
TP183242	2	79162725
TP43653	2	79165125
TP807226	2	79180446
TP39770	2	79191448
TP93821	2	79191934
TP748270	2	79240513
TP122051	2	79240869
TP235779	2	79251608
TP529888	2	79266825
TP182858	2	79275588
TP587738	2	79295058
TP43758	2	79306925
TP594592	2	79344031
TP89007	2	79353178
TP265646	2	79354072
TP59024	2	79355356
TP365171	2	79355374
TP204667	2	79389675
TP534254	2	79404878
TP493900	2	79414645
TP310022	2	79414707
TP552953	2	79573593
TP28587	2	79802612
TP258804	2	80019641
TP739830	2	80064178
TP462982	2	80191371
