# Supplementary material for: Accelerating the Switchgrass (Panicum virgatum L.) Breeding Cycle Using Genomic Selection Approaches
Source: PLoS One. 2014 Nov 12;9(11):e112227. doi: 10.1371/journal.pone.0112227 (PMC4229143; doi:10.1371/journal.pone.0112227)
Supplement: File S1 — Data files used to conduct analysis. All files used to conduct the genomic selection analysis are included in this file. (ZIP) [file pone.0112227.s003.zip › SNP_Info_Chr3.txt]

rs	chrom	pos
TP567076	3	18371
TP83764	3	75516
TP828935	3	101827
TP601600	3	113431
TP265609	3	113963
TP195306	3	126346
TP623039	3	126367
TP115909	3	225967
TP563623	3	361359
TP47839	3	639174
TP701474	3	642189
TP163387	3	642198
TP548101	3	699439
TP85210	3	699441
TP673323	3	795569
TP197050	3	795577
TP237118	3	863523
TP31767	3	1033669
TP151797	3	1047134
TP120156	3	1058699
TP704818	3	1122862
TP134058	3	1122996
TP144505	3	1123178
TP758517	3	1145993
TP528657	3	1235823
TP609547	3	1236142
TP492156	3	1257271
TP66653	3	1262190
TP647794	3	1299200
TP9325	3	1601814
TP400436	3	1621025
TP484506	3	1621743
TP131510	3	1646174
TP276073	3	1663797
TP70259	3	1675006
TP30454	3	1714381
TP43732	3	1714475
TP780235	3	1721769
TP126988	3	1722419
TP462154	3	1735781
TP220555	3	1757086
TP416362	3	1782094
TP79581	3	1793819
TP467828	3	1815375
TP755969	3	1815929
TP77819	3	1893108
TP26812	3	1893145
TP126527	3	1909515
TP262455	3	1910068
TP447981	3	1917750
TP24797	3	1952145
TP392227	3	1952262
TP449749	3	1959685
TP476085	3	1960965
TP121841	3	1964398
TP422895	3	1979139
TP1531	3	2003848
TP528884	3	2006485
TP178160	3	2026090
TP420448	3	2052866
TP395158	3	2053908
TP86256	3	2053926
TP347793	3	2068285
TP37186	3	2115249
TP548561	3	2243927
TP290642	3	2246556
TP384848	3	2254147
TP224193	3	2254838
TP687298	3	2261254
TP283655	3	2278323
TP491427	3	2284949
TP782083	3	2424480
TP716445	3	2601405
TP386404	3	2604614
TP156611	3	2611908
TP29446	3	2675037
TP472945	3	2705708
TP313927	3	2710102
TP77543	3	2710829
TP83342	3	2710903
TP741717	3	2723559
TP380387	3	2727611
TP318983	3	2748437
TP156482	3	2749037
TP308660	3	2772063
TP154115	3	2797931
TP536726	3	2798079
TP142590	3	2851019
TP11252	3	2862348
TP188294	3	2865208
TP190454	3	2865208
TP184180	3	2891031
TP7333	3	2911559
TP323210	3	2984682
TP476126	3	2990161
TP621797	3	3022327
TP719032	3	3027848
TP13495	3	3099401
TP80175	3	3105684
TP262488	3	3274216
TP773452	3	3451886
TP570667	3	3454465
TP311701	3	3689716
TP765044	3	3692107
TP276713	3	3833116
TP428244	3	3853433
TP187196	3	3864221
TP445179	3	3905581
TP66015	3	3905628
TP63206	3	3924310
TP398069	3	3935698
TP75937	3	3946098
TP303520	3	3954841
TP162216	3	3978417
TP439166	3	3983198
TP363959	3	4017842
TP228767	3	4031119
TP480908	3	4068533
TP596518	3	4068865
TP468036	3	4075396
TP307942	3	4075858
TP285528	3	4200116
TP595775	3	4207998
TP186591	3	4262959
TP764156	3	4454235
TP129443	3	4658726
TP39660	3	4732772
TP253504	3	4869488
TP809117	3	4928101
TP193258	3	5126785
TP582291	3	5180562
TP682362	3	5197047
TP260113	3	5197162
TP762229	3	5197885
TP719782	3	5209302
TP463011	3	5249446
TP827588	3	5265853
TP211181	3	5269196
TP1125	3	5308129
TP144497	3	5312357
TP295468	3	5345310
TP659412	3	5356470
TP599370	3	5358318
TP78578	3	5359923
TP235973	3	5360337
TP513335	3	5429458
TP349558	3	5435600
TP607909	3	5487779
TP237097	3	5528586
TP18329	3	5535427
TP58710	3	5571703
TP294089	3	5615777
TP490514	3	5616753
TP199976	3	5677094
TP54029	3	5742855
TP395526	3	5742890
TP664972	3	5747978
TP172124	3	6247648
TP767958	3	6249629
TP510818	3	6252852
TP663673	3	6293577
TP394740	3	6311450
TP515912	3	6343331
TP66265	3	6344113
TP565445	3	6344219
TP577090	3	6356722
TP369869	3	6356808
TP14825	3	6359251
TP574792	3	6366610
TP136950	3	6366729
TP805115	3	6400253
TP396592	3	6400633
TP151416	3	6474682
TP77594	3	6480884
TP790611	3	6480889
TP392296	3	6494930
TP268675	3	6495067
TP137304	3	6507502
TP397616	3	6511298
TP318577	3	6521910
TP153016	3	6525502
TP347069	3	6529510
TP171092	3	6556358
TP322200	3	6558994
TP443453	3	6559015
TP710426	3	6566251
TP167339	3	6574030
TP272132	3	6574054
TP767743	3	6575669
TP423508	3	6584795
TP710560	3	6584856
TP354755	3	6590817
TP700940	3	6590822
TP364810	3	6595142
TP364811	3	6595144
TP105666	3	6597459
TP509640	3	6797544
TP365731	3	6797969
TP528894	3	6799416
TP506200	3	6957257
TP775728	3	6994797
TP234552	3	7141487
TP219643	3	7382604
TP742863	3	7465503
TP194943	3	7528686
TP181467	3	7538646
TP34053	3	7557091
TP397940	3	7565894
TP220729	3	7606048
TP31939	3	7606060
TP808172	3	7606794
TP230405	3	7606830
TP719068	3	7617494
TP669338	3	7635481
TP709822	3	7654294
TP728854	3	7656192
TP560540	3	7660029
TP181395	3	7660594
TP510102	3	7683678
TP172833	3	7683739
TP269180	3	7685101
TP536325	3	7699332
TP188939	3	7717134
TP45211	3	7717202
TP414825	3	7718105
TP414826	3	7718105
TP266654	3	7720542
TP598453	3	7749287
TP33536	3	7756283
TP547872	3	7780813
TP692880	3	7781865
TP120183	3	7798797
TP167906	3	7808595
TP34237	3	7811409
TP742891	3	7813410
TP499945	3	7820905
TP499699	3	7822250
TP510673	3	7865215
TP626555	3	7902479
TP471563	3	7902761
TP139072	3	7918464
TP445856	3	7918713
TP154849	3	7919268
TP687081	3	7919577
TP33085	3	7919740
TP418741	3	7920038
TP744562	3	7930219
TP324734	3	7930237
TP310883	3	7999315
TP362295	3	8021599
TP669676	3	8055609
TP19163	3	8061988
TP472615	3	8062460
TP758934	3	8062472
TP800241	3	8072733
TP110157	3	8092528
TP194523	3	8093794
TP138770	3	8105091
TP156960	3	8111179
TP63714	3	8112519
TP36481	3	8137896
TP127070	3	8194840
TP513186	3	8221165
TP134646	3	8221177
TP293875	3	8221741
TP189263	3	8221917
TP798891	3	8253559
TP6941	3	8307756
TP421539	3	8310449
TP756617	3	8375616
TP333140	3	8399737
TP816578	3	8461990
TP192001	3	8492639
TP508398	3	8492779
TP197618	3	8495199
TP706275	3	8513253
TP189003	3	8567220
TP409595	3	8589789
TP131535	3	8589822
TP450646	3	8591098
TP567697	3	8596858
TP567665	3	8630155
TP423630	3	8643980
TP177586	3	8644074
TP310483	3	8669534
TP521120	3	8680002
TP33151	3	8692124
TP461921	3	8706894
TP5697	3	8740890
TP665021	3	8746861
TP451374	3	8746935
TP258430	3	9255314
TP252824	3	9425506
TP230023	3	9425524
TP210929	3	9440508
TP492214	3	9462578
TP57375	3	9484125
TP456620	3	9506404
TP760	3	9513375
TP82434	3	9520871
TP109458	3	9551314
TP811064	3	9551375
TP553024	3	9567189
TP444310	3	9567192
TP438483	3	9578390
TP383825	3	9603130
TP801520	3	9603191
TP40414	3	9603253
TP777066	3	9615944
TP422523	3	9658577
TP725298	3	9690822
TP824160	3	9702001
TP333737	3	9719078
TP32202	3	9720133
TP399695	3	9738804
TP150080	3	9752915
TP70020	3	9759270
TP305281	3	9765714
TP10565	3	9767314
TP171386	3	9775623
TP157301	3	9809872
TP5155	3	9810574
TP740688	3	9832037
TP131336	3	9835485
TP427567	3	9899894
TP93956	3	9916962
TP507517	3	9975965
TP11528	3	9975993
TP135112	3	9996828
TP295923	3	10006900
TP664973	3	10026014
TP579587	3	10061566
TP641601	3	10066892
TP461758	3	10077092
TP464802	3	10081509
TP92052	3	10082296
TP634157	3	10101283
TP328519	3	10103434
TP426398	3	10105829
TP449543	3	10105831
TP36094	3	10108952
TP834224	3	10109008
TP291492	3	10109805
TP178574	3	10124375
TP322735	3	10124495
TP131396	3	10132037
TP376552	3	10144321
TP450792	3	10158176
TP574706	3	10188244
TP364153	3	10188305
TP155303	3	10189771
TP676039	3	10206091
TP335379	3	10229087
TP804278	3	10229148
TP765164	3	10229488
TP451759	3	10231208
TP241760	3	10246966
TP380762	3	10246969
TP290770	3	10280789
TP525530	3	10292390
TP187916	3	10293221
TP159418	3	10337033
TP471112	3	10337051
TP118948	3	10337512
TP524480	3	10337616
TP783145	3	10337730
TP172706	3	10338031
TP259598	3	10343656
TP259599	3	10343656
TP259794	3	10352634
TP513973	3	10352680
TP111561	3	10355698
TP538182	3	10389792
TP322509	3	10393737
TP412669	3	10393857
TP12396	3	10397795
TP77505	3	10399095
TP566538	3	10411714
TP129138	3	10425039
TP115598	3	10425947
TP218097	3	10428660
TP565422	3	10429214
TP266545	3	10432601
TP342126	3	10450392
TP376731	3	10453887
TP58552	3	10494090
TP727700	3	10494123
TP110398	3	10516572
TP753754	3	10518163
TP8041	3	10521204
TP240018	3	10521940
TP429926	3	10524591
TP283780	3	10536351
TP41534	3	10541488
TP380038	3	10542925
TP824056	3	10548990
TP2936	3	10550546
TP573755	3	10554999
TP688654	3	10564777
TP23339	3	10583343
TP306675	3	10589597
TP380374	3	10606754
TP582771	3	10638221
TP258273	3	10638239
TP779216	3	10655417
TP540707	3	10659302
TP567752	3	10704332
TP822301	3	10705786
TP88774	3	10740832
TP590157	3	10772938
TP334741	3	10778243
TP245173	3	10781042
TP316885	3	10781788
TP780697	3	10781798
TP55331	3	10783465
TP291249	3	10784361
TP78483	3	10784841
TP722205	3	10796420
TP170838	3	10800978
TP212481	3	10816883
TP820481	3	10817242
TP281660	3	10824501
TP818820	3	10829555
TP6593	3	10838878
TP495316	3	10838939
TP567282	3	10841572
TP388344	3	10843135
TP144971	3	10843421
TP389472	3	10850869
TP229566	3	10933691
TP757317	3	10972644
TP377275	3	11313364
TP471263	3	11315874
TP105672	3	11452046
TP711719	3	11775268
TP168779	3	11779250
TP686855	3	11813369
TP386432	3	11813471
TP497139	3	11831085
TP126112	3	11831127
TP428187	3	11874934
TP688491	3	11891210
TP681487	3	11907098
TP478105	3	11933710
TP466502	3	11943801
TP802190	3	11943862
TP245236	3	11956367
TP700426	3	11992605
TP441266	3	12000961
TP80986	3	12044901
TP621442	3	12054579
TP105751	3	12070555
TP413079	3	12093960
TP413082	3	12093960
TP640281	3	12132544
TP550488	3	12133662
TP764059	3	12133811
TP198767	3	12136709
TP13910	3	12148262
TP532947	3	12148297
TP796034	3	12159917
TP366223	3	12184846
TP779243	3	12190516
TP148074	3	12222981
TP74693	3	12230439
TP279702	3	12253934
TP274668	3	12253968
TP521610	3	12254029
TP595865	3	12274166
TP254562	3	12310992
TP2788	3	12335856
TP416663	3	12341265
TP722239	3	12358517
TP237285	3	12362913
TP613995	3	12363205
TP11623	3	12455400
TP535387	3	12455624
TP772633	3	12466318
TP290179	3	12493528
TP359948	3	12497055
TP599406	3	12524273
TP599407	3	12524273
TP541024	3	12542315
TP84170	3	12542323
TP149905	3	12567197
TP266397	3	12622702
TP585704	3	12626111
TP559605	3	12645656
TP384106	3	12656309
TP146493	3	12656363
TP252868	3	12671299
TP676366	3	12688210
TP271734	3	12956168
TP54175	3	12956205
TP602970	3	13003571
TP688279	3	13324671
TP425270	3	13324740
TP261377	3	13354622
TP424929	3	13440018
TP734237	3	13462302
TP30411	3	13462306
TP592097	3	13475249
TP174749	3	13475295
TP38040	3	13490011
TP2879	3	13496193
TP585675	3	13501284
TP313291	3	13503048
TP516622	3	13516326
TP42146	3	13520792
TP301342	3	13530252
TP48875	3	13567229
TP277637	3	13640166
TP291247	3	13677941
TP568524	3	13678876
TP371203	3	13689388
TP689064	3	13696751
TP456680	3	13714179
TP743696	3	13775315
TP134781	3	13781493
TP809245	3	13786001
TP39330	3	13818236
TP619722	3	13818349
TP749070	3	13839074
TP674763	3	13909609
TP156124	3	13919621
TP697377	3	13920860
TP227562	3	14013842
TP704377	3	14014266
TP167981	3	14217196
TP405220	3	14307363
TP306265	3	14484643
TP389856	3	14484803
TP3332	3	14497464
TP398287	3	14500938
TP513747	3	14501179
TP271372	3	14504438
TP285556	3	14504708
TP398949	3	14686567
TP599843	3	15198055
TP135885	3	15198077
TP803224	3	15219367
TP117011	3	15260537
TP118551	3	15278494
TP564513	3	15347684
TP156643	3	15350799
TP319081	3	15362444
TP10060	3	15379062
TP17683	3	15421887
TP56343	3	15425799
TP400748	3	15433228
TP594018	3	15457914
TP800848	3	15488166
TP231799	3	15489852
TP584231	3	15502461
TP62322	3	15515364
TP649371	3	15517638
TP148934	3	15538328
TP30446	3	15539217
TP504906	3	15559409
TP272286	3	15559605
TP126866	3	15568595
TP184809	3	15599407
TP205675	3	15607735
TP774514	3	15608179
TP146230	3	15609663
TP732413	3	15615351
TP35777	3	15615355
TP443994	3	15683982
TP193636	3	15700274
TP802463	3	15710342
TP330120	3	15710389
TP689301	3	15719058
TP242976	3	15722579
TP32558	3	15725778
TP706156	3	15928564
TP653191	3	15945214
TP151996	3	15951315
TP729297	3	15954114
TP302986	3	16051720
TP24778	3	16051902
TP198778	3	16055416
TP178572	3	16113552
TP407399	3	16115197
TP200662	3	16115198
TP406371	3	16116258
TP66995	3	16155596
TP683774	3	16175229
TP448127	3	16177105
TP825695	3	16182355
TP560260	3	16183609
TP445447	3	16291645
TP124834	3	16348906
TP403133	3	16366088
TP518502	3	16455984
TP583024	3	16500849
TP186906	3	16540834
TP77892	3	16540908
TP387728	3	16544024
TP588262	3	16556161
TP228508	3	16579369
TP216498	3	16652659
TP375476	3	16687913
TP344563	3	16791214
TP274026	3	16933143
TP810842	3	16933204
TP15700	3	16933231
TP152867	3	16946783
TP143613	3	17286639
TP43614	3	17366802
TP697664	3	17538137
TP386081	3	17859730
TP490195	3	17920022
TP317440	3	17940550
TP632529	3	17945413
TP539872	3	17952022
TP810528	3	17952345
TP44105	3	17990924
TP185377	3	18057104
TP62172	3	18057172
TP55748	3	18057272
TP735235	3	18057333
TP225271	3	18066992
TP49051	3	18096289
TP369887	3	18178184
TP387661	3	18189801
TP327998	3	18207516
TP12449	3	18226828
TP312250	3	18251336
TP445047	3	18429848
TP261708	3	18828139
TP424378	3	18828139
TP515492	3	18828200
TP40327	3	18974551
TP191218	3	18983665
TP160195	3	18983723
TP828497	3	19140492
TP115409	3	19152104
TP49448	3	19335690
TP481869	3	19413795
TP386142	3	19516433
TP204405	3	19764419
TP365765	3	19764491
TP823208	3	19766787
TP373961	3	19766848
TP128801	3	19767952
TP130842	3	19815479
TP198853	3	20535953
TP589573	3	20541909
TP223832	3	21197095
TP13717	3	21278566
TP128431	3	21278623
TP83774	3	22004959
TP464502	3	22004965
TP729707	3	22191319
TP74076	3	22191330
TP506705	3	22481368
TP477687	3	22485068
TP36165	3	22536835
TP310192	3	22561934
TP655937	3	22566542
TP127198	3	22592524
TP419814	3	22592692
TP570680	3	22632633
TP84930	3	22672293
TP31213	3	22672328
TP91708	3	22701531
TP225796	3	22720874
TP49099	3	22726233
TP74930	3	22745368
TP15729	3	22746964
TP15730	3	22746964
TP804700	3	22749963
TP279016	3	22780349
TP450617	3	22781378
TP366362	3	22799679
TP221383	3	22799680
TP221384	3	22799680
TP365316	3	22799682
TP676175	3	22836951
TP823289	3	22866534
TP156454	3	22915733
TP420521	3	23653026
TP192179	3	23790122
TP9305	3	23790127
TP486979	3	24069583
TP723669	3	24185444
TP128546	3	24215747
TP8051	3	24315465
TP373152	3	24315490
TP586722	3	24316493
TP132579	3	24327698
TP789323	3	24364588
TP641015	3	24364591
TP805303	3	24364909
TP201732	3	24380040
TP627885	3	24383564
TP503502	3	24395724
TP110733	3	24402163
TP777505	3	24444517
TP299937	3	24454018
TP120568	3	24475699
TP245105	3	24479910
TP568574	3	24499574
TP122925	3	24507072
TP272550	3	24568926
TP201274	3	24579907
TP537484	3	24580790
TP149189	3	24584492
TP95363	3	24601722
TP204375	3	24608429
TP314913	3	24620129
TP308746	3	24623859
TP407035	3	24627701
TP254588	3	24629697
TP806361	3	24645085
TP716069	3	24652624
TP28419	3	24652629
TP709666	3	24694968
TP735146	3	24710968
TP343498	3	24729231
TP422863	3	24742290
TP738848	3	24779900
TP624278	3	24833875
TP511288	3	24857795
TP752903	3	24860376
TP8097	3	24866802
TP12929	3	24874591
TP594923	3	24874597
TP127537	3	25180166
TP174839	3	25184949
TP263700	3	25193602
TP347864	3	25193700
TP182094	3	25771103
TP522804	3	25802535
TP362763	3	25804266
TP263075	3	25841092
TP400474	3	25850532
TP587620	3	25852067
TP395793	3	25854063
TP190239	3	25857778
TP781459	3	25858461
TP67091	3	25895918
TP815869	3	25908937
TP132830	3	25931090
TP312252	3	26167215
TP120953	3	26320692
TP368526	3	26946032
TP125127	3	27021128
TP753880	3	27022259
TP1474	3	27167964
TP24391	3	27168917
TP439065	3	27252589
TP250382	3	27584027
TP71753	3	27597975
TP230174	3	27652390
TP27565	3	27690216
TP323363	3	28295245
TP614898	3	28295281
TP816681	3	28313172
TP162194	3	28437104
TP112864	3	28438394
TP167923	3	28834439
TP19782	3	28970665
TP582032	3	29071095
TP558006	3	29089931
TP578891	3	29106944
TP324529	3	29112235
TP291687	3	29267053
TP359965	3	29287142
TP23830	3	29439733
TP460555	3	29440785
TP316776	3	29498567
TP31498	3	29615385
TP461540	3	30259409
TP19699	3	30349489
TP260288	3	30373059
TP248758	3	30373737
TP707163	3	30373740
TP748379	3	30408308
TP351530	3	30442913
TP216964	3	30460341
TP628803	3	30487934
TP3869	3	30904939
TP831406	3	31074074
TP59176	3	31339598
TP493347	3	31512992
TP53914	3	31662565
TP21767	3	31662830
TP151104	3	31834911
TP669326	3	31942738
TP47753	3	31950609
TP335300	3	31979136
TP701825	3	32182240
TP207016	3	32235443
TP413661	3	32456120
TP252324	3	32456123
TP83844	3	32809938
TP177488	3	32878989
TP372896	3	32879277
TP588600	3	33617162
TP372759	3	33788351
TP575944	3	33891758
TP128313	3	34358418
TP343818	3	34358506
TP357212	3	34498595
TP200893	3	34613322
TP74259	3	34766876
TP393124	3	35293001
TP116813	3	35295415
TP640875	3	35553981
TP349359	3	35554575
TP451783	3	35554618
TP832084	3	35555203
TP259778	3	36215321
TP34818	3	36215349
TP262294	3	36285546
TP329247	3	36322156
TP462269	3	36357160
TP689803	3	36357181
TP261276	3	36358084
TP10048	3	36439177
TP22320	3	36439204
TP540024	3	36918167
TP140810	3	37128247
TP306025	3	37128775
TP333443	3	37151931
TP492550	3	37323561
TP581768	3	37500670
TP4205	3	37512445
TP265431	3	37593443
TP355920	3	37701826
TP281927	3	37752735
TP405218	3	38117221
TP398190	3	38809074
TP193589	3	38899680
TP22810	3	39299008
TP260379	3	39369486
TP646985	3	39383713
TP312460	3	39532682
TP447653	3	39538151
TP678860	3	39548935
TP354176	3	39555584
TP5074	3	39566191
TP559995	3	39641551
TP423977	3	39678178
TP207469	3	39750536
TP183378	3	39834310
TP41222	3	39881169
TP40123	3	39883671
TP193860	3	39962760
TP402118	3	40012910
TP21847	3	40025956
TP565037	3	40220078
TP753845	3	40349565
TP136047	3	40467594
TP294888	3	40885197
TP192505	3	41151828
TP34998	3	41175348
TP826121	3	41175355
TP365485	3	41531123
TP533902	3	41555636
TP505322	3	41585267
TP734906	3	41631925
TP239474	3	41633715
TP28267	3	41661940
TP275087	3	41725747
TP577037	3	41746865
TP664506	3	41764244
TP824731	3	41797921
TP511640	3	41800080
TP169515	3	41817844
TP805695	3	41850524
TP549310	3	41850646
TP388261	3	41851094
TP31053	3	41882436
TP566292	3	41906717
TP472755	3	41909345
TP752593	3	42089911
TP389046	3	42101108
TP244241	3	42120078
TP367105	3	42129975
TP130996	3	42130743
TP720262	3	42131375
TP233377	3	42135423
TP263732	3	42135463
TP4122	3	42183444
TP22263	3	42185654
TP817362	3	42187295
TP512905	3	42193473
TP366485	3	42351390
TP6254	3	42472470
TP780630	3	42541930
TP424945	3	42542206
TP734245	3	42699504
TP448958	3	42767709
TP77759	3	42778166
TP498503	3	42779678
TP264168	3	42946947
TP66292	3	42965435
TP452552	3	42967642
TP373502	3	42991564
TP363079	3	42991615
TP692836	3	43004993
TP692837	3	43004993
TP323455	3	43011798
TP93663	3	43054847
TP530106	3	43054861
TP343230	3	43100377
TP204049	3	43102439
TP355655	3	43148989
TP431248	3	43149871
TP34122	3	43204625
TP472341	3	43229884
TP366448	3	43276091
TP356513	3	43276905
TP531628	3	43281746
TP242433	3	43663935
TP114464	3	43664123
TP777881	3	43688735
TP46730	3	43734703
TP489293	3	43734707
TP614250	3	43756458
TP721517	3	43943167
TP152643	3	43955668
TP524532	3	43960339
TP461700	3	43984850
TP159769	3	44009427
TP498770	3	44387027
TP290377	3	44435657
TP128505	3	44449810
TP209158	3	44466413
TP49657	3	44759430
TP220438	3	44759640
TP407007	3	45211823
TP36635	3	45247979
TP431887	3	45247982
TP834066	3	45293277
TP694387	3	45386160
TP5037	3	45409647
TP167741	3	45466898
TP352802	3	45517267
TP488644	3	45518265
TP637769	3	45575049
TP33412	3	45598727
TP177539	3	45635962
TP375082	3	45636124
TP250788	3	45636130
TP662613	3	45637343
TP1012	3	45639744
TP368353	3	45676804
TP462050	3	45695055
TP482022	3	45707111
TP408608	3	45716621
TP2091	3	45738587
TP464299	3	45754509
TP572444	3	45754522
TP12993	3	45757213
TP530304	3	45794226
TP722719	3	45794231
TP464799	3	45868869
TP557734	3	45868906
TP424325	3	45879711
TP742638	3	45920913
TP764689	3	45935536
TP374037	3	45948640
TP375617	3	45956438
TP451892	3	45956900
TP614445	3	45969527
TP579116	3	45974059
TP426955	3	45982366
TP808869	3	45995052
TP360144	3	46263395
TP164148	3	46314344
TP444915	3	46617785
TP556510	3	46844227
TP624911	3	46868405
TP624932	3	46868405
TP30008	3	46888440
TP382699	3	46889692
TP84772	3	46941642
TP84138	3	46992728
TP330548	3	47113104
TP822373	3	47268954
TP32465	3	47393436
TP472330	3	47393439
TP540558	3	47454377
TP117742	3	47563345
TP484979	3	47591745
TP390427	3	47622785
TP293695	3	47660548
TP19927	3	47663512
TP93368	3	47717509
TP162611	3	47752337
TP560338	3	47753513
TP417818	3	47753522
TP570707	3	47755621
TP105823	3	47798215
TP471740	3	47857536
TP829735	3	47885189
TP383219	3	47899412
TP448457	3	47904816
TP86240	3	47904824
TP164183	3	47996348
TP151618	3	48021940
TP213457	3	48035546
TP531804	3	48039001
TP482867	3	48190133
TP536756	3	48190967
TP814309	3	48307391
TP707757	3	48314718
TP398684	3	48430505
TP447838	3	48474217
TP669999	3	48481490
TP248335	3	48484214
TP444021	3	48487748
TP71688	3	48487776
TP163979	3	48554684
TP566728	3	48716830
TP303009	3	48762635
TP226741	3	48793680
TP693057	3	48811188
TP804053	3	48812661
TP293526	3	48818118
TP634853	3	48877531
TP476009	3	48987785
TP250526	3	49046169
TP105380	3	49239677
TP193294	3	49251422
TP44261	3	49285618
TP704256	3	49352780
TP138720	3	49373921
