# Supplementary material for: Accelerating the Switchgrass (Panicum virgatum L.) Breeding Cycle Using Genomic Selection Approaches
Source: PLoS One. 2014 Nov 12;9(11):e112227. doi: 10.1371/journal.pone.0112227 (PMC4229143; doi:10.1371/journal.pone.0112227)
Supplement: File S1 — Data files used to conduct analysis. All files used to conduct the genomic selection analysis are included in this file. (ZIP) [file pone.0112227.s003.zip › SNP_Info_Chr4.txt]

rs	chrom	pos
TP452948	4	67956
TP594188	4	435860
TP702527	4	438371
TP472580	4	594631
TP250859	4	676146
TP190504	4	722951
TP441008	4	781013
TP40994	4	855806
TP415940	4	1093356
TP668522	4	1095624
TP473514	4	1095903
TP163492	4	1096063
TP783942	4	1303300
TP552568	4	1397419
TP466149	4	1598928
TP507011	4	1640337
TP126113	4	1641946
TP567648	4	1689282
TP729153	4	1712197
TP464366	4	1766634
TP458328	4	1773238
TP365861	4	1773248
TP90400	4	1904509
TP626220	4	1904787
TP128513	4	1942588
TP74058	4	1944338
TP503754	4	1968570
TP7598	4	2042753
TP34254	4	2043439
TP193696	4	2065722
TP186728	4	2088403
TP181606	4	2090936
TP809140	4	2131602
TP165860	4	2131691
TP468015	4	2137687
TP653193	4	2142469
TP37287	4	2166156
TP387521	4	2167761
TP449675	4	2167767
TP125571	4	2207421
TP22142	4	2215656
TP408884	4	2216607
TP595585	4	2246540
TP524245	4	2253871
TP141179	4	2269939
TP747482	4	2271225
TP424712	4	2275021
TP666655	4	2298265
TP36705	4	2306930
TP61692	4	2351752
TP418296	4	2351791
TP483896	4	2369146
TP359119	4	2369207
TP388637	4	2401937
TP695403	4	2402571
TP381869	4	2415125
TP536280	4	2428964
TP421335	4	2453736
TP17640	4	2459568
TP183020	4	2482646
TP720541	4	2513316
TP352658	4	2542244
TP493247	4	2558546
TP212058	4	2559088
TP245758	4	2561036
TP173675	4	2564935
TP650950	4	3068321
TP568360	4	3073092
TP388789	4	3105146
TP141457	4	3187289
TP38543	4	3187434
TP24841	4	3190723
TP395929	4	3650136
TP613602	4	3655471
TP818112	4	3689918
TP146294	4	3802938
TP32129	4	3881691
TP723748	4	3951199
TP799470	4	3951307
TP404467	4	4060396
TP60881	4	4093472
TP258461	4	4122412
TP539640	4	4278201
TP65802	4	4474666
TP511187	4	4482540
TP183347	4	4513004
TP747778	4	4601799
TP50734	4	4602101
TP430572	4	4616496
TP58369	4	4616599
TP378394	4	4664851
TP484919	4	4671203
TP320005	4	4689303
TP269706	4	4699430
TP671201	4	4752757
TP221110	4	4754036
TP126107	4	4754099
TP363929	4	4761628
TP89178	4	4761673
TP382547	4	4862307
TP271250	4	4905819
TP417215	4	4908135
TP18835	4	4976828
TP43861	4	5008425
TP157997	4	5045724
TP141588	4	5141405
TP265452	4	5245386
TP559893	4	5265794
TP455577	4	5322372
TP338715	4	5344828
TP699051	4	5344967
TP27470	4	5384440
TP461223	4	5392356
TP254564	4	5418391
TP566182	4	5667575
TP256177	4	5813515
TP643969	4	5813576
TP128951	4	6052171
TP184458	4	6167131
TP386806	4	6426413
TP217443	4	6578072
TP577035	4	6872402
TP499831	4	6943253
TP113675	4	6946746
TP157039	4	7039043
TP458934	4	7172204
TP779373	4	7196638
TP430352	4	7246389
TP50056	4	7246392
TP428863	4	7247115
TP369221	4	7255115
TP567384	4	7264469
TP569087	4	7280559
TP32617	4	7299190
TP735359	4	7299228
TP480692	4	7300173
TP599575	4	7300271
TP273480	4	7318237
TP277649	4	7318237
TP232666	4	7329515
TP482874	4	7342439
TP818454	4	7342523
TP818455	4	7342523
TP297956	4	7387243
TP491200	4	7396812
TP355415	4	7411226
TP556430	4	7411273
TP460404	4	7421943
TP420680	4	7434771
TP162212	4	7441454
TP510453	4	7441682
TP16925	4	7441756
TP373959	4	7462249
TP568922	4	7502943
TP491132	4	7523764
TP748309	4	7533689
TP216797	4	7540012
TP41019	4	7564703
TP648256	4	7574885
TP798083	4	7624812
TP556095	4	7627820
TP503625	4	7668207
TP163244	4	7750694
TP108906	4	7750820
TP762491	4	7754530
TP111253	4	7775249
TP613247	4	7787825
TP42750	4	7810136
TP189469	4	7810959
TP153986	4	7854900
TP53581	4	7855676
TP829811	4	7901919
TP75926	4	7929263
TP712090	4	8034658
TP553939	4	8052202
TP668652	4	8073109
TP237717	4	8112384
TP440812	4	8116080
TP719144	4	8116111
TP665131	4	8158218
TP64778	4	8165468
TP604069	4	8170033
TP73834	4	8191554
TP214199	4	8193258
TP125826	4	8262025
TP430568	4	8286924
TP122716	4	8308856
TP669605	4	8335201
TP191935	4	8342434
TP9099	4	8352943
TP367853	4	8360991
TP122594	4	8362530
TP814370	4	8401564
TP454809	4	8402219
TP456699	4	8409423
TP821453	4	8442017
TP740751	4	8444858
TP205762	4	8455088
TP204437	4	8745052
TP246482	4	8745427
TP444008	4	8824228
TP141000	4	8934969
TP450844	4	8935071
TP475010	4	8993466
TP395988	4	9377615
TP523362	4	9513603
TP405799	4	9565197
TP659263	4	9628311
TP208747	4	9652972
TP666837	4	9741143
TP401756	4	9750517
TP161889	4	9764949
TP431320	4	9775991
TP68031	4	9792242
TP451933	4	9794179
TP12889	4	9818994
TP393962	4	9860022
TP166287	4	9976676
TP180592	4	9984009
TP316921	4	9984015
TP321798	4	9991839
TP154623	4	10048643
TP359584	4	10305986
TP411956	4	10307327
TP603992	4	10738949
TP765574	4	10932719
TP164507	4	11317403
TP109365	4	11526424
TP59861	4	11724799
TP68255	4	11749664
TP125697	4	11901275
TP581677	4	11953444
TP425045	4	12030489
TP515758	4	12031138
TP454342	4	12051435
TP123087	4	12053290
TP429075	4	12056033
TP360633	4	12080464
TP61548	4	12087191
TP624514	4	12102374
TP609200	4	12180304
TP611447	4	12180414
TP358064	4	12187733
TP833847	4	12192271
TP175238	4	12220619
TP649517	4	12221262
TP617838	4	12232293
TP664171	4	12237461
TP506474	4	12237894
TP59589	4	12268828
TP126886	4	12272652
TP250158	4	12319915
TP250159	4	12319915
TP445634	4	12319917
TP704420	4	12340736
TP52904	4	12347252
TP556513	4	12347313
TP15782	4	12347542
TP37296	4	12347556
TP444922	4	12350077
TP183360	4	12350165
TP12756	4	12350498
TP412921	4	12353272
TP708902	4	12382507
TP532227	4	12730021
TP796637	4	13176108
TP375655	4	13228760
TP168721	4	13280701
TP626603	4	13292911
TP197225	4	13292972
TP33425	4	13386810
TP10100	4	13509954
TP553049	4	13634114
TP395731	4	14028754
TP536208	4	14042790
TP428173	4	14050372
TP178616	4	14086027
TP400099	4	14119045
TP809	4	14144750
TP312780	4	14151687
TP607538	4	14154394
TP116169	4	14155166
TP143893	4	14155720
TP146910	4	14221771
TP505100	4	14223506
TP44483	4	14259436
TP210781	4	14713225
TP151529	4	14714782
TP749291	4	14812450
TP52698	4	15246149
TP350159	4	15253199
TP117375	4	15320782
TP258520	4	15397594
TP310821	4	15713604
TP707598	4	16024058
TP198194	4	16030877
TP715774	4	16044819
TP622877	4	16159811
TP565256	4	16200987
TP505626	4	16535044
TP122387	4	16537430
TP363542	4	16701306
TP141527	4	16760499
TP269743	4	16822567
TP295520	4	16833398
TP57698	4	16987069
TP547344	4	17231077
TP562160	4	17560248
TP159259	4	17859734
TP657024	4	18030900
TP60381	4	18129817
TP406230	4	18129853
TP409713	4	18197983
TP321912	4	18286711
TP387690	4	18286726
TP381655	4	19509184
TP458218	4	19902258
TP815260	4	20204802
TP346809	4	20204936
TP319436	4	20382742
TP122145	4	20719485
TP266992	4	20766139
TP175931	4	20874375
TP478508	4	21252333
TP738482	4	21310660
TP311901	4	21348937
TP430909	4	21491363
TP407879	4	21557285
TP241604	4	21566037
TP80540	4	21596419
TP362289	4	21628738
TP32032	4	21628793
TP134676	4	21692043
TP270108	4	21798667
TP643247	4	21828545
TP107605	4	21840220
TP41799	4	22287931
TP531123	4	22416202
TP337546	4	22519241
TP701425	4	22519253
TP753993	4	22542748
TP399017	4	22561667
TP292213	4	22561803
TP360177	4	22591216
TP11768	4	22658561
TP424385	4	22698222
TP110005	4	22698311
TP378086	4	22713308
TP236125	4	22768365
TP731018	4	22786164
TP455739	4	22811461
TP362813	4	22817337
TP502427	4	22835511
TP122870	4	22835579
TP239890	4	22935561
TP727562	4	22975782
TP61592	4	23027399
TP670515	4	23037567
TP322507	4	23052131
TP193869	4	23058795
TP417907	4	23059735
TP655019	4	23070660
TP57237	4	23074590
TP461514	4	23096910
TP163269	4	23145463
TP171117	4	23153228
TP704868	4	23153283
TP175435	4	23844490
TP374821	4	23966394
TP26792	4	24044708
TP802967	4	24078672
TP700416	4	24087356
TP655083	4	24151532
TP784847	4	24153384
TP749670	4	24248365
TP478333	4	24405244
TP734643	4	24435001
TP832581	4	24435600
TP516715	4	24450737
TP286701	4	24550438
TP41649	4	24575621
TP421675	4	24595767
TP78985	4	24687747
TP545150	4	24688158
TP802965	4	24688231
TP519258	4	24688343
TP398675	4	24832137
TP598606	4	24832534
TP540694	4	24907394
TP476759	4	25008234
TP262740	4	25446441
TP200777	4	25761345
TP10443	4	25824366
TP281026	4	25877421
TP133405	4	26267925
TP807908	4	26614620
TP211404	4	26614633
TP529248	4	26832157
TP492013	4	27117475
TP595451	4	27530592
TP492924	4	27541176
TP487518	4	27545980
TP594943	4	27549233
TP325450	4	27593203
TP423206	4	27597991
TP5102	4	27598000
TP174327	4	27683830
TP7600	4	27726142
TP682595	4	27820137
TP644125	4	27823208
TP578995	4	27829651
TP554131	4	27833269
TP459066	4	27850746
TP636362	4	27863213
TP540507	4	27904824
TP827232	4	27992262
TP673391	4	28003401
TP679217	4	28199113
TP507046	4	28234918
TP816024	4	28252920
TP80940	4	28332544
TP488399	4	28332882
TP741040	4	28415592
TP108017	4	28415917
TP187646	4	28491092
TP156289	4	28491137
TP580	4	28510551
TP109889	4	28532236
TP198025	4	28554732
TP93266	4	28561128
TP311004	4	28811330
TP416639	4	29093641
TP350755	4	29194808
TP604624	4	29195496
TP562881	4	29196689
TP430017	4	29351161
TP221158	4	29461251
TP132179	4	29464748
TP161465	4	30216521
TP803854	4	30942619
TP101156	4	31212454
TP70160	4	31226277
TP189372	4	31287459
TP154205	4	31287474
TP28880	4	31798579
TP149107	4	32440570
TP489155	4	32584009
TP115569	4	32657027
TP403460	4	32989832
TP818273	4	33009065
TP443835	4	33059897
TP741258	4	33073304
TP83142	4	33075779
TP423320	4	33075780
TP82083	4	33108350
TP36132	4	33384646
TP156571	4	33472841
TP161479	4	33975089
TP718837	4	34307286
TP82843	4	34352737
TP126314	4	34532721
TP406105	4	34573267
TP128931	4	34617303
TP584754	4	35364333
TP658650	4	35972667
TP493613	4	36233452
TP515700	4	36483418
TP126057	4	36719878
TP428908	4	36719883
TP179760	4	36857296
TP40910	4	36954321
TP278679	4	37635167
TP449685	4	39307663
TP449686	4	39307663
TP49300	4	39465381
TP51274	4	39484081
TP137400	4	39484698
TP81146	4	39653222
TP479663	4	39707510
TP308580	4	40150488
TP234598	4	41023248
TP43090	4	41429525
TP738618	4	41785065
TP507725	4	42208833
TP8211	4	42208870
TP385130	4	42213076
TP256635	4	42215137
TP49763	4	42274708
TP578804	4	42283743
TP187511	4	42298379
TP447362	4	42319262
TP246024	4	42339485
TP724104	4	42345918
TP446394	4	42361058
TP18896	4	42437775
TP812834	4	42475249
TP761551	4	42478654
TP731671	4	42479892
TP711785	4	42532227
TP7675	4	42550549
TP495173	4	42550610
TP189280	4	42582102
TP166255	4	42652410
TP667813	4	42652415
TP774451	4	42718876
TP374051	4	42858649
TP1663	4	42925228
TP244659	4	42933413
TP183740	4	42950070
TP331203	4	42961275
TP651687	4	42995221
TP687894	4	43018720
TP328686	4	43078606
TP656273	4	43080645
TP654812	4	43081782
TP521489	4	43081991
TP449527	4	43114572
TP260334	4	43114576
TP503663	4	43116684
TP263877	4	43116701
TP422996	4	43127117
TP536449	4	43139758
TP47857	4	43185210
TP449454	4	43215631
TP780494	4	43222317
TP351661	4	43227377
TP221980	4	43285560
TP215730	4	43289305
TP76795	4	43293826
TP255419	4	43295876
TP731701	4	43315427
TP78010	4	43326813
TP55000	4	43383049
TP11869	4	43458618
TP137162	4	43458621
TP744207	4	43461125
TP131775	4	43461148
TP568104	4	43700566
TP192361	4	43801636
TP191070	4	43801913
TP677678	4	43924601
TP446488	4	44044538
TP18811	4	44094231
TP449632	4	44234015
TP778447	4	44249263
TP624881	4	44249560
TP431316	4	44250566
TP37307	4	44303073
TP754139	4	44374610
TP184161	4	44506920
TP87556	4	44531455
TP48184	4	44735040
TP238685	4	44868978
TP407782	4	44880021
TP315657	4	45057094
TP226847	4	45191971
TP456440	4	45209529
TP364131	4	45209582
TP158534	4	45218479
TP184671	4	45230080
TP529714	4	45250953
TP831494	4	45253825
TP831495	4	45253825
TP714052	4	45265586
TP140306	4	45280233
TP522247	4	45285983
TP52174	4	45297379
TP340285	4	45355253
TP703952	4	45356388
TP614684	4	45371277
TP606080	4	45372085
TP203097	4	45446834
TP61711	4	45447008
TP340726	4	45496944
TP609883	4	45526598
TP57098	4	45560949
TP145515	4	45586880
TP121696	4	45591431
TP14115	4	45592917
TP46243	4	45594281
TP685567	4	45595632
TP84521	4	45744695
TP137533	4	45744714
TP230125	4	45756642
TP382908	4	45763969
TP68206	4	45855573
TP823329	4	45858497
TP420135	4	45860913
TP214897	4	45902459
TP594769	4	45909791
TP746860	4	45957527
TP497165	4	45962686
TP313010	4	46008915
TP125997	4	46014759
TP287934	4	46042773
TP489817	4	46046029
TP574033	4	46055008
TP816373	4	46057325
TP474572	4	46057329
TP404083	4	46091780
TP338795	4	46092518
TP226917	4	46136326
TP87512	4	46168171
TP217768	4	46205504
TP4101	4	46241327
TP326870	4	46258889
TP761909	4	46261240
TP428028	4	46269865
TP460554	4	46272516
TP773700	4	46313460
TP651230	4	46338036
TP116016	4	46390586
TP30645	4	46537952
TP372258	4	46560580
TP716805	4	46843849
TP354261	4	46844087
TP114168	4	46861399
TP387738	4	46878902
TP551285	4	46888184
TP742027	4	46888691
TP59090	4	46900966
TP261317	4	46919163
TP248179	4	46963482
TP309599	4	46979241
TP25909	4	46979313
TP271613	4	46994712
TP766942	4	47005441
TP734434	4	47015465
TP77513	4	47024079
TP492848	4	47041941
TP722057	4	47136285
TP624608	4	47158403
TP570529	4	47158529
TP17375	4	47158848
TP306029	4	47248112
TP5131	4	47255260
TP83490	4	47269230
TP122453	4	47275100
TP540647	4	47325594
TP561868	4	47379199
TP5381	4	47379231
TP430210	4	47395673
TP145664	4	47397785
TP450039	4	47414462
TP273811	4	47517136
TP340853	4	47520100
TP60499	4	47539309
TP27730	4	47560831
TP646446	4	47682067
TP300165	4	47935342
TP29506	4	48512318
TP135580	4	48518840
TP120069	4	49024179
TP280463	4	49027688
TP471184	4	49042862
TP70460	4	49042985
TP558742	4	49072604
TP802968	4	49095988
TP172489	4	49095994
TP620813	4	49125986
TP10574	4	49433522
TP755211	4	49453901
TP271370	4	49459144
TP500914	4	49460625
TP152568	4	49470653
TP160008	4	49526231
TP8562	4	49535221
TP728107	4	49535225
TP649727	4	49564085
TP45030	4	49583726
TP477018	4	49595062
TP24305	4	49608464
TP189242	4	49616422
TP446969	4	49652526
TP37648	4	49657278
TP401735	4	49714283
TP384525	4	49725001
TP278220	4	49725904
TP734519	4	49898333
TP420413	4	49970916
TP319166	4	49999139
