# Supplementary material for: Accelerating the Switchgrass (Panicum virgatum L.) Breeding Cycle Using Genomic Selection Approaches
Source: PLoS One. 2014 Nov 12;9(11):e112227. doi: 10.1371/journal.pone.0112227 (PMC4229143; doi:10.1371/journal.pone.0112227)
Supplement: File S1 — Data files used to conduct analysis. All files used to conduct the genomic selection analysis are included in this file. (ZIP) [file pone.0112227.s003.zip › SNP_Info_Chr5.txt]

rs	chrom	pos
TP114060	5	144783
TP7222	5	156341
TP489979	5	156465
TP469289	5	223742
TP211686	5	344316
TP58420	5	344965
TP340126	5	345486
TP471789	5	367938
TP529348	5	369236
TP248943	5	376393
TP351225	5	378837
TP404651	5	379452
TP712781	5	380066
TP711752	5	380756
TP483413	5	517446
TP491818	5	726245
TP250074	5	747722
TP584018	5	749832
TP540419	5	753724
TP160341	5	765749
TP322220	5	765814
TP591224	5	819507
TP211545	5	834941
TP251786	5	834946
TP553470	5	856286
TP689204	5	903768
TP165831	5	903890
TP689797	5	978643
TP685304	5	998120
TP246350	5	1169162
TP418935	5	1172787
TP25852	5	1359760
TP676872	5	1398266
TP562374	5	1585515
TP565061	5	1696991
TP74606	5	1721994
TP473399	5	1738625
TP148381	5	1758695
TP520343	5	1785785
TP413203	5	1802028
TP460935	5	1811016
TP367844	5	1853595
TP581836	5	1868906
TP111528	5	1877588
TP833083	5	1880642
TP625359	5	1893359
TP476188	5	1894977
TP679132	5	1909166
TP598574	5	1949596
TP741182	5	1964368
TP360072	5	1969427
TP122595	5	1981087
TP785481	5	2017270
TP208849	5	2027106
TP343293	5	2050596
TP479857	5	2051607
TP811936	5	2051611
TP421579	5	2051729
TP328073	5	2058867
TP708075	5	2109928
TP31373	5	2111216
TP500508	5	2151651
TP414984	5	2151892
TP111287	5	2152478
TP277324	5	2163719
TP1370	5	2193031
TP402237	5	2218347
TP300720	5	2231419
TP562774	5	2249996
TP438895	5	2281462
TP473511	5	2282309
TP589541	5	2288183
TP383550	5	2325126
TP182976	5	2325501
TP39056	5	2341002
TP269637	5	2345827
TP280763	5	2373770
TP52228	5	2376636
TP128038	5	2413649
TP806324	5	2439078
TP802478	5	2506159
TP346770	5	2506220
TP688984	5	2509932
TP357254	5	2511046
TP677806	5	2527852
TP534070	5	2539772
TP202185	5	2567399
TP128688	5	2567522
TP506430	5	2616446
TP56104	5	2617149
TP530633	5	2617184
TP290531	5	2634493
TP645903	5	2637308
TP362711	5	2638232
TP362712	5	2638232
TP673351	5	2703229
TP172387	5	2748807
TP581774	5	2748819
TP28123	5	2752156
TP558383	5	2768206
TP260320	5	2784669
TP173358	5	2784685
TP299122	5	2793930
TP250486	5	2846187
TP680224	5	2852948
TP611095	5	2858072
TP431602	5	2920495
TP573046	5	2923053
TP123191	5	2947856
TP139379	5	2955726
TP567264	5	2955836
TP319033	5	2955897
TP183094	5	2957217
TP444014	5	2982241
TP488360	5	3002075
TP287731	5	3047039
TP33046	5	3048483
TP294557	5	3049472
TP175782	5	3055917
TP148732	5	3068178
TP580900	5	3145146
TP42173	5	3202466
TP142317	5	3203193
TP110160	5	3212546
TP359887	5	3226666
TP133638	5	3230109
TP463493	5	3269315
TP316882	5	3312827
TP479396	5	3406478
TP735282	5	3407814
TP411535	5	3416580
TP118102	5	3436204
TP165123	5	3475130
TP451272	5	3555906
TP758605	5	3558261
TP157425	5	3561961
TP384061	5	3561991
TP18021	5	3573032
TP720001	5	3581541
TP265073	5	3584426
TP86954	5	3587540
TP12376	5	3627277
TP784473	5	3639033
TP549109	5	3639175
TP366802	5	3643518
TP146581	5	3648113
TP814987	5	3657709
TP451437	5	3665943
TP81683	5	3711410
TP195005	5	3723704
TP686676	5	3723714
TP392742	5	3750938
TP811870	5	3934185
TP711814	5	3935430
TP30224	5	4075484
TP115365	5	4316825
TP83308	5	4402490
TP367691	5	4518175
TP389243	5	4799687
TP722254	5	4842337
TP14581	5	4887598
TP202498	5	4887600
TP560273	5	4958578
TP834198	5	5135106
TP83349	5	5271826
TP730597	5	5329094
TP45217	5	5329103
TP45581	5	5332106
TP312992	5	5338068
TP413889	5	5338184
TP377999	5	5370891
TP217039	5	5388559
TP328425	5	5420879
TP719265	5	5426773
TP683319	5	5427149
TP330774	5	5479322
TP364030	5	5544317
TP24931	5	5558929
TP22559	5	5580196
TP493919	5	5586138
TP62927	5	5594422
TP351609	5	5594459
TP311312	5	5594462
TP363436	5	5621079
TP820012	5	5621391
TP539230	5	5621654
TP4393	5	5663822
TP294030	5	5698356
TP665735	5	5699296
TP17920	5	5701782
TP644084	5	5703425
TP441135	5	5713178
TP131444	5	5732292
TP421859	5	5745803
TP50478	5	5885861
TP780150	5	5900037
TP270854	5	5923400
TP482561	5	5967693
TP153503	5	6045754
TP778544	5	6045795
TP35397	5	6076878
TP77670	5	6119635
TP382636	5	6143503
TP290646	5	6146968
TP406836	5	6147458
TP301128	5	6293449
TP309136	5	6345838
TP40982	5	6351102
TP166919	5	6420927
TP482460	5	6487798
TP626822	5	6519177
TP501872	5	6519350
TP574937	5	6580434
TP775536	5	6864707
TP815930	5	6865518
TP606699	5	6894086
TP589694	5	6895719
TP419431	5	7004424
TP120670	5	7004431
TP372768	5	7242726
TP165581	5	7423818
TP140221	5	7785817
TP762970	5	7952337
TP150642	5	7963055
TP413737	5	7963058
TP408616	5	8001699
TP183036	5	8013404
TP516441	5	8013404
TP762214	5	8065384
TP318128	5	8066720
TP65674	5	8138173
TP556431	5	8147124
TP93671	5	8189173
TP111514	5	8691932
TP696064	5	8867305
TP424178	5	8868440
TP719815	5	8916549
TP762268	5	8917182
TP637073	5	8932811
TP206812	5	8932971
TP156668	5	9034116
TP252359	5	9063763
TP47478	5	9066378
TP13765	5	9081544
TP745154	5	9089607
TP761977	5	9089876
TP186249	5	9124975
TP471273	5	9149569
TP93460	5	9149590
TP805027	5	9155785
TP402101	5	9188694
TP229766	5	9191095
TP508100	5	9217515
TP761673	5	9266215
TP87300	5	9304990
TP29853	5	9306608
TP802974	5	9313043
TP402922	5	9314516
TP252929	5	9323726
TP105407	5	9324410
TP188427	5	9387823
TP461181	5	9387864
TP487245	5	9389002
TP400822	5	9395175
TP248160	5	9456451
TP131950	5	9469678
TP144008	5	9478573
TP414747	5	9490246
TP155104	5	9515280
TP559245	5	9523943
TP271485	5	9535954
TP202267	5	9554459
TP183391	5	9562973
TP171407	5	9563134
TP816916	5	9604956
TP726799	5	9624704
TP49991	5	10048706
TP671577	5	10063042
TP93192	5	10102592
TP290184	5	10104799
TP686748	5	10506891
TP820972	5	10520284
TP222106	5	10520290
TP34381	5	10521771
TP650152	5	10527318
TP77070	5	10529559
TP761079	5	10560441
TP349550	5	10576616
TP370179	5	10619457
TP7502	5	10656461
TP13761	5	10659174
TP257143	5	10708789
TP603599	5	10714211
TP204180	5	10744252
TP53569	5	10749462
TP654901	5	10872116
TP368617	5	10923025
TP411558	5	10988448
TP213300	5	11287406
TP504065	5	11330646
TP643120	5	11374605
TP782622	5	11786457
TP781957	5	11795674
TP600704	5	11851829
TP495256	5	11882418
TP390258	5	11895577
TP196825	5	11907377
TP309099	5	11931611
TP44526	5	11964552
TP147121	5	12023327
TP378762	5	12023330
TP796860	5	12024452
TP140941	5	12045571
TP775590	5	12095003
TP451182	5	12139544
TP777877	5	12157236
TP150886	5	12185960
TP356544	5	12211028
TP92704	5	12273249
TP511670	5	12273828
TP527613	5	12276051
TP745249	5	12289707
TP384415	5	12336130
TP92946	5	12368209
TP1304	5	12407376
TP508897	5	12408348
TP285100	5	12409237
TP430018	5	12411358
TP563030	5	12435481
TP503508	5	12439443
TP327572	5	12443223
TP215903	5	12677258
TP364460	5	12901007
TP128677	5	12901049
TP450589	5	12902303
TP518165	5	12976009
TP699890	5	12985624
TP1420	5	13042607
TP415566	5	13042653
TP382568	5	13147370
TP279371	5	13234900
TP285231	5	13269651
TP465965	5	13287792
TP409257	5	13298029
TP350794	5	13313740
TP675662	5	13449531
TP430415	5	13449545
TP188507	5	13502295
TP653348	5	13505485
TP650007	5	13597783
TP49237	5	13666308
TP617056	5	13672791
TP176792	5	13732500
TP426344	5	13853733
TP590723	5	14595827
TP416551	5	14595829
TP86461	5	14651729
TP725576	5	14651785
TP548461	5	14654938
TP12283	5	14730723
TP422023	5	14731748
TP208243	5	14744801
TP79592	5	14749185
TP185905	5	14779785
TP49069	5	14790741
TP38198	5	14849739
TP823317	5	14849886
TP785754	5	14852204
TP781847	5	14920372
TP385124	5	14924651
TP452387	5	14954430
TP23687	5	14960003
TP382721	5	15012310
TP51087	5	15027184
TP159614	5	15027187
TP40710	5	15031392
TP237908	5	15043867
TP466597	5	15083620
TP56408	5	15168918
TP34803	5	15200389
TP808183	5	15200787
TP439532	5	15276636
TP699290	5	15276694
TP778089	5	15315768
TP330597	5	15316351
TP783076	5	15343032
TP170150	5	15346758
TP229072	5	15398454
TP58561	5	15422176
TP660821	5	15529741
TP383367	5	15543250
TP386581	5	15543271
TP520259	5	15562466
TP23431	5	15719992
TP188095	5	15720187
TP131244	5	15721165
TP822962	5	15731481
TP136642	5	15761971
TP699753	5	15807490
TP470388	5	15891036
TP275634	5	15921346
TP151697	5	16221697
TP144934	5	16290537
TP430834	5	16638392
TP191804	5	16641658
TP144009	5	16796630
TP458510	5	17125913
TP253186	5	17165792
TP624003	5	17207260
TP310466	5	17233794
TP530471	5	17243001
TP476814	5	17243067
TP279979	5	17372871
TP778630	5	17474341
TP275319	5	17474358
TP833570	5	17511152
TP450031	5	17797995
TP300799	5	17838570
TP250407	5	17842492
TP538516	5	18018069
TP655761	5	18328168
TP802586	5	18328708
TP773192	5	18335052
TP212672	5	18446938
TP827506	5	18506441
TP383455	5	18533295
TP128678	5	18578115
TP676187	5	18658510
TP776520	5	19183222
TP274562	5	19265073
TP189347	5	19314580
TP159130	5	19505074
TP154990	5	19528654
TP606807	5	19642269
TP9663	5	19666026
TP453097	5	19694087
TP11629	5	19706309
TP127703	5	19860779
TP147297	5	19863061
TP778595	5	19887307
TP451282	5	19997927
TP507871	5	19999164
TP573960	5	19999171
TP28786	5	20001245
TP419399	5	20002371
TP537983	5	20218395
TP571483	5	20219311
TP797895	5	20683890
TP399397	5	20738233
TP779297	5	20927546
TP3021	5	21063428
TP428581	5	21067006
TP417012	5	21269833
TP338512	5	21310734
TP530447	5	21890560
TP54523	5	21971103
TP580505	5	22546980
TP483482	5	23309984
TP244654	5	24162099
TP275385	5	24197606
TP350883	5	24341943
TP340329	5	25349535
TP591908	5	25377263
TP200040	5	25381015
TP614446	5	25731453
TP834442	5	25800448
TP665227	5	25805013
TP136508	5	25855456
TP121179	5	25887937
TP732302	5	25906507
TP746664	5	26043333
TP481087	5	26061966
TP746970	5	26063487
TP160345	5	26104270
TP133414	5	26105135
TP417436	5	26170980
TP490567	5	26171047
TP668721	5	26172105
TP116083	5	26197658
TP134847	5	26215385
TP471420	5	26258314
TP193575	5	26261786
TP1825	5	26316868
TP734299	5	26320494
TP610588	5	26340922
TP40384	5	26341007
TP776790	5	26554017
TP41590	5	26573100
TP411827	5	26573112
TP439348	5	26825906
TP309512	5	26829373
TP384359	5	27214151
TP608189	5	27214342
TP298392	5	27414324
TP268131	5	27633836
TP656506	5	27989528
TP179280	5	28255029
TP571542	5	28255416
TP494257	5	28258249
TP321060	5	28296639
TP350357	5	28296832
TP393114	5	28425492
TP11304	5	28455439
TP455805	5	28466127
TP36829	5	28479148
TP45637	5	28479231
TP35210	5	28494874
TP138890	5	28637198
TP321385	5	28638874
TP148484	5	28656883
TP268919	5	28935453
TP468795	5	28965465
TP545017	5	29493565
TP80492	5	29503694
TP472410	5	29522360
TP558008	5	29522383
TP808235	5	29562778
TP28463	5	30896552
TP398503	5	31348954
TP3456	5	31448504
TP41200	5	31511466
TP825895	5	31511731
TP485540	5	31511747
TP249115	5	31511808
TP127212	5	31513145
TP831083	5	31743503
TP588052	5	31743651
TP703334	5	33083009
TP146086	5	33083092
TP763057	5	33174998
TP55189	5	33352284
TP4044	5	34829528
TP62584	5	34829559
TP576696	5	35238225
TP134919	5	35390726
TP753812	5	35736016
TP288085	5	35736208
TP620702	5	35736606
TP410582	5	35753396
TP758197	5	35809602
TP425020	5	35826288
TP193417	5	35872511
TP828725	5	35945261
TP215748	5	35945294
TP323206	5	35946527
TP728997	5	36102744
TP594963	5	36237164
TP29785	5	36297750
TP159128	5	36308553
TP224361	5	36336875
TP821242	5	36352402
TP128186	5	36358636
TP408007	5	36369610
TP474842	5	36389923
TP168795	5	36403684
TP533362	5	36403790
TP344076	5	36534111
TP424930	5	36743050
TP8426	5	36783158
TP105713	5	36988687
TP470857	5	37223662
TP670914	5	37233884
TP457717	5	37384935
TP190991	5	37398396
TP606635	5	37559645
TP479775	5	37617215
TP40278	5	37617304
TP27836	5	37764066
TP35827	5	37851725
TP821117	5	37851874
TP517905	5	38151059
TP167679	5	38151083
TP687799	5	38439126
TP583217	5	38461958
TP345238	5	38490336
TP129783	5	38529962
TP778560	5	38544516
TP664854	5	38885199
TP737152	5	38996338
TP172248	5	39207495
TP3388	5	39247106
TP672081	5	39596581
TP572338	5	39761816
TP71069	5	39811270
TP110173	5	39817638
TP301137	5	39817645
TP688362	5	39838133
TP796995	5	39949872
TP576264	5	39997525
TP740491	5	39998450
TP185838	5	39998517
TP60668	5	40236813
TP25255	5	40237122
TP52332	5	40400289
TP16036	5	40400397
TP285051	5	40585042
TP561145	5	40648860
TP203704	5	41320173
TP33248	5	41368528
TP814946	5	41411727
TP38712	5	41542909
TP349532	5	41546538
TP204045	5	41562398
TP142140	5	41562892
TP294507	5	41597464
TP55103	5	41615179
TP507805	5	41636213
TP242529	5	41649675
TP63528	5	41726497
TP677145	5	41726509
TP766740	5	41746135
TP558256	5	41776935
TP714254	5	41783133
TP527066	5	41825066
TP714252	5	41826496
TP244782	5	41831615
TP243378	5	41912556
TP28056	5	41925245
TP277121	5	41935689
TP384208	5	41940080
TP118721	5	41958978
TP523216	5	42000604
TP638122	5	42002398
TP167939	5	42021361
TP590876	5	42096155
TP180272	5	42113354
TP42261	5	42114034
TP759757	5	42116598
TP130821	5	42117415
TP236395	5	42117426
TP153883	5	42153021
TP65537	5	42157726
TP527464	5	42164099
TP364395	5	42257070
TP831199	5	42287425
TP555515	5	42288993
TP50471	5	42289054
TP460285	5	42308985
TP317280	5	42394937
TP780028	5	42465491
TP378618	5	42548451
TP280521	5	42709861
TP359145	5	42709866
TP438999	5	42745314
TP185668	5	42784456
TP155650	5	42784608
TP174057	5	42789683
TP429682	5	42794319
TP169825	5	43091444
TP243602	5	43092994
TP155960	5	43105060
TP307583	5	43117184
TP318636	5	43166371
TP805609	5	43246861
TP362302	5	43246898
TP253831	5	43248208
TP402435	5	43248244
TP718972	5	43254872
TP220787	5	43277863
TP213006	5	43287358
TP355634	5	43291742
TP302852	5	43301516
TP687026	5	43302591
TP275598	5	43329884
TP674898	5	43338610
TP739567	5	43342477
TP132486	5	43343970
TP627973	5	43348266
TP280025	5	43349810
TP482720	5	43370229
TP570397	5	43370230
TP723352	5	43436061
TP121519	5	43440767
TP606093	5	43440801
TP15914	5	43496500
TP206349	5	43505118
TP21745	5	43700095
TP610613	5	43704437
TP187931	5	43710919
TP804997	5	43730839
TP665273	5	43745905
TP758861	5	43757360
TP780166	5	43929549
TP604245	5	43934485
TP52135	5	43961225
TP188859	5	43976965
TP445131	5	43977019
TP445132	5	43977022
TP393872	5	44051288
TP118717	5	44053884
TP132488	5	44082323
TP642497	5	44089635
TP47608	5	44154931
TP455965	5	44160160
TP378774	5	44163142
TP308065	5	44362961
TP518509	5	44366465
TP199972	5	44383131
TP380626	5	44383142
TP69652	5	44403973
TP457384	5	44432072
TP683110	5	44438169
TP274602	5	44455572
TP810591	5	44466577
TP619589	5	44600011
TP579980	5	44610121
TP281131	5	45144706
TP64027	5	45230423
TP365688	5	45382897
TP133502	5	45382901
TP619665	5	45722841
TP134579	5	45831587
TP113281	5	45846197
TP404762	5	45890093
TP270664	5	45902861
TP719526	5	45917723
TP152325	5	45949914
TP531031	5	45970717
TP706459	5	46051632
TP421786	5	46125231
TP747560	5	46182105
TP730765	5	46407071
TP5964	5	46451745
TP622918	5	46452877
TP537321	5	46459864
TP67638	5	46471064
TP704859	5	46485649
TP172849	5	46485667
TP467706	5	46488719
TP3590	5	46502559
TP266767	5	46611789
TP65899	5	46640276
TP120192	5	46652827
TP615138	5	46691815
TP254357	5	46706227
TP10534	5	46718994
TP445321	5	46744728
TP69364	5	46766059
TP122567	5	46766127
TP314482	5	46766336
TP394064	5	46767559
TP822414	5	46777791
TP238619	5	46804386
TP760461	5	46841568
TP759352	5	46867437
TP727236	5	46896279
TP708867	5	46905575
TP23559	5	46905910
TP783459	5	46973721
TP651661	5	46985388
TP681824	5	46985852
TP247348	5	46993181
TP828406	5	47026472
TP148494	5	47048761
TP784030	5	47051164
TP629164	5	47080369
TP499172	5	47083052
TP137191	5	47146849
TP185829	5	47151506
TP144976	5	47152408
TP284760	5	47178738
TP295440	5	47178822
TP682971	5	47194298
TP237869	5	47301276
TP79922	5	47304956
TP60749	5	47405324
TP40313	5	47589931
TP175766	5	47611248
TP672298	5	47734969
TP229641	5	47819254
TP118596	5	47845031
TP401772	5	47845063
TP23519	5	47850980
TP664809	5	47860868
TP346913	5	47894442
TP214183	5	47935244
TP296482	5	47938619
TP156458	5	47956135
TP188166	5	47956206
TP744574	5	47973619
TP156662	5	47974833
TP748984	5	47983488
TP75345	5	48015192
TP715493	5	48020639
TP672462	5	48035808
TP777906	5	48048575
TP293805	5	48114909
TP766833	5	48114927
TP589594	5	48186870
TP413346	5	48337690
TP261248	5	48337692
TP555556	5	48343253
TP137319	5	48344344
TP161761	5	48464708
TP798388	5	48532374
TP605386	5	48542063
TP87417	5	48554561
TP689442	5	48663094
TP810878	5	48861699
TP347672	5	48861720
TP641479	5	48905900
TP68086	5	48942807
TP133091	5	49045555
TP550205	5	49231572
TP34260	5	49254371
TP180579	5	49254408
TP313893	5	49276019
TP471671	5	49280929
TP569532	5	49280954
TP294853	5	49391127
TP799650	5	49391311
TP202421	5	49393045
TP454037	5	49393119
TP258957	5	49428458
TP134415	5	49800660
TP11757	5	49829224
TP125855	5	50075477
TP137260	5	50154107
TP427063	5	50168176
TP529960	5	50296887
TP10140	5	50304821
TP354987	5	50312495
TP826142	5	50331643
TP634448	5	50336470
TP373681	5	50342376
TP349363	5	50348973
TP113148	5	50383289
TP534539	5	50395265
TP348773	5	50423333
TP833725	5	50426766
TP209203	5	50428087
TP646005	5	50428586
TP161278	5	50462781
TP6307	5	50462823
TP771493	5	50501789
TP424843	5	50502425
TP188001	5	50502548
TP631845	5	50512876
TP258375	5	50526053
TP15416	5	50590493
TP560760	5	50604981
TP473998	5	50609556
TP89235	5	50614230
TP224432	5	50619939
TP797511	5	50708649
TP67320	5	50711484
TP701855	5	50774728
TP698804	5	50779633
TP489295	5	50792061
TP576440	5	50802418
TP293213	5	50805069
TP488995	5	50830698
TP155775	5	50831939
TP281297	5	50840124
TP167323	5	50841472
TP702827	5	50849805
TP731416	5	50861820
TP141974	5	50874980
TP564516	5	50875342
TP805257	5	50880689
TP32405	5	50997001
TP775226	5	51010098
TP2276	5	51025798
TP762488	5	51043312
TP498047	5	51051181
TP323136	5	51072719
TP166669	5	51079554
TP395213	5	51079561
TP519108	5	51119926
TP645050	5	51120204
TP822986	5	51124264
TP268790	5	51125280
TP321471	5	51167907
TP181133	5	51167911
TP497668	5	51196973
TP449714	5	51197058
TP210453	5	51210412
TP145211	5	51233914
TP594800	5	51238812
TP575006	5	51243603
TP372982	5	51251784
TP16317	5	51254997
TP255225	5	51275698
TP628321	5	51285042
TP682386	5	51285058
TP128915	5	51287848
TP688250	5	51289044
TP149863	5	51354055
TP52510	5	51399967
TP497473	5	51406541
TP298459	5	51431383
TP70087	5	51432285
TP365680	5	51452523
TP73434	5	51476941
TP260551	5	51497522
TP10821	5	51499923
TP449775	5	51511791
TP120352	5	51528984
TP460088	5	51564032
TP465662	5	51569013
TP737945	5	51607009
TP795	5	51619676
TP195214	5	51627683
TP131481	5	51666942
TP144048	5	51671799
TP509199	5	51704925
TP184233	5	51712773
TP203207	5	51712868
TP567150	5	51806540
TP278673	5	51890564
TP299306	5	51895448
TP90675	5	51895668
TP577430	5	51898861
TP573939	5	51900690
TP570463	5	51902219
TP109048	5	51902228
TP345065	5	51922257
TP354296	5	51956912
TP372577	5	51960976
TP483226	5	51982291
TP708205	5	52059797
TP246804	5	52073961
TP459113	5	52075229
TP438612	5	52076236
TP780561	5	52076241
TP135992	5	52174757
TP126236	5	52243707
TP324888	5	52445399
TP128780	5	52474130
TP167080	5	52967346
TP73833	5	52967446
TP221112	5	53107821
TP699414	5	53107926
TP41067	5	53135160
TP109155	5	53136891
TP328370	5	53138236
TP443093	5	53192589
TP501606	5	53247577
TP73963	5	53248882
TP537842	5	53391410
TP305544	5	53436932
TP159294	5	53437484
TP833235	5	53475381
TP385510	5	53475496
TP516347	5	53476251
TP805793	5	53492212
TP806922	5	53495973
TP364346	5	53521410
TP655374	5	53531202
TP293843	5	53543519
TP428318	5	53547802
TP802378	5	53552929
TP141221	5	53570700
TP415274	5	53587765
TP225057	5	53622678
TP567401	5	53697917
TP87898	5	53703247
TP291703	5	53739254
TP489345	5	53752423
TP386391	5	53757044
TP399806	5	53823417
TP455631	5	53828478
TP140657	5	53849613
TP421264	5	53886963
TP634084	5	53887070
TP291621	5	53931947
TP304953	5	53932004
TP297564	5	53932522
TP79986	5	53977638
TP471811	5	53981569
TP682543	5	53981620
TP468549	5	54028115
TP403372	5	54029796
TP145905	5	54031687
TP465465	5	54074190
TP316435	5	54089514
TP156471	5	54105940
TP356650	5	54140172
TP289689	5	54147223
TP421065	5	54152222
TP805582	5	54178867
TP270690	5	54187162
TP337217	5	54205166
TP78943	5	54205183
TP811387	5	54226917
TP257228	5	54267221
TP351307	5	54284022
TP795561	5	54296588
TP27599	5	54296623
TP540490	5	54364175
TP302390	5	54377676
TP155672	5	54380353
TP205877	5	54401375
TP601661	5	54427247
TP31907	5	54516275
TP270379	5	54516279
TP595273	5	54516340
TP138741	5	54516342
TP529556	5	54544601
TP48805	5	54544655
TP832555	5	54548674
TP397682	5	54568777
TP660423	5	54569056
TP35334	5	54577845
TP14765	5	54582154
TP536852	5	54585233
TP319733	5	54595626
TP337810	5	54620739
TP478642	5	54632012
TP275648	5	54632365
TP570182	5	54639636
TP622140	5	54642946
TP473110	5	54652371
TP153665	5	54654662
TP539672	5	54722410
TP429441	5	54727411
TP404067	5	54792453
TP93236	5	54805580
TP698308	5	54815954
TP555416	5	54839394
TP457025	5	54839629
TP356527	5	54861260
TP597983	5	54861820
TP367477	5	54864842
TP680464	5	54880794
TP8594	5	54893095
TP169384	5	54921882
TP538612	5	54924872
TP41172	5	54932743
TP647519	5	54933470
TP671380	5	54933971
TP138204	5	54939608
TP213902	5	54999999
TP5497	5	55016514
TP373749	5	55040215
TP327742	5	55040225
TP4197	5	55041598
TP307081	5	55060836
TP237807	5	55084250
TP232416	5	55106251
TP460073	5	55107353
TP456894	5	55125049
TP313673	5	55168815
TP675664	5	55200627
TP159799	5	55201327
TP182601	5	55210523
TP611045	5	55219786
TP121068	5	55222771
TP207256	5	55259450
TP86402	5	55260479
TP365926	5	55263411
TP308599	5	55270332
TP734140	5	55289146
TP225675	5	55296468
TP192008	5	55304165
TP133423	5	55336470
TP22822	5	55350421
TP184615	5	55354718
TP234748	5	55357211
TP343504	5	55357349
TP253216	5	55362111
TP159016	5	55362202
TP384224	5	55405679
TP370648	5	55409935
TP686895	5	55446241
TP278570	5	55450173
TP670658	5	55450237
TP680865	5	55456143
TP291532	5	55482711
TP531448	5	55487091
TP736927	5	55487094
TP424614	5	55487152
TP702806	5	55491268
TP765821	5	55492632
TP769540	5	55492632
TP384580	5	55492737
TP455696	5	55506173
TP680790	5	55546691
TP348768	5	55568649
TP454058	5	55608725
TP505760	5	55629962
TP277540	5	55629993
TP359996	5	55632289
TP89165	5	55633457
TP766329	5	55652476
TP718129	5	55661288
TP663971	5	55661292
TP132647	5	55661916
TP426607	5	55689072
TP134420	5	55706912
TP162424	5	55746241
TP463536	5	55748590
TP447466	5	55774360
TP401463	5	55776995
TP23189	5	55777064
TP58805	5	55800086
TP649802	5	55857006
TP649803	5	55857006
TP530443	5	55869220
TP727362	5	55899561
TP478592	5	55909020
TP310259	5	55909122
TP555268	5	55922879
TP650387	5	55923049
TP84450	5	55923547
TP253879	5	55924629
TP82588	5	55930319
TP150796	5	55934743
TP734093	5	55934889
TP614441	5	55937881
TP49634	5	55942144
TP480160	5	55942359
TP131615	5	55959194
TP14818	5	55975683
TP579701	5	56005662
TP350162	5	56005721
TP735150	5	56020120
TP122425	5	56027627
TP747265	5	56027653
TP807628	5	56027801
TP323049	5	56034108
TP727221	5	56036122
TP552535	5	56066596
TP146169	5	56079379
TP298749	5	56102114
TP309804	5	56111257
TP3227	5	56119005
TP242577	5	56119438
TP422905	5	56130493
TP389944	5	56130768
TP445354	5	56137451
TP455388	5	56147303
TP627723	5	56152282
TP8138	5	56178356
TP312002	5	56186715
TP139596	5	56189664
TP75111	5	56203170
TP248162	5	56204663
TP745530	5	56253503
TP357162	5	56324681
TP453011	5	56324840
TP270402	5	56465803
TP832378	5	56501397
TP311266	5	56572346
TP83473	5	56760580
TP159084	5	56760685
TP467257	5	56881179
TP142706	5	57146590
TP486863	5	57500138
TP827088	5	57511637
TP270785	5	57538811
TP594915	5	57607031
TP23951	5	57668568
TP671086	5	57687120
TP66872	5	57727623
TP798654	5	57759393
TP529099	5	57794105
TP413581	5	57794448
TP66007	5	57813451
TP559482	5	57815076
TP710448	5	57815778
TP645622	5	57918738
TP713303	5	58072656
TP197311	5	58230672
TP688229	5	58234072
TP482212	5	58328398
TP709694	5	58333826
TP268109	5	58345165
TP10492	5	58345190
TP629383	5	58354812
TP527241	5	58360955
TP34738	5	58360958
TP446121	5	58361016
TP270419	5	58398477
TP186600	5	58414685
TP469412	5	58420920
TP451204	5	58431692
TP204025	5	58458682
TP438042	5	58484767
TP426255	5	58487071
TP293458	5	58496958
TP78833	5	58522117
TP38894	5	58544421
TP563333	5	58553475
TP384242	5	58557947
TP689296	5	58562498
TP689297	5	58562498
TP810213	5	58569810
TP136870	5	58569871
TP66005	5	58570035
TP761252	5	58571890
TP273001	5	58585453
TP572502	5	58620788
TP78477	5	58628479
TP326272	5	58630959
TP534343	5	58641028
TP578754	5	58652079
TP351399	5	58663171
TP488566	5	58696843
TP439790	5	58708374
TP753838	5	58715162
TP341031	5	58731906
TP412243	5	58735073
TP493718	5	58735915
TP441583	5	58740229
TP770267	5	58742375
TP24469	5	58748447
TP487332	5	58775867
TP84830	5	58780372
TP22068	5	58795780
TP755852	5	58809545
TP192259	5	58811106
TP156057	5	58829161
TP479542	5	58840594
TP122010	5	58840601
TP591611	5	58881160
TP229637	5	58881408
TP162904	5	58907531
TP289674	5	58908985
TP35207	5	58909008
TP419390	5	58925400
TP435921	5	58928045
TP555990	5	58928045
TP4714	5	58957255
TP481430	5	58960029
TP742813	5	58996412
TP778237	5	58997526
TP458850	5	59036478
TP698384	5	59045275
TP189775	5	59054433
TP733955	5	59066304
TP528831	5	59074901
TP123636	5	59076551
TP15404	5	59077122
TP557058	5	59091599
TP95545	5	59126587
TP24304	5	59126636
TP147453	5	59126771
TP174213	5	59126858
TP117760	5	59128536
TP397160	5	59128538
TP424627	5	59130916
TP220630	5	59147546
TP516921	5	59172070
TP87973	5	59176921
TP289554	5	59190385
TP506447	5	59190387
TP493452	5	59193007
TP508230	5	59193039
TP225733	5	59221721
TP348959	5	59221812
TP487641	5	59228577
TP622950	5	59229548
TP437987	5	59229813
TP299662	5	59240176
TP461056	5	59256591
TP617402	5	59285751
TP51492	5	59305895
TP86390	5	59360380
TP316881	5	59384017
TP551922	5	59384020
TP810797	5	59401990
TP159459	5	59424578
TP69700	5	59464988
TP447900	5	59469142
TP281122	5	59494611
TP232339	5	59514174
TP284132	5	59553193
TP757013	5	59558726
TP7950	5	59560148
TP600121	5	59605577
TP584094	5	59605753
TP458362	5	59609243
TP554813	5	59612523
TP675992	5	59620084
TP664747	5	59621150
TP450147	5	59635629
TP456451	5	59657330
TP148174	5	59670457
TP215922	5	59677269
TP648122	5	59685532
TP364214	5	59685579
TP558011	5	59707790
TP307941	5	59714158
TP487924	5	59749626
TP366593	5	59757541
TP238113	5	59764228
TP673573	5	59813203
TP539304	5	59845914
TP360371	5	59856194
TP331912	5	59867046
TP646740	5	59878006
TP328325	5	59907722
TP467173	5	59915779
TP718020	5	59915783
TP536850	5	59967021
TP458760	5	59977445
TP164797	5	59992522
TP51185	5	60045362
TP338379	5	60062916
TP82947	5	60088508
TP710712	5	60096519
TP762393	5	60112666
TP416678	5	60112708
TP582035	5	60114771
TP329551	5	60117117
TP204577	5	60119979
TP306391	5	60120131
TP378419	5	60120140
TP660172	5	60122867
TP698734	5	60150225
TP615269	5	60151616
TP371793	5	60184910
TP570664	5	60190063
TP238207	5	60198772
TP572463	5	60202009
TP337493	5	60206004
TP369447	5	60211902
TP113651	5	60218226
TP293874	5	60218310
TP428833	5	60218332
TP797050	5	60252268
TP482569	5	60261493
TP692259	5	60263150
TP468157	5	60271727
TP262751	5	60333831
TP425066	5	60336244
TP374926	5	60337947
TP780596	5	60347772
TP307780	5	60349262
TP437727	5	60362417
TP560814	5	60381574
TP269475	5	60415454
TP208314	5	60426971
TP738228	5	60427206
TP682054	5	60596865
TP707908	5	60721640
TP185233	5	60725135
TP537380	5	60737920
TP243223	5	60738287
TP248400	5	60742238
TP323822	5	60762477
TP634226	5	60764664
TP502332	5	60764997
TP168633	5	60770772
TP391383	5	60771603
TP353807	5	60774302
TP327099	5	60774310
TP641580	5	60861169
TP750421	5	61153608
TP93105	5	61153893
TP592863	5	61187404
TP660576	5	61252072
TP344899	5	61313005
TP628090	5	61334411
TP158344	5	61363261
TP387877	5	61412067
TP44881	5	61413260
TP59119	5	61437079
TP438204	5	61461802
TP396066	5	61461823
TP503174	5	61500715
TP83687	5	61519678
TP567002	5	61529810
TP611887	5	61538167
TP288587	5	61539743
TP26036	5	61539841
TP468696	5	61550349
TP348216	5	61555831
TP509993	5	61599853
TP573633	5	61601389
TP750537	5	61627100
TP319105	5	61628078
TP212416	5	61641999
TP327844	5	61648068
TP395633	5	61654161
TP189767	5	61658358
TP699285	5	61667766
TP560646	5	61728726
TP129386	5	61730191
TP509871	5	61732688
TP85212	5	61754230
TP152549	5	61754583
TP115494	5	61766575
TP533813	5	61772802
TP58447	5	61773106
TP160297	5	61786806
TP547937	5	61802775
TP583910	5	61809888
TP198048	5	61810297
TP489163	5	61825879
TP250632	5	61825899
TP801247	5	61842860
TP344723	5	61849371
TP350549	5	61850665
TP478967	5	61860444
TP557139	5	61861805
TP426298	5	61862569
TP571051	5	61872112
TP744547	5	61883417
TP307864	5	61897295
TP171522	5	61897567
TP639546	5	61917576
TP121956	5	61940703
TP395504	5	61940991
TP631529	5	61943174
TP553581	5	61951490
TP48788	5	61955171
TP753492	5	61963613
TP374372	5	61963629
TP361423	5	61973350
TP622094	5	61978539
TP508287	5	62000278
TP692249	5	62000347
TP294457	5	62035546
TP142303	5	62035563
TP533719	5	62050326
TP201832	5	62052301
TP738267	5	62052677
TP87481	5	62064853
TP11068	5	62074760
TP92733	5	62093804
TP141987	5	62099808
TP588651	5	62099822
TP22146	5	62102907
TP272010	5	62104724
TP462194	5	62104741
TP128607	5	62113762
TP293066	5	62122399
TP89213	5	62148916
TP207700	5	62152398
TP409624	5	62157786
TP537732	5	62158242
TP46432	5	62162749
TP821250	5	62176705
TP532804	5	62208204
TP79101	5	62332764
TP698338	5	62341840
TP184446	5	62342541
TP375383	5	62355264
TP834080	5	62409831
TP394157	5	62598057
TP353273	5	62615558
TP637883	5	62630135
TP744979	5	62662975
TP405002	5	62726574
TP14874	5	62756530
TP524625	5	62799383
TP76789	5	62799859
TP257595	5	62807534
TP215102	5	62824502
TP147791	5	62835777
TP729335	5	62837845
TP267691	5	62837875
TP597871	5	62908609
TP298309	5	62924577
TP328320	5	63029023
TP68015	5	63062033
TP570969	5	63069452
TP280974	5	63072736
TP779360	5	63074373
TP402036	5	63163872
TP216740	5	63213804
TP393369	5	63224922
TP225382	5	63256195
TP221128	5	63256613
TP390150	5	63256709
TP603980	5	63270287
TP124694	5	63309452
TP77060	5	63384312
TP167897	5	63393558
TP427217	5	63415997
TP43966	5	63422921
TP389012	5	63442389
TP722443	5	63480408
TP154404	5	63523500
TP706124	5	63526777
TP157144	5	63526838
TP487355	5	63549645
TP143991	5	63549748
TP746064	5	63564292
TP663158	5	63592946
TP56383	5	63592969
TP744186	5	63637946
TP350948	5	63638007
TP162560	5	63755771
TP415283	5	63767317
TP311474	5	63767430
TP250542	5	63946944
TP746677	5	64150130
TP446008	5	64184133
TP122361	5	64184203
TP167680	5	64186242
TP230071	5	64190915
TP316996	5	64196480
