# Supplementary material for: Accelerating the Switchgrass (Panicum virgatum L.) Breeding Cycle Using Genomic Selection Approaches
Source: PLoS One. 2014 Nov 12;9(11):e112227. doi: 10.1371/journal.pone.0112227 (PMC4229143; doi:10.1371/journal.pone.0112227)
Supplement: File S1 — Data files used to conduct analysis. All files used to conduct the genomic selection analysis are included in this file. (ZIP) [file pone.0112227.s003.zip › SNP_Info_Chr6.txt]

rs	chrom	pos
TP390051	6	138024
TP428383	6	286472
TP719482	6	375504
TP801502	6	414542
TP76823	6	454375
TP479815	6	459288
TP533283	6	510126
TP27654	6	648858
TP801019	6	648865
TP166901	6	853735
TP4634	6	978458
TP309219	6	1001868
TP271486	6	1004587
TP260732	6	1033817
TP494643	6	1080480
TP51624	6	1100362
TP381455	6	1100440
TP107529	6	1105293
TP120571	6	1107950
TP163114	6	1117053
TP704851	6	1122510
TP2883	6	1129345
TP136267	6	1129909
TP699268	6	1164045
TP139525	6	1169894
TP412682	6	1171300
TP435933	6	1196247
TP80205	6	1204900
TP185176	6	1206002
TP322979	6	1206852
TP583118	6	1206875
TP692719	6	1307677
TP297236	6	1330242
TP420898	6	1454000
TP369076	6	1739022
TP425118	6	1822699
TP155673	6	2101507
TP775184	6	2262549
TP565475	6	2305087
TP323106	6	2305652
TP286873	6	2332632
TP530069	6	2388893
TP747578	6	2579140
TP252204	6	2605996
TP425906	6	2671581
TP11964	6	2780441
TP140281	6	2780557
TP507158	6	2790203
TP29534	6	2801974
TP380888	6	2802048
TP38703	6	2813961
TP747583	6	2849229
TP498003	6	2864907
TP216644	6	2864963
TP764474	6	2878539
TP601345	6	2926998
TP76862	6	2985766
TP580092	6	3003097
TP457710	6	3019522
TP412937	6	3045047
TP283033	6	3045302
TP128662	6	3047410
TP382981	6	3047520
TP111355	6	3087677
TP677705	6	3087707
TP77641	6	3116327
TP471309	6	3128280
TP217340	6	3144496
TP359695	6	3145330
TP567364	6	3172056
TP483346	6	3172117
TP733423	6	3194717
TP468986	6	3272282
TP178385	6	3281555
TP323268	6	3299010
TP306789	6	3330438
TP124731	6	3443978
TP636220	6	3450013
TP355010	6	3450203
TP685477	6	3468017
TP156723	6	3481026
TP50964	6	3496779
TP466304	6	3496782
TP502215	6	3537871
TP77756	6	3654107
TP509992	6	3973648
TP398627	6	4056054
TP457714	6	4061114
TP159660	6	4226196
TP373579	6	4228885
TP508183	6	4259654
TP281763	6	4316314
TP694380	6	4337701
TP363603	6	4347403
TP236318	6	4564203
TP264931	6	4871355
TP823391	6	4956986
TP673070	6	4956995
TP357049	6	5093061
TP810124	6	5359655
TP218067	6	5505475
TP150787	6	5808010
TP270125	6	5861374
TP105660	6	6266304
TP192126	6	6401403
TP808217	6	6429732
TP190272	6	6445339
TP673278	6	6466163
TP394910	6	6468060
TP668716	6	6496087
TP632315	6	6503303
TP280407	6	6510645
TP255027	6	6550908
TP467127	6	6572968
TP268272	6	6598322
TP765793	6	6598397
TP266218	6	6605633
TP467103	6	6629214
TP765243	6	6635872
TP590585	6	6636005
TP811703	6	6661829
TP255511	6	6666990
TP77882	6	6731328
TP472399	6	6743220
TP277361	6	6743236
TP581609	6	6810176
TP246402	6	6856458
TP139037	6	6907052
TP372853	6	6914102
TP469796	6	6983554
TP804786	6	7027009
TP439405	6	7030607
TP566180	6	7032928
TP128108	6	7082691
TP477940	6	7087243
TP536230	6	7105064
TP226236	6	7107856
TP130315	6	7159729
TP451891	6	7170705
TP155740	6	7182085
TP702752	6	7210159
TP461631	6	7216700
TP2929	6	7240813
TP247188	6	7266090
TP583317	6	7266458
TP519329	6	7371451
TP725879	6	7372973
TP474192	6	7373034
TP727599	6	7383617
TP400697	6	7483799
TP668353	6	7487792
TP680734	6	7510692
TP469052	6	7528867
TP243806	6	7544696
TP673116	6	7544700
TP777492	6	7546630
TP732120	6	7561453
TP228847	6	7567275
TP74094	6	7589244
TP347903	6	7607692
TP531670	6	7684979
TP160468	6	7685069
TP697287	6	7685760
TP203796	6	7748247
TP567372	6	7788903
TP561991	6	7791436
TP388643	6	7826191
TP554349	6	7830689
TP210607	6	7852849
TP11635	6	7909527
TP194774	6	7933925
TP828440	6	7944618
TP539031	6	7972783
TP184151	6	7973301
TP290713	6	7987540
TP72322	6	7994994
TP165794	6	8008712
TP85915	6	8008832
TP240729	6	8016017
TP143889	6	8171952
TP144400	6	8223104
TP166528	6	8228333
TP15220	6	8319763
TP15221	6	8319763
TP497270	6	8320150
TP55337	6	8333083
TP168982	6	8343759
TP702773	6	8351914
TP246497	6	8406050
TP236634	6	8406051
TP600626	6	8435409
TP702500	6	8525905
TP460548	6	8527722
TP238603	6	8527812
TP521803	6	8587439
TP401096	6	8591803
TP168733	6	8641428
TP378031	6	8651168
TP130916	6	8678725
TP491518	6	8698995
TP704357	6	8707570
TP673936	6	8788832
TP75353	6	8821777
TP811886	6	8847167
TP524577	6	8877547
TP61168	6	8932113
TP735465	6	8946568
TP55804	6	9007907
TP82714	6	9041864
TP530902	6	9114896
TP520178	6	9115563
TP584241	6	9308076
TP671768	6	9311315
TP765144	6	9381154
TP26224	6	9384278
TP351550	6	9394783
TP463568	6	9416254
TP256433	6	9428009
TP721995	6	9473912
TP276501	6	9490370
TP696325	6	9692582
TP308188	6	9830001
TP422365	6	10167992
TP523026	6	10169342
TP82063	6	10258016
TP578668	6	10627430
TP177459	6	10896464
TP462822	6	11269045
TP424872	6	11279223
TP614002	6	11282817
TP5408	6	11283672
TP470941	6	11283777
TP319252	6	11362393
TP251980	6	11408905
TP530222	6	11440250
TP496869	6	11445041
TP297535	6	11455782
TP802373	6	11458284
TP359541	6	11463365
TP88123	6	11480360
TP821566	6	11592836
TP447669	6	11633576
TP186519	6	11679034
TP684418	6	11688507
TP484234	6	11705044
TP350295	6	11709569
TP454141	6	11943770
TP424727	6	12270483
TP225388	6	12468349
TP505361	6	12470614
TP80798	6	12502977
TP723171	6	12533796
TP588170	6	12535384
TP51434	6	12536946
TP559813	6	12558456
TP281454	6	12605931
TP545441	6	12627873
TP541818	6	12639951
TP122269	6	12640156
TP420710	6	12641349
TP67016	6	12649689
TP88892	6	12696875
TP776951	6	12844809
TP126591	6	12882527
TP83847	6	12895269
TP533918	6	12895273
TP37723	6	12918758
TP27051	6	12918769
TP643330	6	12926649
TP293813	6	12933819
TP4297	6	12998213
TP716741	6	13093721
TP80217	6	13119315
TP827508	6	13131116
TP143841	6	13134593
TP687439	6	13143171
TP448915	6	13143175
TP795898	6	13249587
TP723185	6	13345089
TP38041	6	13457534
TP465603	6	13958171
TP175395	6	13981695
TP15869	6	14263507
TP757	6	14443583
TP40637	6	15099071
TP654423	6	15431877
TP406881	6	15547866
TP584217	6	15744864
TP566913	6	15772940
TP709995	6	15861330
TP284458	6	16014273
TP462936	6	16066054
TP577994	6	16210804
TP83277	6	16365739
TP595147	6	17078815
TP249837	6	17920296
TP90995	6	18274134
TP192407	6	19041928
TP468423	6	19125431
TP3921	6	19940243
TP482914	6	19940287
TP351583	6	20071057
TP708893	6	20145493
TP404427	6	20644980
TP427466	6	20644985
TP524834	6	20841710
TP242843	6	20917579
TP344137	6	20919732
TP579777	6	21834218
TP14346	6	21841111
TP347722	6	21855898
TP25008	6	21920369
TP645221	6	21976249
TP641419	6	22223110
TP147549	6	22312963
TP716904	6	22327040
TP733282	6	22355589
TP142493	6	22394358
TP194167	6	22420607
TP149062	6	22420634
TP506072	6	22462643
TP655917	6	22590557
TP253189	6	22738470
TP671509	6	23634130
TP626264	6	23801927
TP465707	6	24148384
TP116839	6	24498375
TP290992	6	24551744
TP823550	6	24740212
TP385658	6	25005325
TP720895	6	25005331
TP668878	6	25157851
TP705878	6	26043406
TP284500	6	26043548
TP8626	6	26043898
TP18945	6	26044977
TP493277	6	26072375
TP365296	6	26072405
TP114049	6	26132199
TP810815	6	26142464
TP85963	6	26146510
TP660379	6	26146571
TP82356	6	26475393
TP197169	6	26475457
TP356918	6	26785229
TP629429	6	27216299
TP227658	6	27501401
TP174656	6	27676856
TP457287	6	28533054
TP388609	6	28569200
TP393171	6	28822418
TP193353	6	28830237
TP177325	6	28830245
TP393421	6	28831104
TP106339	6	29212173
TP608912	6	29577531
TP540201	6	29646816
TP624486	6	29736428
TP105889	6	29736504
TP675817	6	29737833
TP494796	6	29777630
TP831987	6	29813844
TP282855	6	29874256
TP608998	6	29874260
TP691080	6	29888220
TP719034	6	29892353
TP202082	6	29909609
TP66008	6	30000318
TP80901	6	30156369
TP647216	6	30924650
TP162515	6	30925513
TP359967	6	30959393
TP107514	6	30959567
TP462201	6	31315652
TP674996	6	31315656
TP541742	6	31317067
TP6561	6	31344988
TP182344	6	31390085
TP375050	6	31391400
TP175709	6	31406552
TP57507	6	31436574
TP51498	6	31451398
TP579771	6	31457327
TP252563	6	31970511
TP359432	6	31970788
TP678843	6	31970793
TP294481	6	31986715
TP342516	6	32020140
TP201710	6	32020211
TP470203	6	32076827
TP287218	6	32087929
TP45429	6	32105278
TP11254	6	32169902
TP464994	6	32186689
TP453656	6	32186706
TP86419	6	32238772
TP533267	6	32450138
TP269392	6	32469215
TP463611	6	32469239
TP535629	6	32597435
TP421194	6	32597910
TP773876	6	32597910
TP172711	6	32617809
TP251301	6	32618216
TP625153	6	32636521
TP147285	6	32661360
TP417656	6	32990468
TP87797	6	32990918
TP714988	6	33001565
TP702615	6	33195321
TP460809	6	33233989
TP834195	6	33766267
TP372592	6	33787610
TP198846	6	33798018
TP508468	6	33806455
TP255508	6	33944034
TP56813	6	33947595
TP343387	6	34035193
TP257259	6	34036751
TP153811	6	34368554
TP497976	6	34390462
TP682975	6	34432236
TP548412	6	34433449
TP59108	6	34433635
TP461714	6	34438438
TP371773	6	34600808
TP418738	6	34610758
TP464217	6	34617931
TP190349	6	34673463
TP137540	6	34956141
TP721594	6	35041279
TP492409	6	35083934
TP553668	6	35096238
TP826210	6	35099842
TP125827	6	35099864
TP775795	6	35101195
TP4694	6	35689927
TP705967	6	35690089
TP440271	6	35690171
TP365653	6	35972561
TP806852	6	36431368
TP513937	6	36531419
TP672475	6	36533016
TP1099	6	36559702
TP620955	6	36560774
TP75357	6	36593956
TP232395	6	36787854
TP244275	6	36843939
TP276893	6	36881034
TP147463	6	36883459
TP117597	6	36956105
TP810662	6	36956843
TP689376	6	37277562
TP337212	6	37498570
TP747916	6	37573851
TP129522	6	37581544
TP192318	6	37609362
TP373391	6	37666614
TP530753	6	37683215
TP525847	6	37684730
TP377248	6	37749742
TP522806	6	38013042
TP191831	6	38440803
TP684113	6	38544515
TP489115	6	40191902
TP455232	6	40730909
TP159242	6	40838129
TP375745	6	41719886
TP572694	6	41764114
TP176658	6	41857541
TP566919	6	41866712
TP47667	6	41867151
TP159640	6	41867941
TP634310	6	41877135
TP202934	6	41879818
TP567442	6	41892514
TP20846	6	41970224
TP356593	6	41970258
TP56426	6	42030665
TP558200	6	42059402
TP475816	6	42103537
TP261307	6	42108598
TP579429	6	42264426
TP157518	6	42273507
TP481035	6	42273507
TP92692	6	42274837
TP472714	6	42468216
TP182278	6	42591451
TP648442	6	42594459
TP410309	6	42757595
TP424405	6	43570500
TP163581	6	44280193
TP36682	6	44280599
TP193384	6	44292541
TP147387	6	44292592
TP158956	6	44293834
TP183004	6	44296932
TP134649	6	44298369
TP508716	6	44299063
TP15287	6	44337787
TP157146	6	44364388
TP298975	6	44376479
TP17201	6	44376862
TP820261	6	44376862
TP580108	6	44377011
TP319257	6	44436537
TP347152	6	44453634
TP18490	6	44458986
TP69766	6	44486329
TP438715	6	44577817
TP481783	6	44577901
TP76873	6	44660789
TP484189	6	44662944
TP621030	6	44666142
TP161148	6	44720992
TP696632	6	44733305
TP455155	6	44736931
TP257652	6	44835871
TP408450	6	44839369
TP428189	6	44844875
TP810483	6	44850007
TP762764	6	44853500
TP168950	6	44859247
TP188970	6	44936946
TP603584	6	45022064
TP220265	6	45048417
TP638644	6	45147692
TP344523	6	45580557
TP277174	6	45602091
TP478204	6	45647509
TP351694	6	45649081
TP33770	6	45666409
TP535506	6	45674142
TP402002	6	45727929
TP669827	6	45732167
TP194252	6	45765250
TP841	6	45765397
TP677243	6	45792967
TP113559	6	45885619
TP137432	6	45886179
TP164851	6	45887725
TP202372	6	45887787
TP91735	6	45893457
TP820964	6	45896065
TP752742	6	45914998
TP379347	6	45919643
TP86695	6	45968531
TP407409	6	46033148
TP699912	6	46141928
TP406263	6	46223252
TP83297	6	46239419
TP206031	6	46244852
TP34802	6	46257955
TP81484	6	46901329
TP16595	6	47141121
TP483315	6	47141139
TP463134	6	47321481
TP667656	6	47325742
TP274854	6	47326747
TP711916	6	47385258
TP37254	6	47753131
TP522644	6	47931182
TP9546	6	48553429
TP273489	6	48703761
TP534026	6	48713785
TP815404	6	48744315
TP309469	6	48802018
TP481346	6	48840160
TP533916	6	48853132
TP16561	6	48860753
TP34454	6	48868888
TP571437	6	48876409
TP6096	6	48894514
TP438929	6	48896591
TP352831	6	48923739
TP135173	6	48944975
TP178367	6	48945227
TP162291	6	48945856
TP149350	6	48953624
TP439783	6	48953712
TP415404	6	48966169
TP62443	6	49061047
TP122872	6	49135080
TP783921	6	49135154
TP558977	6	49141293
TP738569	6	49148241
TP576736	6	49154441
TP32527	6	49154526
TP251297	6	49181109
TP739757	6	49182128
TP37659	6	49215354
TP215636	6	49215841
TP398270	6	49275537
TP11466	6	49288838
TP689129	6	49301369
TP323742	6	49331180
TP53000	6	49383786
TP522113	6	49423794
TP54166	6	49452333
TP452025	6	49493971
TP75781	6	49568225
TP735321	6	49568323
TP158076	6	49656552
TP276118	6	49669095
TP807977	6	49669581
TP605688	6	49672333
TP521389	6	49672485
TP624510	6	49686873
TP674534	6	49700395
TP85281	6	49703341
TP491577	6	49775878
TP534855	6	49787984
TP122264	6	49930500
TP443124	6	49983068
TP666005	6	50010383
TP56466	6	50408044
TP197250	6	50740598
TP243925	6	51492431
TP523512	6	51516157
TP477095	6	51793448
TP241970	6	51793451
TP36563	6	51811812
TP29045	6	51813244
TP192104	6	51919702
TP700970	6	51947235
TP325415	6	52035565
TP765084	6	52041536
TP446856	6	52063185
TP455725	6	52064871
TP73195	6	52087056
TP637150	6	52185903
TP50568	6	52308896
TP759755	6	52662389
TP374488	6	52678814
TP608615	6	52758214
TP455727	6	52770419
TP751392	6	52777266
TP381711	6	52803206
TP425360	6	52855243
TP730858	6	52902265
TP752867	6	52989392
