# Supplementary material for: Accelerating the Switchgrass (Panicum virgatum L.) Breeding Cycle Using Genomic Selection Approaches
Source: PLoS One. 2014 Nov 12;9(11):e112227. doi: 10.1371/journal.pone.0112227 (PMC4229143; doi:10.1371/journal.pone.0112227)
Supplement: File S1 — Data files used to conduct analysis. All files used to conduct the genomic selection analysis are included in this file. (ZIP) [file pone.0112227.s003.zip › SNP_Info_Chr7.txt]

rs	chrom	pos
TP770017	7	101434
TP160823	7	211976
TP87595	7	293018
TP170963	7	852184
TP109647	7	1036056
TP200732	7	1106308
TP319398	7	1165218
TP676437	7	1165234
TP431258	7	1308380
TP785483	7	1384266
TP770623	7	1389099
TP408647	7	1389110
TP621970	7	1390245
TP260187	7	1433285
TP710159	7	1462049
TP481049	7	1462296
TP374411	7	1464226
TP211500	7	1486265
TP178300	7	1486303
TP445571	7	1594791
TP119453	7	1594869
TP504478	7	1748072
TP752429	7	2024564
TP574238	7	2157296
TP565448	7	2305463
TP700292	7	2342450
TP72379	7	2360225
TP18127	7	2363739
TP512194	7	2639356
TP79627	7	2639793
TP454405	7	2640611
TP611399	7	2640640
TP105876	7	2663896
TP443178	7	2714771
TP237244	7	2716165
TP113448	7	2746939
TP347387	7	2747513
TP797873	7	2751234
TP87254	7	2755072
TP734378	7	2756702
TP270692	7	2801229
TP385900	7	2884502
TP163751	7	2891658
TP782856	7	2968466
TP171483	7	2983729
TP268585	7	2991705
TP248678	7	3006706
TP35430	7	3011215
TP410028	7	3011821
TP365922	7	3036373
TP678768	7	3142221
TP720237	7	3143753
TP83398	7	3145726
TP59712	7	3164797
TP473425	7	3165983
TP43283	7	3174921
TP375791	7	3178700
TP507923	7	3215786
TP513878	7	3219665
TP66187	7	3224943
TP431507	7	3244999
TP745411	7	3246864
TP679045	7	3285388
TP454224	7	3310717
TP2914	7	3317802
TP420561	7	3318551
TP33220	7	3374184
TP361680	7	3399287
TP111237	7	3420044
TP572167	7	3420610
TP206236	7	3428149
TP256802	7	3431504
TP514399	7	3431527
TP62271	7	3437683
TP468487	7	3476325
TP305679	7	3476363
TP829014	7	3714563
TP750527	7	3716093
TP687155	7	3751452
TP538879	7	3826936
TP493153	7	3827073
TP259649	7	3830249
TP171588	7	3832944
TP194984	7	3850707
TP219732	7	3855335
TP145177	7	3862066
TP299044	7	3892035
TP689977	7	3932774
TP630919	7	3957952
TP784194	7	3958654
TP50758	7	3959593
TP89870	7	3959631
TP428353	7	3991033
TP450977	7	3991053
TP552929	7	3991114
TP157798	7	3993994
TP270521	7	3994368
TP577308	7	4051415
TP148425	7	4074845
TP326056	7	4119641
TP810565	7	4119721
TP69793	7	4144079
TP496861	7	4146668
TP233647	7	4201112
TP574184	7	4267401
TP808685	7	4305719
TP584069	7	4316282
TP112107	7	4330975
TP358023	7	4347695
TP719274	7	4358752
TP426676	7	4370667
TP735592	7	4377633
TP385369	7	4380474
TP493535	7	4382091
TP529070	7	4382513
TP817330	7	4386905
TP49952	7	4397525
TP254782	7	4403259
TP136298	7	4438045
TP448228	7	4443564
TP37155	7	4455390
TP166475	7	4456447
TP7541	7	4470754
TP724807	7	4488189
TP322682	7	4495947
TP538048	7	4497107
TP500770	7	4513840
TP620179	7	4517377
TP149999	7	4518012
TP139693	7	4530185
TP43835	7	4531760
TP315179	7	4536930
TP539069	7	4542559
TP374921	7	4545492
TP604706	7	4559270
TP396226	7	4570355
TP531689	7	4572187
TP737656	7	4581518
TP778990	7	4583673
TP615045	7	4588395
TP435861	7	4595010
TP757288	7	4599183
TP748219	7	4608305
TP827776	7	4609621
TP449936	7	4638356
TP110049	7	4707359
TP482623	7	4713787
TP55788	7	4796752
TP554088	7	4831691
TP270642	7	4855504
TP462646	7	4855538
TP420775	7	4915007
TP701727	7	4987893
TP437544	7	5017493
TP5712	7	5019069
TP373450	7	5043155
TP73103	7	5068539
TP272364	7	5076964
TP37368	7	5145134
TP73217	7	5145730
TP291543	7	5177918
TP371124	7	5239107
TP480514	7	5239109
TP383310	7	5270631
TP439055	7	5271142
TP321411	7	5284003
TP478082	7	5286834
TP274111	7	5308375
TP467744	7	5313065
TP832890	7	5313065
TP536748	7	5334807
TP541804	7	5335437
TP466147	7	5337225
TP396796	7	5338616
TP127120	7	5351349
TP14272	7	5351698
TP137987	7	5351708
TP777042	7	5352190
TP560125	7	5361016
TP226968	7	5428337
TP6423	7	5434096
TP255025	7	5445671
TP86566	7	5451424
TP43595	7	5460832
TP129700	7	5475912
TP88714	7	5476643
TP756080	7	5549625
TP508694	7	5591594
TP784013	7	5672816
TP307021	7	5709662
TP64162	7	5711140
TP187867	7	5715834
TP91733	7	5735947
TP253628	7	5735975
TP57831	7	5736744
TP688253	7	5827848
TP244047	7	5831083
TP25396	7	5832301
TP497326	7	5839446
TP179080	7	5849760
TP268596	7	5854447
TP483526	7	5870310
TP285718	7	5912239
TP445183	7	5916573
TP68005	7	5941407
TP179462	7	5947980
TP486541	7	5962088
TP124263	7	5970258
TP387403	7	5971656
TP364315	7	6024261
TP376622	7	6033766
TP574901	7	6060587
TP755025	7	6061142
TP660812	7	6089356
TP233	7	6104850
TP478093	7	6192259
TP160873	7	6296162
TP403895	7	6296515
TP446453	7	6313630
TP113602	7	6315664
TP476977	7	6315731
TP564375	7	6332832
TP662505	7	6334554
TP2915	7	6347987
TP377474	7	6348490
TP290175	7	6403000
TP451144	7	6565844
TP322931	7	6577307
TP563336	7	6666465
TP723215	7	6670131
TP227122	7	6670248
TP514097	7	7068673
TP265108	7	7083075
TP9976	7	7245306
TP359173	7	7440235
TP378547	7	7454622
TP152001	7	8138931
TP663822	7	8148304
TP569201	7	8150923
TP258917	7	8157499
TP47536	7	8169259
TP506368	7	8172477
TP41217	7	8178124
TP385914	7	8178600
TP320029	7	8234607
TP88024	7	8288617
TP806713	7	8294408
TP716977	7	8305304
TP238116	7	8329593
TP138164	7	8329625
TP408623	7	8333754
TP316141	7	8385235
TP387414	7	8388857
TP807286	7	8415689
TP147748	7	8428416
TP532454	7	8692200
TP286002	7	8693323
TP108633	7	8743922
TP26552	7	8744631
TP674638	7	8760297
TP323547	7	8793895
TP612549	7	8793900
TP391635	7	8819588
TP567243	7	8819654
TP39850	7	8830819
TP459120	7	8857729
TP450920	7	8904329
TP283518	7	8916215
TP378778	7	8917626
TP2763	7	8955266
TP92749	7	8956565
TP7137	7	8956811
TP312280	7	8956962
TP622909	7	8957226
TP78642	7	8958186
TP408034	7	9018693
TP171610	7	9020334
TP266144	7	9045443
TP134332	7	9045498
TP556160	7	9050504
TP295190	7	9073391
TP809047	7	9073438
TP283164	7	9073499
TP169502	7	9073608
TP87214	7	9090337
TP118236	7	9127235
TP460240	7	9153061
TP688657	7	9181329
TP633574	7	9185967
TP376719	7	9215778
TP368743	7	9240647
TP369862	7	9257755
TP378195	7	9267024
TP287846	7	9312632
TP340074	7	9312945
TP761298	7	9326924
TP274198	7	9328392
TP703907	7	9334931
TP450032	7	9508708
TP27189	7	9722146
TP147374	7	9737201
TP629811	7	9791486
TP44347	7	9839247
TP498450	7	9872540
TP395314	7	9897901
TP17645	7	9900887
TP692205	7	9921791
TP194080	7	9922091
TP161400	7	9938151
TP217861	7	9950016
TP261784	7	9959240
TP297549	7	9967297
TP215237	7	9998336
TP781905	7	9999505
TP781904	7	9999514
TP9998	7	10010507
TP289541	7	10083167
TP19050	7	10111277
TP412771	7	10112143
TP646556	7	10112145
TP176500	7	10146835
TP497643	7	10146892
TP295112	7	10164297
TP285075	7	10167102
TP833301	7	10167910
TP802040	7	10189077
TP69056	7	10249626
TP406147	7	10315285
TP693154	7	10326333
TP498380	7	10347414
TP554976	7	10347448
TP39170	7	10347509
TP531828	7	10349075
TP604971	7	10349129
TP486909	7	10361400
TP489224	7	10443050
TP766072	7	10461224
TP245423	7	10490087
TP14698	7	10513361
TP27653	7	10663118
TP580648	7	10723196
TP736148	7	10736644
TP586725	7	10947972
TP82668	7	10948409
TP74832	7	11071947
TP712980	7	11124731
TP814128	7	11128885
TP279381	7	11134198
TP68775	7	11151354
TP501567	7	11243182
TP79853	7	11296720
TP462064	7	11317233
TP221310	7	11338047
TP523278	7	11356807
TP77504	7	11356810
TP532998	7	11384774
TP33394	7	11567434
TP406606	7	11568279
TP736067	7	11568285
TP167294	7	11571683
TP316133	7	11586566
TP247250	7	11649175
TP676615	7	11649259
TP40333	7	11698978
TP40334	7	11698978
TP647654	7	11717032
TP548481	7	11725700
TP92321	7	11725761
TP692251	7	11742228
TP729338	7	11808851
TP488461	7	11818958
TP648664	7	11825404
TP184020	7	11875947
TP254620	7	11914639
TP826713	7	11923145
TP332361	7	11923250
TP247043	7	11950331
TP424765	7	11950354
TP457361	7	11956584
TP349429	7	11967999
TP356587	7	12010829
TP351377	7	12017328
TP757836	7	12056887
TP675956	7	12076676
TP537961	7	12084634
TP125529	7	12084656
TP91262	7	12085162
TP455153	7	12107217
TP147829	7	12112887
TP706999	7	12119957
TP135078	7	12129067
TP821254	7	12153314
TP500515	7	12169648
TP144261	7	12231321
TP88013	7	12332017
TP639823	7	12350989
TP459793	7	12359909
TP51201	7	12372425
TP596445	7	12377176
TP441213	7	12402062
TP456642	7	12405007
TP13393	7	12417064
TP84385	7	12471137
TP196488	7	12471141
TP482021	7	12484134
TP300825	7	12519505
TP81493	7	12522898
TP133932	7	12522904
TP785634	7	12523610
TP372697	7	12531507
TP742390	7	12564031
TP71905	7	12564084
TP427462	7	12564091
TP762972	7	12564437
TP679908	7	12569724
TP775416	7	12641552
TP733365	7	12649930
TP272276	7	12686325
TP198040	7	12694985
TP309777	7	12696776
TP477422	7	12703738
TP179221	7	12711441
TP681221	7	12754282
TP172791	7	12862371
TP662975	7	12862387
TP720307	7	12965019
TP31346	7	13034869
TP275836	7	13082307
TP319046	7	13082411
TP311366	7	13129913
TP381053	7	13133589
TP2057	7	13167515
TP468378	7	13172206
TP360365	7	13172218
TP369009	7	13187208
TP79564	7	13216206
TP740724	7	13249805
TP347699	7	13553047
TP142353	7	13555057
TP481835	7	13758307
TP456674	7	13936160
TP740556	7	14031683
TP586576	7	14104261
TP40492	7	14111073
TP799014	7	14113423
TP352582	7	14124890
TP718596	7	14141172
TP766040	7	14214860
TP141618	7	14254259
TP186961	7	14273930
TP251685	7	14449528
TP581720	7	14522376
TP514213	7	14544160
TP706505	7	14546579
TP582756	7	14546584
TP106612	7	14549934
TP802580	7	14556522
TP804336	7	14572574
TP400229	7	14591195
TP35300	7	14616522
TP26915	7	14616533
TP562977	7	14618221
TP741228	7	14621085
TP581760	7	14689926
TP250294	7	14689961
TP759122	7	14938694
TP272143	7	14941784
TP464225	7	15289730
TP305897	7	15608354
TP51405	7	16186318
TP278469	7	16252081
TP346144	7	16252155
TP803456	7	16360174
TP395447	7	16488671
TP72964	7	16533136
TP56721	7	16696696
TP825249	7	16781807
TP258206	7	16806052
TP406578	7	16817900
TP761968	7	16818073
TP10247	7	16818128
TP623152	7	16820478
TP528521	7	16820482
TP237258	7	16851509
TP112144	7	16873288
TP98568	7	16929491
TP535882	7	16989662
TP720482	7	16989684
TP119272	7	16993718
TP570827	7	16998073
TP583513	7	17036027
TP656672	7	17036428
TP120236	7	17038014
TP62607	7	17043824
TP245514	7	17045193
TP70188	7	17080572
TP122284	7	17082421
TP510698	7	17082421
TP138260	7	17127039
TP340264	7	17152842
TP802817	7	17167594
TP149167	7	17207275
TP267751	7	17233275
TP480132	7	17246493
TP417951	7	17252829
TP367555	7	17252951
TP23014	7	17263957
TP678629	7	17266700
TP59233	7	17266723
TP750148	7	17268935
TP2171	7	17268947
TP808992	7	17287294
TP291456	7	17289642
TP473745	7	17309134
TP541465	7	17312083
TP33575	7	17330499
TP228097	7	17332257
TP149207	7	17334215
TP129692	7	17336811
TP319790	7	17369010
TP389264	7	17372561
TP708591	7	17381834
TP5597	7	17493584
TP410712	7	17493589
TP280159	7	17494794
TP190416	7	17614268
TP579888	7	17714720
TP453601	7	17769525
TP496880	7	17787179
TP359471	7	17821972
TP664771	7	17875174
TP383387	7	17875235
TP50146	7	17913656
TP419362	7	17941637
TP565340	7	17957014
TP14697	7	17975014
TP82359	7	17995427
TP534093	7	17995429
TP249073	7	17996986
TP196383	7	18004101
TP54130	7	18025593
TP426352	7	18028232
TP45806	7	18042906
TP762056	7	18057670
TP116189	7	18061611
TP82877	7	18074947
TP444408	7	18128564
TP402389	7	18134106
TP203332	7	18136326
TP110206	7	18169850
TP129393	7	18175038
TP489589	7	18175045
TP831561	7	18231751
TP684894	7	18239216
TP456482	7	18270987
TP126764	7	18323221
TP808838	7	18349200
TP351445	7	18426910
TP51742	7	18428092
TP374136	7	18431411
TP265758	7	18457134
TP4826	7	18553897
TP491969	7	18704218
TP166385	7	18717375
TP421546	7	18717381
TP145041	7	18765826
TP684683	7	18823133
TP481467	7	18830258
TP280694	7	18886265
TP77079	7	18893691
TP41388	7	18894752
TP567371	7	18933784
TP138784	7	18933845
TP44106	7	18948133
TP244622	7	18986395
TP385512	7	18992464
TP532475	7	18996591
TP730224	7	19011709
TP730063	7	19011826
TP15214	7	19016119
TP783165	7	19064557
TP409568	7	19093170
TP132945	7	19100292
TP238545	7	19200472
TP359244	7	19250622
TP290243	7	19263579
TP487063	7	19263640
TP832122	7	19263703
TP513095	7	19264880
TP50797	7	19289029
TP374028	7	19293034
TP821865	7	19293095
TP817710	7	19306243
TP494609	7	19323968
TP148384	7	19360726
TP443327	7	19595052
TP649602	7	19627211
TP139199	7	20158337
TP32066	7	20162233
TP46591	7	20309216
TP448214	7	20309305
TP287012	7	20343237
TP124549	7	20640655
TP171799	7	20643301
TP404856	7	20742749
TP555190	7	20744967
TP425175	7	20937958
TP37240	7	21024505
TP504856	7	21086102
TP65928	7	21200871
TP568614	7	21201724
TP49557	7	21229508
TP715717	7	21279459
TP216122	7	21288789
TP618923	7	21289201
TP457118	7	21301082
TP541536	7	21305159
TP415233	7	21332638
TP177382	7	21348664
TP583583	7	21353086
TP310561	7	21368402
TP237353	7	21368447
TP514067	7	21417844
TP38756	7	21427646
TP471968	7	21455387
TP690819	7	21460502
TP560633	7	21470741
TP206413	7	21585397
TP590633	7	21658707
TP395196	7	21665059
TP370365	7	21668670
TP381907	7	21683588
TP478996	7	21731995
TP481842	7	21738609
TP833380	7	21770065
TP479603	7	21781590
TP528712	7	21781592
TP548563	7	21793729
TP134055	7	21811807
TP179109	7	21812148
TP399702	7	21857823
TP563126	7	21862835
TP725384	7	21870973
TP388419	7	21894701
TP399435	7	21988370
TP795336	7	21993982
TP782542	7	22018277
TP457427	7	22019497
TP498881	7	22096826
TP294920	7	22125540
TP762458	7	22211852
TP705270	7	22239521
TP745121	7	22261431
TP446388	7	22261440
TP499931	7	22315571
TP729268	7	22328678
TP523085	7	22541128
TP87747	7	22558920
TP447007	7	23088072
TP92328	7	23159731
TP151891	7	23184747
TP699963	7	23214039
TP355011	7	23247706
TP536778	7	23248763
TP151032	7	23343243
TP453725	7	23355898
TP677494	7	23361557
TP677495	7	23361557
TP820910	7	23373608
TP798504	7	23462473
TP581994	7	23465103
TP125711	7	23885446
TP708994	7	24018747
TP718779	7	24173964
TP570390	7	24199285
TP400252	7	24208404
TP680863	7	24210134
TP359366	7	24330203
TP53264	7	24378732
TP311609	7	24390998
TP409167	7	24403410
TP182938	7	24403442
TP157381	7	24433571
TP754172	7	24605004
TP439857	7	24641975
TP803279	7	24674952
TP41100	7	24704013
TP263291	7	24714976
TP66977	7	24822702
TP777534	7	24835638
TP479944	7	26038260
TP300539	7	26776974
TP14066	7	26967312
TP193424	7	27058286
TP23051	7	27346680
TP412340	7	27553001
TP243634	7	28010039
TP32593	7	28010514
TP376136	7	28392654
TP66224	7	28459774
TP804362	7	28503120
TP805475	7	28800362
TP273063	7	28800366
TP370228	7	28865226
TP316185	7	29126856
TP211507	7	30141960
TP453746	7	30979665
TP143105	7	31611015
TP681124	7	31653004
TP190721	7	33483036
TP745733	7	33483051
TP55676	7	33614245
TP782435	7	33614246
TP178043	7	33638580
TP254619	7	33649907
TP622134	7	34542436
TP309868	7	34878834
TP447342	7	35096413
TP745864	7	35096442
TP131914	7	35109235
TP38994	7	35111562
TP716998	7	35123623
TP424554	7	35368024
TP190212	7	35376269
TP121577	7	35462629
TP428914	7	35481330
TP21064	7	35481333
TP92719	7	35516969
TP449593	7	35870799
TP311594	7	35873230
TP256329	7	36200676
TP93750	7	36512410
TP762880	7	36518386
TP518188	7	36637055
TP397898	7	36859575
TP701198	7	37288681
TP156735	7	37324128
TP700807	7	37324333
TP44235	7	37819757
TP107312	7	37820541
TP155187	7	37821975
TP41322	7	37844787
TP803445	7	37844850
TP470781	7	37966343
TP192760	7	37993953
TP88164	7	37995726
TP384882	7	38057202
TP480392	7	38066707
TP745464	7	38082579
TP229484	7	38087294
TP770817	7	38088685
TP398947	7	38129476
TP267242	7	38146695
TP389101	7	38217410
TP411491	7	38303787
TP716665	7	38550884
TP129725	7	38616030
TP738729	7	38951798
TP813101	7	39059603
TP52969	7	39098264
TP391086	7	39100532
TP215364	7	39242540
TP167970	7	39358201
TP464327	7	39358273
TP38373	7	39362976
TP406417	7	39375726
TP397949	7	39807834
TP364031	7	39810067
TP332680	7	39813609
TP198951	7	39929314
TP32835	7	39984417
TP555994	7	40246514
TP368394	7	40549628
TP741293	7	40551481
TP320054	7	40633128
TP506240	7	40637951
TP741288	7	40685478
TP660505	7	40708096
TP559857	7	40773916
TP246375	7	40876504
TP78210	7	40914596
TP690789	7	40959128
TP27993	7	41658904
TP307926	7	41734174
TP366439	7	41734440
TP702212	7	42064552
TP753539	7	42769378
TP518019	7	43596259
TP713869	7	44852318
TP158932	7	44852802
TP687291	7	44853142
TP534530	7	44853320
TP456914	7	45282796
TP38860	7	45480595
TP125841	7	45534068
TP106264	7	45534232
TP24090	7	45975282
TP609192	7	45975313
TP318867	7	46439372
TP257477	7	47219985
TP56607	7	47223994
TP13603	7	47224243
TP213186	7	49679704
TP683758	7	49681585
TP451739	7	49699631
TP45076	7	49707379
TP141393	7	49852151
TP475857	7	49934006
TP214974	7	50067360
TP692200	7	50097780
TP85241	7	50177247
TP26487	7	50181955
TP384560	7	50717539
TP419152	7	50724509
TP686082	7	50735175
TP746613	7	50736284
TP745100	7	50744911
TP244845	7	50756058
TP659122	7	50808432
TP27755	7	50867089
TP217295	7	50870257
TP138418	7	50884636
TP172804	7	50886150
TP423687	7	50888492
TP86711	7	50918752
TP186648	7	51459699
TP383777	7	51684464
TP147717	7	51803372
TP58852	7	51826605
TP71592	7	51905273
TP50511	7	51912518
TP305112	7	52029634
TP15089	7	52104952
TP535039	7	52135156
TP183368	7	52213707
TP6420	7	52229407
TP397704	7	52232436
TP109614	7	52233949
TP556006	7	52826462
TP284187	7	53165642
