# Supplementary material for: Accelerating the Switchgrass (Panicum virgatum L.) Breeding Cycle Using Genomic Selection Approaches
Source: PLoS One. 2014 Nov 12;9(11):e112227. doi: 10.1371/journal.pone.0112227 (PMC4229143; doi:10.1371/journal.pone.0112227)
Supplement: File S1 — Data files used to conduct analysis. All files used to conduct the genomic selection analysis are included in this file. (ZIP) [file pone.0112227.s003.zip › SNP_Info_Chr8.txt]

rs	chrom	pos
TP605892	8	18888
TP495591	8	478554
TP450058	8	859586
TP326705	8	1376602
TP360712	8	1396524
TP82158	8	1436531
TP294575	8	1438793
TP126030	8	1554665
TP814894	8	1580635
TP17513	8	1582665
TP497519	8	1676299
TP45762	8	2251218
TP283515	8	2337487
TP142466	8	2623087
TP459530	8	2655756
TP14518	8	2725882
TP145113	8	2790062
TP19989	8	2832713
TP19990	8	2837412
TP155547	8	2942648
TP410022	8	2961606
TP423542	8	2974551
TP814769	8	2982440
TP386708	8	3176800
TP25327	8	3384196
TP624132	8	3414325
TP166732	8	4235882
TP498977	8	4512570
TP498979	8	4512570
TP302923	8	4513620
TP158006	8	4533882
TP79028	8	5134376
TP513881	8	5662427
TP781969	8	6128096
TP648210	8	6205264
TP279323	8	6206053
TP416415	8	6314374
TP166628	8	6351629
TP396785	8	6400381
TP292342	8	6405559
TP298421	8	6701859
TP642361	8	6769276
TP165227	8	7345790
TP767868	8	7659840
TP323518	8	7924082
TP559540	8	8011318
TP147861	8	8011473
TP724581	8	8339927
TP156804	8	8402395
TP376338	8	8483180
TP209876	8	8641963
TP154458	8	8849984
TP264892	8	8870860
TP137868	8	8936686
TP206755	8	8936693
TP266430	8	8960111
TP21580	8	8964343
TP259318	8	8965064
TP186633	8	8965177
TP193790	8	8968416
TP126016	8	8971304
TP812898	8	9023287
TP16720	8	9070801
TP695283	8	9134282
TP39502	8	9163996
TP34891	8	9438128
TP211664	8	11911824
TP685061	8	12198879
TP751073	8	12336146
TP425081	8	12339894
TP70582	8	13094735
TP655419	8	13360630
TP239344	8	14411520
TP255562	8	14448808
TP180536	8	14946000
TP49753	8	14954838
TP775131	8	15197116
TP373402	8	15197177
TP187998	8	15198651
TP80661	8	16224133
TP547531	8	16852668
TP266219	8	17594682
TP322029	8	17595946
TP420954	8	17739145
TP279107	8	17739903
TP221207	8	17742436
TP497080	8	17845354
TP449492	8	18260775
TP497347	8	18504323
TP157791	8	18524981
TP819993	8	18868512
TP7089	8	18924816
TP42394	8	19130840
TP331215	8	19142986
TP291836	8	19143993
TP53674	8	20994125
TP138142	8	21160418
TP403914	8	21975560
TP451710	8	22080117
TP91793	8	22122462
TP214656	8	22613818
TP12621	8	22942857
TP109525	8	23146576
TP252927	8	23147520
TP117778	8	23313009
TP16894	8	23375194
TP160910	8	23392801
TP4179	8	23479924
TP598261	8	23611543
TP804226	8	23666638
TP569464	8	23683955
TP744957	8	23731212
TP449993	8	23881903
TP332656	8	23910976
TP515405	8	23910983
TP272422	8	23911253
TP310852	8	23942594
TP131785	8	23957127
TP82251	8	24154994
TP373409	8	24359346
TP176201	8	24360785
TP578157	8	24646149
TP824001	8	24716604
TP22329	8	24925035
TP427976	8	24944264
TP555678	8	26220043
TP641664	8	26299403
TP672179	8	26449783
TP807118	8	26450134
TP366798	8	26786475
TP398357	8	26866744
TP118692	8	27199056
TP77599	8	27349297
TP467017	8	27478944
TP70375	8	27587391
TP139014	8	27917851
TP282518	8	27974098
TP387854	8	28108245
TP312811	8	28123122
TP443131	8	28179369
TP75322	8	28181853
TP62804	8	28228334
TP712108	8	28373449
TP109936	8	28987930
TP240489	8	29345241
TP567050	8	29434631
TP568630	8	29500834
TP44173	8	30022829
TP234674	8	30167949
TP587605	8	30180161
TP470257	8	30212943
TP804583	8	30537387
TP817599	8	30537580
TP653379	8	30537581
TP37272	8	30980232
TP45043	8	31022411
TP160474	8	31096440
TP510654	8	31223877
TP555169	8	31227060
TP56672	8	31303708
TP549976	8	31305789
TP146042	8	31994299
TP229375	8	32140869
TP662867	8	32165501
TP449738	8	32512976
TP389352	8	32799136
TP630165	8	32849016
TP160869	8	32849111
TP60261	8	33271020
TP418489	8	33916158
TP682082	8	34405520
TP595738	8	34468364
TP285002	8	35668815
TP267807	8	36575924
TP732409	8	37110022
TP19223	8	37456016
TP819211	8	38204617
TP502574	8	38210755
TP3274	8	38262886
TP16645	8	39105073
TP557852	8	39372843
TP188940	8	39405106
TP685527	8	40235539
TP39383	8	40620960
TP431788	8	40659858
TP33896	8	40744452
TP598117	8	40744454
TP283091	8	41258817
TP494065	8	41314399
TP782018	8	41427876
TP92053	8	41536085
TP523641	8	41536244
TP369495	8	41979748
TP130505	8	42334516
TP799560	8	42357768
TP485948	8	42423171
TP443721	8	42467623
TP72456	8	42468618
TP2415	8	42496556
TP530595	8	42810843
TP745791	8	43128772
TP539889	8	43254055
TP558028	8	43256598
TP289792	8	44065256
TP427889	8	44083320
TP238623	8	44603779
TP19441	8	45096817
TP717804	8	45807099
TP764684	8	45952487
TP266628	8	46007932
TP554218	8	46010585
TP338891	8	46051521
TP240383	8	46327341
TP382077	8	46402589
TP262902	8	46444207
TP629413	8	46470228
TP162898	8	46598494
TP706005	8	46598501
TP369719	8	47948009
TP138676	8	47948054
TP549050	8	48827181
TP782846	8	48924641
TP428771	8	48924674
TP38710	8	49346602
TP821423	8	49486204
TP137923	8	49486998
TP174816	8	49488447
TP172534	8	49654741
TP310681	8	49716950
TP82084	8	49936647
TP138004	8	50012472
TP138333	8	50283393
TP345020	8	50290908
TP595278	8	50326493
TP160235	8	50331066
TP90300	8	50359515
TP666997	8	50362798
TP50230	8	50363051
TP188719	8	50419696
TP775352	8	50460100
TP45059	8	50486774
TP454549	8	50749501
TP31586	8	51031952
TP268149	8	51063299
TP673433	8	51259503
TP519129	8	51261129
TP454773	8	51261184
TP494685	8	51582107
TP91285	8	51713812
TP31044	8	51772432
TP206124	8	51782884
TP762788	8	51782893
TP505956	8	51880090
TP719055	8	51899469
TP32130	8	51923682
TP373398	8	51934996
TP24063	8	52018642
TP494437	8	52083107
TP532925	8	52087908
TP77425	8	52088458
TP422574	8	52088507
TP171783	8	52095718
TP261032	8	52104668
TP293732	8	52115617
TP516720	8	52153781
TP112725	8	52182405
TP256893	8	52453971
TP521783	8	52610045
TP672027	8	52623824
TP209945	8	52636347
TP529029	8	52776885
TP56259	8	52829076
TP300510	8	52830191
TP365433	8	52830207
TP526826	8	52844188
TP241087	8	52974505
