# Supplementary material for: Accelerating the Switchgrass (Panicum virgatum L.) Breeding Cycle Using Genomic Selection Approaches
Source: PLoS One. 2014 Nov 12;9(11):e112227. doi: 10.1371/journal.pone.0112227 (PMC4229143; doi:10.1371/journal.pone.0112227)
Supplement: File S1 — Data files used to conduct analysis. All files used to conduct the genomic selection analysis are included in this file. (ZIP) [file pone.0112227.s003.zip › SNP_Info_Chr9.txt]

rs	chrom	pos
TP348906	9	128393
TP292958	9	149040
TP341421	9	163758
TP495628	9	165110
TP195045	9	165196
TP775317	9	168155
TP680830	9	170199
TP503214	9	185738
TP19446	9	186158
TP11633	9	198491
TP613362	9	201365
TP46824	9	201370
TP65988	9	211647
TP613029	9	225362
TP186985	9	241265
TP126006	9	315190
TP224154	9	342739
TP797919	9	436058
TP775930	9	502261
TP691708	9	529025
TP295524	9	534847
TP563257	9	640463
TP46812	9	640467
TP445624	9	646372
TP816117	9	646433
TP449479	9	646699
TP652650	9	646717
TP510670	9	700117
TP50303	9	701638
TP527703	9	701699
TP745802	9	705144
TP463049	9	706208
TP12846	9	718614
TP372983	9	733300
TP324672	9	733500
TP343404	9	753645
TP568092	9	769982
TP520244	9	852233
TP327768	9	852294
TP32776	9	875432
TP270196	9	916481
TP106666	9	919032
TP244192	9	919479
TP352055	9	1009219
TP253302	9	1024140
TP816021	9	1025239
TP480880	9	1025345
TP713131	9	1028210
TP139579	9	1039954
TP91399	9	1048300
TP359583	9	1081911
TP430007	9	1082069
TP79208	9	1371807
TP702698	9	1372751
TP696155	9	1398008
TP611801	9	1438090
TP277712	9	1453212
TP510568	9	1514564
TP724830	9	1531213
TP582932	9	1534236
TP286311	9	1536686
TP591517	9	1543338
TP314512	9	1553741
TP237453	9	1589321
TP123076	9	1607997
TP81621	9	1678583
TP247725	9	1718573
TP428386	9	1736021
TP390971	9	1736968
TP199912	9	1739211
TP779262	9	1752096
TP636060	9	1767727
TP339679	9	1777523
TP75664	9	1799734
TP21895	9	1799756
TP669255	9	1811355
TP769751	9	1862188
TP705089	9	1880942
TP234001	9	1909280
TP269614	9	1929939
TP646648	9	1929969
TP30263	9	1936779
TP594725	9	1939576
TP379455	9	1965919
TP364778	9	1981384
TP196940	9	1985986
TP133925	9	2006164
TP124991	9	2006201
TP75547	9	2018979
TP286691	9	2030723
TP23643	9	2035233
TP746846	9	2037231
TP77604	9	2049154
TP595228	9	2050966
TP600001	9	2069782
TP776726	9	2085446
TP118179	9	2100305
TP690853	9	2118513
TP508289	9	2134117
TP407721	9	2136242
TP167235	9	2136262
TP260441	9	2171927
TP570572	9	2181278
TP445192	9	2184509
TP828683	9	2188572
TP264387	9	2220247
TP449814	9	2220253
TP317069	9	2243054
TP268754	9	2248656
TP831691	9	2249548
TP135871	9	2266199
TP115558	9	2266205
TP3618	9	2278013
TP461616	9	2282088
TP778004	9	2302978
TP256299	9	2306421
TP162164	9	2308015
TP828211	9	2315787
TP423902	9	2338009
TP84163	9	2341804
TP154414	9	2349517
TP680851	9	2359457
TP85884	9	2360540
TP288592	9	2361954
TP532983	9	2371950
TP343794	9	2371962
TP301539	9	2408297
TP115530	9	2409589
TP49645	9	2725523
TP39493	9	2744738
TP519116	9	2803213
TP88211	9	3108699
TP133433	9	3110662
TP670336	9	3214623
TP118258	9	3219259
TP385228	9	3228698
TP87672	9	3230016
TP494439	9	3237965
TP67168	9	3242544
TP36335	9	3245579
TP683612	9	3261799
TP211294	9	3261860
TP532044	9	3287667
TP616626	9	3327925
TP751853	9	3331316
TP78224	9	3369771
TP352192	9	3445957
TP639708	9	3474954
TP538597	9	3568574
TP390093	9	3568578
TP832595	9	3574723
TP192191	9	3575070
TP335682	9	3643517
TP374611	9	3644402
TP165592	9	3693910
TP596619	9	3712022
TP468744	9	3752472
TP166032	9	3752497
TP442142	9	3823769
TP525024	9	3838817
TP251693	9	3885285
TP531496	9	3885319
TP718448	9	3889493
TP449736	9	3890252
TP283148	9	3890320
TP125200	9	3890775
TP283919	9	3891589
TP487700	9	3893084
TP44689	9	3893116
TP299613	9	3894858
TP489148	9	3895052
TP152247	9	3908434
TP479941	9	3908440
TP83140	9	3920284
TP222302	9	3922615
TP271500	9	3926236
TP627138	9	3939241
TP571603	9	3955173
TP291895	9	3989824
TP64235	9	3998465
TP614573	9	4008058
TP155215	9	4010433
TP423692	9	4100646
TP147257	9	4127179
TP6771	9	4128476
TP472150	9	4129995
TP105613	9	4131763
TP474549	9	4203353
TP348495	9	4204464
TP589822	9	4206291
TP757221	9	4206661
TP374137	9	4206731
TP734214	9	4210618
TP784597	9	4236963
TP121520	9	4276263
TP390852	9	4278411
TP523301	9	4310473
TP199859	9	4319300
TP146607	9	4343459
TP507915	9	4343461
TP712746	9	4364909
TP492154	9	4365995
TP369578	9	4365998
TP238952	9	4366564
TP142855	9	4376986
TP650364	9	4377213
TP93196	9	4386580
TP63327	9	4391714
TP247001	9	4400372
TP17537	9	4430295
TP518600	9	4442628
TP518601	9	4442628
TP361135	9	4449277
TP315499	9	4451807
TP261272	9	4479602
TP24529	9	4493486
TP164403	9	4508039
TP509429	9	4508100
TP674428	9	4549253
TP699503	9	4583584
TP148567	9	4597323
TP828607	9	4628828
TP126905	9	4654246
TP84247	9	4679201
TP820874	9	4694145
TP193638	9	4696192
TP205782	9	4696469
TP169070	9	4699357
TP187293	9	4722224
TP281634	9	4740381
TP570890	9	4757637
TP473194	9	4760571
TP195569	9	4779341
TP265726	9	4792416
TP497748	9	4814150
TP81957	9	4831718
TP675178	9	4839403
TP397678	9	4842310
TP1360	9	4857096
TP388267	9	4857111
TP673215	9	4857172
TP718662	9	4873247
TP539823	9	4874828
TP76024	9	4876869
TP144704	9	4876963
TP715302	9	4896665
TP815985	9	5084721
TP424426	9	5085853
TP134425	9	5088052
TP778986	9	5090110
TP66421	9	5091150
TP134663	9	5095535
TP785249	9	5098529
TP511082	9	5098680
TP524804	9	5102264
TP22668	9	5106398
TP196605	9	5119553
TP19853	9	5153868
TP12503	9	5164954
TP85166	9	5176471
TP55480	9	5176474
TP169699	9	5200207
TP622455	9	5205610
TP118001	9	5221956
TP555431	9	5222121
TP132804	9	5222132
TP425525	9	5259368
TP242098	9	5259390
TP447723	9	5265262
TP743094	9	5269175
TP566273	9	5269335
TP430586	9	5290347
TP122336	9	5291790
TP381058	9	5294501
TP83838	9	5294516
TP832112	9	5333235
TP124781	9	5351350
TP782239	9	5369544
TP77525	9	5384459
TP644061	9	5395893
TP302846	9	5398103
TP508854	9	5398108
TP441286	9	5443208
TP644062	9	5445837
TP424845	9	5459351
TP814235	9	5523931
TP578333	9	5526598
TP20163	9	5530918
TP194333	9	5546958
TP133641	9	5550537
TP86927	9	5550684
TP539128	9	5552448
TP715052	9	5566071
TP700730	9	5572167
TP424350	9	5573500
TP784369	9	5578386
TP380701	9	5595820
TP283666	9	5601558
TP120143	9	5604437
TP377444	9	5650125
TP367284	9	5697042
TP447045	9	5704197
TP200607	9	5704286
TP776981	9	5704347
TP456232	9	5706168
TP61534	9	5707633
TP242720	9	5720182
TP705889	9	5720242
TP673437	9	5725382
TP430989	9	5803958
TP195435	9	5830317
TP134015	9	5836713
TP291556	9	5838854
TP289659	9	5848454
TP666381	9	5850157
TP19267	9	5875073
TP738259	9	5902538
TP416416	9	5971783
TP490828	9	5981266
TP595601	9	5981268
TP145429	9	5981356
TP503769	9	5983066
TP385700	9	6024366
TP46601	9	6025959
TP497329	9	6035654
TP323503	9	6088898
TP282910	9	6132819
TP444614	9	6140053
TP137546	9	6199001
TP285893	9	6247921
TP282782	9	6268749
TP779056	9	6283267
TP682784	9	6287971
TP469841	9	6319690
TP364036	9	6324752
TP598159	9	6324781
TP240015	9	6334262
TP643564	9	6354730
TP64835	9	6354733
TP344853	9	6371596
TP750739	9	6385846
TP503721	9	6411081
TP260498	9	6436814
TP363112	9	6437212
TP778360	9	6437233
TP580897	9	6479307
TP205695	9	6479358
TP105731	9	6490889
TP265699	9	6519466
TP343341	9	6526770
TP75463	9	6526827
TP7610	9	6535616
TP559724	9	6541416
TP268777	9	6561057
TP467203	9	6563481
TP152624	9	6590444
TP555484	9	6590449
TP509024	9	6641493
TP461407	9	6655078
TP410161	9	6683215
TP464518	9	6686678
TP487494	9	6689544
TP319213	9	6716723
TP249498	9	6716726
TP392759	9	6717282
TP402593	9	6729177
TP386740	9	6787007
TP1582	9	6828995
TP133821	9	6829948
TP580475	9	6887023
TP490000	9	6887126
TP528757	9	7115545
TP319380	9	7129884
TP119415	9	7267193
TP91351	9	7441543
TP248611	9	7500638
TP767435	9	7506588
TP138731	9	7620774
TP217212	9	7784393
TP495361	9	7791712
TP401252	9	7815683
TP548027	9	7999624
TP3528	9	8007194
TP30321	9	8158602
TP107824	9	8297508
TP585088	9	8391286
TP800638	9	8401188
TP435098	9	8402124
TP142991	9	8434075
TP84289	9	8439350
TP119028	9	8439440
TP268882	9	8483340
TP5620	9	8493534
TP665428	9	8501082
TP392677	9	8510095
TP292359	9	8510100
TP424229	9	8542421
TP83224	9	8546108
TP694846	9	8549111
TP210321	9	8673175
TP422457	9	8705041
TP416564	9	8712643
TP255174	9	8712730
TP121248	9	8761174
TP579640	9	8779333
TP615442	9	8801011
TP741225	9	8831136
TP791027	9	8836215
TP124860	9	8851063
TP458494	9	8874203
TP761907	9	8874675
TP555669	9	8875046
TP389524	9	8879453
TP573034	9	8913939
TP536379	9	8933039
TP146908	9	9019960
TP711648	9	9044284
TP677256	9	9044480
TP677703	9	9046879
TP59521	9	9074328
TP650042	9	9079353
TP730627	9	9092854
TP411198	9	9093089
TP713737	9	9093109
TP656530	9	9093773
TP291284	9	9094396
TP475232	9	9180520
TP133823	9	9180877
TP264771	9	9180877
TP770518	9	9180938
TP93129	9	9190109
TP655416	9	9215821
TP59496	9	9216032
TP16887	9	9219290
TP406615	9	9219350
TP366376	9	9259505
TP766470	9	9260352
TP25118	9	9261599
TP783906	9	9263998
TP479189	9	9267174
TP212869	9	9277103
TP609187	9	9281182
TP428743	9	9290243
TP802460	9	9291455
TP125407	9	9293799
TP823155	9	9296270
TP594050	9	9402828
TP221126	9	9402857
TP501607	9	9402918
TP660035	9	9403329
TP469548	9	9440020
TP273822	9	9562845
TP481424	9	9566680
TP448260	9	9659298
TP645524	9	9683433
TP576080	9	9704299
TP706025	9	9790245
TP702492	9	9793298
TP601961	9	9793353
TP529972	9	9880858
TP91705	9	9885327
TP504528	9	9885353
TP57737	9	9918516
TP247661	9	9928117
TP87121	9	9934513
TP762080	9	9962094
TP601591	9	10025374
TP37546	9	10082141
TP499738	9	10110073
TP387253	9	10127617
TP812181	9	10191462
TP133701	9	10193049
TP742049	9	10208671
TP392407	9	10230637
TP672038	9	10230698
TP68303	9	10231804
TP572297	9	10254850
TP587273	9	10261982
TP143844	9	10469545
TP747945	9	10469570
TP715279	9	10541227
TP462824	9	10576698
TP291691	9	10577400
TP680782	9	10627052
TP794116	9	10645663
TP58212	9	10654863
TP654965	9	10668601
TP456449	9	10751094
TP461680	9	10751247
TP448104	9	10765760
TP124383	9	10866282
TP272400	9	10876083
TP274300	9	10876432
TP562484	9	10966938
TP723309	9	11134361
TP427787	9	11331197
TP712290	9	11595781
TP420438	9	11712588
TP259538	9	11797531
TP298519	9	11957072
TP540030	9	11957950
TP80320	9	11959602
TP15408	9	11962234
TP48364	9	11975082
TP300283	9	11976244
TP620860	9	12114549
TP639524	9	12126346
TP41960	9	12126399
TP483384	9	12128334
TP725278	9	12141680
TP342690	9	12222767
TP458008	9	12222773
TP249047	9	12230564
TP220399	9	12252838
TP94779	9	12255387
TP3107	9	12341209
TP243715	9	12357785
TP477485	9	12359738
TP93079	9	12388407
TP27643	9	12393672
TP774365	9	12395757
TP389700	9	12416865
TP563928	9	12425312
TP504797	9	12434077
TP590228	9	12434731
TP55826	9	12459856
TP42021	9	12465996
TP424688	9	12466028
TP601916	9	12508046
TP687578	9	12558251
TP134538	9	12571863
TP386465	9	12584433
TP153186	9	12584473
TP808293	9	12597570
TP294707	9	12628322
TP341344	9	12631137
TP424957	9	12631169
TP228069	9	12637913
TP262682	9	12642211
TP782770	9	12676016
TP582708	9	12681445
TP688079	9	12694572
TP286449	9	12725495
TP447204	9	12750693
TP17746	9	12927442
TP466903	9	12971623
TP578581	9	13174602
TP338106	9	13267688
TP770476	9	13572282
TP272470	9	13639342
TP278603	9	13748128
TP832559	9	13748141
TP518717	9	13787224
TP440570	9	13796729
TP162081	9	13818961
TP10762	9	13829417
TP349106	9	13863232
TP162157	9	13921542
TP618884	9	13926165
TP5849	9	13957301
TP47959	9	13957316
TP29819	9	13957487
TP288287	9	13989147
TP266207	9	14155318
TP24855	9	14158667
TP818578	9	14159789
TP64152	9	14291868
TP534897	9	14359544
TP810742	9	14414235
TP37625	9	14476869
TP666101	9	14518167
TP136362	9	14524739
TP27319	9	14526380
TP359861	9	14631439
TP475234	9	14681316
TP774088	9	14736666
TP109356	9	14756818
TP482713	9	14756958
TP357504	9	14760181
TP389231	9	14803413
TP591532	9	14822465
TP748750	9	14823251
TP362836	9	14824036
TP483385	9	14870043
TP148912	9	15022002
TP389429	9	15093332
TP472189	9	15093420
TP460158	9	15099375
TP120681	9	15099379
TP570563	9	15109242
TP147358	9	15128035
TP743761	9	15129804
TP683574	9	15148012
TP759998	9	15172434
TP461157	9	15172495
TP754783	9	15251515
TP663147	9	15340071
TP459069	9	15347585
TP802395	9	15441028
TP10118	9	15461876
TP765709	9	15746847
TP227826	9	15810777
TP446293	9	15810779
TP378267	9	15872722
TP690472	9	15872762
TP523582	9	15885818
TP267652	9	15885833
TP318047	9	16110170
TP560954	9	16373492
TP375954	9	16473730
TP7371	9	16564661
TP129899	9	16877409
TP785400	9	16877470
TP449390	9	16905787
TP80044	9	17311059
TP279226	9	17400974
TP522910	9	17406750
TP467109	9	17750395
TP187313	9	18473660
TP512838	9	18851004
TP237421	9	18966771
TP660754	9	18994029
TP218816	9	19003356
TP814689	9	19007965
TP58842	9	19012169
TP196532	9	19017102
TP44985	9	19017138
TP306613	9	19023831
TP747769	9	19084078
TP421750	9	19121888
TP351772	9	19156884
TP243228	9	19209066
TP387770	9	19256387
TP547511	9	19262611
TP332884	9	19269296
TP764167	9	19283102
TP268930	9	19297604
TP360104	9	19352068
TP425694	9	19378033
TP293584	9	19397277
TP681318	9	19443589
TP59954	9	19544189
TP580928	9	19676294
TP610551	9	19779744
TP263410	9	19785551
TP142694	9	19851112
TP481472	9	19951568
TP166217	9	19951599
TP279621	9	19969931
TP774117	9	19981903
TP151549	9	20014607
TP685983	9	20025828
TP74827	9	20041480
TP336362	9	20129577
TP363907	9	20174103
TP195118	9	20237664
TP667240	9	20238585
TP118335	9	20389749
TP449477	9	20394964
TP731052	9	20432104
TP79899	9	20439444
TP451286	9	20518968
TP90563	9	20594429
TP739438	9	20623087
TP76254	9	20636861
TP665257	9	20722383
TP674764	9	20724070
TP23907	9	20758185
TP153713	9	20785544
TP496944	9	20785690
TP555569	9	20787332
TP361561	9	20936298
TP386900	9	21332624
TP659496	9	21437727
TP165169	9	21663693
TP415757	9	21681731
TP809354	9	22193625
TP285952	9	22261808
TP287809	9	22482342
TP657967	9	23203904
TP8389	9	23797637
TP147145	9	23918393
TP268566	9	24390749
TP171207	9	24392338
TP15694	9	24628724
TP540908	9	24957007
TP36038	9	24957017
TP153315	9	25138878
TP132834	9	25510985
TP88873	9	25651577
TP299301	9	25661265
TP686689	9	25679142
TP541671	9	25713403
TP440632	9	25786288
TP466950	9	25903582
TP455657	9	25903614
TP504481	9	25914662
TP559669	9	25945474
TP84656	9	25955610
TP36566	9	25969225
TP159334	9	25987442
TP265448	9	25987517
TP453170	9	25999760
TP320511	9	26118826
TP531375	9	26144933
TP282815	9	26176766
TP579680	9	26176945
TP73187	9	26254243
TP674168	9	26265632
TP211569	9	26287488
TP266929	9	26287589
TP159840	9	26328640
TP295002	9	26402386
TP350372	9	26490663
TP470587	9	26584055
TP374997	9	26584111
TP388594	9	27006153
TP181125	9	27006172
TP819463	9	27156610
TP42791	9	27205176
TP169232	9	27291639
TP51248	9	27319867
TP307240	9	27386895
TP233512	9	27387294
TP301612	9	27559944
TP528255	9	27620432
TP404590	9	28313473
TP198873	9	28506711
TP61174	9	28506740
TP552	9	28822235
TP833487	9	28857297
TP766928	9	29118844
TP279077	9	29118846
TP672352	9	29387099
TP407861	9	29504063
TP718126	9	29507664
TP121534	9	29507668
TP293303	9	29754335
TP505143	9	30042898
TP717013	9	30045843
TP299422	9	30156928
TP291429	9	30190262
TP399342	9	30190346
TP145628	9	30533011
TP373158	9	30572165
TP147301	9	30576363
TP141694	9	30581946
TP593637	9	30692755
TP69901	9	30749516
TP478325	9	30765168
TP235288	9	30822797
TP551524	9	30987783
TP381637	9	31146018
TP726899	9	31271874
TP382180	9	31292179
TP610424	9	31322216
TP570002	9	31448611
TP60049	9	31890430
TP493840	9	32444635
TP32233	9	32756831
TP541839	9	32914949
TP289628	9	32914972
TP91306	9	32980940
TP762755	9	32982911
TP444323	9	32988060
TP156982	9	33003465
TP300743	9	33003548
TP314403	9	33059405
TP324150	9	33387491
TP811115	9	33593536
TP737681	9	33618435
TP579543	9	33750802
TP319104	9	33794823
TP834360	9	33851612
TP666941	9	33942437
TP660160	9	33956549
TP156826	9	34044956
TP146187	9	34136222
TP287076	9	34173682
TP575447	9	34241612
TP182150	9	34258446
TP694073	9	34272199
TP671049	9	34327997
TP205135	9	34349109
TP31069	9	34353970
TP114145	9	34915622
TP127260	9	35030152
TP123863	9	35316022
TP568387	9	35319263
TP808951	9	35404208
TP258096	9	35571374
TP535224	9	35573484
TP441311	9	35581461
TP251006	9	35596162
TP30710	9	35596232
TP54986	9	35663349
TP504390	9	35695535
TP39122	9	36098777
TP593292	9	36175993
TP360053	9	36271530
TP19274	9	36490983
TP19283	9	36490983
TP14809	9	36585159
TP51203	9	36664467
TP387504	9	36715971
TP12928	9	37196562
TP804505	9	37615233
TP599802	9	37615237
TP701556	9	38151138
TP395802	9	38368938
TP178550	9	38469625
TP437876	9	40183473
TP596205	9	40272320
TP270349	9	40288997
TP216016	9	40323214
TP20848	9	40410755
TP166480	9	40518753
TP501832	9	40539591
TP709867	9	40539668
TP70483	9	40567337
TP146137	9	40574767
TP570693	9	40574917
TP428736	9	40575802
TP532112	9	40600968
TP281689	9	40648346
TP212412	9	40703318
TP276223	9	40845158
TP821517	9	42167505
TP783758	9	42556751
TP12344	9	42556769
TP396275	9	42557894
TP233597	9	42686766
TP120879	9	43033739
TP493430	9	43586092
TP273345	9	43590506
TP45172	9	43772608
TP255606	9	43792201
TP322789	9	43868611
TP458501	9	43868652
TP780860	9	44107343
TP416683	9	44164965
TP453556	9	44224236
TP534578	9	44356516
TP264399	9	44360916
TP610326	9	44984963
TP675127	9	46085169
TP17007	9	46100646
TP242185	9	46171233
TP162709	9	46272396
TP8650	9	47930543
TP22034	9	47930563
TP453872	9	47990399
TP807092	9	48270853
TP440644	9	48957361
TP480367	9	48958817
TP262607	9	48997284
TP384944	9	48997431
TP142747	9	49009719
TP654026	9	49666105
TP339925	9	49689558
TP385648	9	49712094
TP47593	9	49899963
TP815818	9	49966688
TP734840	9	49968147
TP118270	9	49968755
TP502535	9	49972549
TP666403	9	50179879
TP587845	9	50259725
TP384498	9	50318640
TP446249	9	50650891
TP530510	9	50696176
TP751733	9	50910767
TP448822	9	50982623
TP744446	9	51365773
TP159700	9	52565701
TP646130	9	52708553
TP747625	9	52739820
TP397304	9	52739893
TP93989	9	52741548
TP426669	9	52743346
TP777231	9	52753587
TP810721	9	52800865
TP602967	9	52804675
TP732960	9	52841735
TP80062	9	52881537
TP487338	9	52882587
TP376181	9	52970774
TP303645	9	52972870
TP119728	9	52973572
TP59374	9	52974380
TP289568	9	52974628
TP22837	9	52978799
TP51053	9	53010835
TP155289	9	53035727
TP392442	9	53052388
TP426496	9	53065571
TP10119	9	53105333
TP8131	9	53130322
TP444075	9	53264857
TP54118	9	53264867
TP48373	9	53287387
TP235343	9	53314092
TP15359	9	53676186
TP478594	9	53924386
TP467254	9	54272675
TP654975	9	54287147
TP664465	9	54288333
TP438550	9	54376963
TP49151	9	54377076
TP740501	9	54600166
TP293867	9	54903597
TP426224	9	54997742
TP117929	9	55007337
TP378127	9	55017483
TP478647	9	55100222
TP725875	9	55102180
TP242674	9	55207240
TP749508	9	55558904
TP181220	9	56210014
TP820590	9	56410662
TP203433	9	56579514
TP510455	9	56776295
TP244922	9	58297622
TP457188	9	58483072
TP153778	9	58707509
TP651393	9	58747311
TP728356	9	58747697
TP269923	9	58823327
TP510504	9	59005381
TP464031	9	59007324
TP359101	9	59207227
TP46718	9	59207273
TP171491	9	59223089
TP478406	9	59223201
TP513309	9	59226023
TP784630	9	59325038
TP186951	9	59375013
TP14110	9	59493056
TP534290	9	59800832
TP609986	9	59812799
TP186030	9	59844121
TP172569	9	59844128
TP421231	9	59850964
TP125167	9	59852288
TP813320	9	59874079
TP741797	9	59903192
TP243230	9	59973033
TP34939	9	59976956
TP373515	9	60026730
TP617744	9	60037053
TP229092	9	60090762
TP398997	9	60158238
TP339409	9	60207067
TP279843	9	60211049
TP339493	9	60221407
TP774546	9	60235176
TP825390	9	60253897
TP17918	9	60253958
TP361468	9	60253959
TP406897	9	60272819
TP9684	9	60289015
TP707593	9	60306103
TP249278	9	60306245
TP821450	9	60420423
TP449878	9	60476750
TP464804	9	60477329
TP816520	9	60508857
TP142113	9	60683849
TP129955	9	60803434
TP702322	9	60870279
TP330639	9	61085063
TP457594	9	61098532
TP79396	9	61098552
TP486158	9	61166066
TP625266	9	61166537
TP485580	9	61208957
TP703335	9	61213854
TP474112	9	61289234
TP50618	9	61294119
TP60306	9	61303732
TP50619	9	61303733
TP507747	9	61344718
TP51813	9	61353430
TP572323	9	61353454
TP670551	9	61411845
TP559883	9	61526614
TP30798	9	61731320
TP403725	9	62132674
TP557177	9	62367309
TP729785	9	62488035
TP215225	9	62496186
TP148006	9	62539999
TP733827	9	62568036
TP718301	9	62598344
TP707203	9	63218163
TP273583	9	63249200
TP265399	9	63249248
TP67468	9	63328470
TP22191	9	63355952
TP179318	9	63392771
TP299025	9	63398784
TP289838	9	63636381
TP531654	9	63636442
TP474281	9	63684744
TP80519	9	63728197
TP158913	9	63729975
TP192650	9	63737556
TP762492	9	63794622
TP438995	9	64412292
TP280299	9	64760522
TP146417	9	64824047
TP61621	9	64857073
TP637927	9	64899850
TP25885	9	64929438
TP19072	9	65004645
TP248384	9	65040199
TP428139	9	65040217
TP298133	9	65163039
TP640880	9	65165700
TP295358	9	65168711
TP522600	9	65184035
TP172792	9	65191227
TP128099	9	65242837
TP536307	9	65245926
TP831026	9	65295993
TP493425	9	65303228
TP378530	9	65303602
TP582238	9	65324359
TP70974	9	65335666
TP455467	9	65355374
TP707115	9	65358424
TP478588	9	65358428
TP293960	9	65375954
TP560665	9	65547302
TP159558	9	65580849
TP556831	9	65710560
TP396302	9	65722996
TP472711	9	66061084
TP609365	9	66099114
TP388575	9	66100665
TP359279	9	66237315
TP261207	9	66463657
TP426918	9	66526014
TP464657	9	66648965
TP275255	9	66872474
TP298005	9	66994423
TP447437	9	67356763
TP562465	9	67469040
TP1741	9	67715663
TP160810	9	68001959
TP18826	9	68015220
TP124880	9	68111312
TP474790	9	68159990
TP578578	9	68160026
TP154088	9	68160087
TP368252	9	68160229
TP112694	9	68198252
TP131388	9	68209908
TP592	9	68222738
TP392355	9	68222738
TP258038	9	68270882
TP512839	9	68272081
TP383644	9	68273515
TP499082	9	68290655
TP349052	9	68341714
TP716217	9	68397170
TP182293	9	68417618
TP554155	9	68418541
TP163956	9	68418552
TP37788	9	68425139
TP530132	9	68436334
TP446236	9	68436738
TP29061	9	68486655
TP566442	9	68525635
TP168831	9	68537351
TP683018	9	68559014
TP441750	9	68559488
TP496470	9	68559827
TP141816	9	68560024
TP829782	9	68561340
TP256464	9	68569750
TP282932	9	68573628
TP76897	9	68573829
TP728078	9	68574653
TP136465	9	68599495
TP28398	9	68603561
TP207144	9	68627889
TP822299	9	68664684
TP238689	9	68668572
TP567848	9	68670619
TP289378	9	68695145
TP357159	9	68709543
TP673464	9	68709893
TP461632	9	68768028
TP367413	9	68768856
TP126053	9	68770768
TP15883	9	68838101
TP82556	9	68849560
TP530768	9	68877725
TP238153	9	68889203
TP727894	9	68893543
TP480025	9	68897583
TP482553	9	68914538
TP171859	9	68916564
TP447278	9	68950912
TP452800	9	68950929
TP253805	9	68977283
TP393247	9	68984035
TP610982	9	68996211
TP197512	9	69001353
TP691227	9	69123220
TP22222	9	69133280
TP582594	9	69149316
TP105431	9	69149537
TP746887	9	69173746
TP725564	9	69174239
TP373284	9	69194603
TP634223	9	69221221
TP140759	9	69224511
TP286660	9	69270857
TP281452	9	69353084
TP359275	9	69353159
TP366490	9	69353710
TP48171	9	69357275
TP254544	9	69365696
TP105616	9	69368263
TP278165	9	69450621
TP34722	9	69571350
TP212647	9	69641235
TP56304	9	69662105
TP404691	9	69668422
TP90469	9	69724122
TP277244	9	69730247
TP265273	9	69730298
TP120599	9	69739120
TP1480	9	69748888
TP24363	9	69749110
TP399691	9	69758622
TP425494	9	69792739
TP755014	9	69806377
TP480244	9	69806599
TP165783	9	69809020
TP241360	9	69817170
TP127576	9	69817518
TP204040	9	69818647
TP702525	9	69820595
TP125543	9	69859786
TP125661	9	69859786
TP37349	9	69867964
TP764262	9	69868021
TP488632	9	69876267
TP279407	9	69914574
TP748458	9	69973601
TP457240	9	69986988
TP457660	9	69991438
TP74906	9	70005636
TP213821	9	70029939
TP89203	9	70038601
TP522978	9	70043257
TP639534	9	70068709
TP53551	9	70072294
TP169371	9	70074670
TP277187	9	70088008
TP538608	9	70088041
TP91612	9	70113739
TP500042	9	70116345
TP242689	9	70125794
TP302035	9	70125811
TP77056	9	70161736
TP798029	9	70168717
TP154543	9	70180837
TP242115	9	70192615
TP385966	9	70198108
TP342115	9	70204332
TP428133	9	70204387
TP293679	9	70215474
TP373297	9	70221202
TP578843	9	70232183
TP577769	9	70269441
TP490844	9	70274526
TP616768	9	70289520
TP149426	9	70318767
TP578462	9	70324408
TP196642	9	70330397
TP20398	9	70440215
TP368128	9	70442217
TP465753	9	70442463
TP195577	9	70447621
TP288826	9	70470435
TP487443	9	70494507
TP464013	9	70494650
TP297358	9	70514279
TP178990	9	70522761
TP749254	9	70532606
TP31437	9	70536517
TP407207	9	70536915
TP525049	9	70551385
TP475053	9	70551560
TP797572	9	70556046
TP358806	9	70573559
TP354374	9	70574144
TP246894	9	70597923
TP796481	9	70604912
TP312055	9	70605150
TP387941	9	70611337
TP315195	9	70611423
TP169697	9	70653127
TP35148	9	70671725
TP281117	9	70675604
TP347546	9	70692018
TP760041	9	70728837
TP25527	9	70747400
TP511009	9	70749919
TP168359	9	70762556
TP172173	9	70781169
TP415760	9	70807329
TP10320	9	70811865
TP316836	9	70812823
TP766695	9	70869678
TP244783	9	70887429
TP737910	9	70889968
TP225172	9	70913451
TP132099	9	71048119
TP40851	9	71087706
TP199194	9	71139178
TP407905	9	71139201
TP671998	9	71197181
TP219973	9	71214968
TP187354	9	71215847
TP521553	9	71216867
TP61227	9	71216928
TP368584	9	71247045
TP116862	9	71247213
TP5633	9	71254639
TP724684	9	71273864
TP375966	9	71281996
TP128904	9	71282000
TP191392	9	71285274
TP83557	9	71321006
TP498309	9	71380475
TP303475	9	71401287
TP685996	9	71415271
TP297175	9	71436219
TP428751	9	71436347
TP424062	9	71469660
TP12829	9	71492621
TP807015	9	71528893
TP244770	9	71567061
TP235250	9	71567535
TP51773	9	71583645
TP713430	9	71629290
TP609286	9	71646197
TP227732	9	71664327
TP283916	9	71664631
TP414860	9	71679940
TP489301	9	71679988
TP601341	9	71758030
TP362117	9	71758795
TP726971	9	71834996
TP508270	9	71835084
TP430234	9	71835140
TP752496	9	71835610
TP496226	9	71837999
TP272566	9	71838060
TP66750	9	71838308
TP812408	9	71843774
TP833211	9	71848186
TP362556	9	71956055
TP465650	9	72311717
TP14143	9	72312297
TP455444	9	72326444
TP761415	9	72326458
TP750937	9	72370308
TP279191	9	72370313
TP397261	9	72403364
TP500880	9	72403995
TP231804	9	72407252
TP39788	9	72423952
TP501583	9	72423956
TP25593	9	72426298
TP468637	9	72440985
TP79025	9	72456679
TP795855	9	72491539
TP84771	9	72524630
TP431628	9	72641921
TP707912	9	72747423
TP825195	9	72814401
TP430702	9	72851730
TP76405	9	72915839
TP565671	9	72937251
TP717078	9	72941346
TP536182	9	72956405
TP441537	9	72978769
TP40581	9	72996619
TP619330	9	73020080
TP47519	9	73020812
TP711542	9	73022314
TP426825	9	73044519
TP830931	9	73044542
TP39351	9	73067249
TP260219	9	73078432
TP65768	9	73102177
TP503274	9	73102431
TP499433	9	73105686
TP775534	9	73114083
TP106320	9	73114195
TP797206	9	73114200
TP324225	9	73117331
TP346985	9	73117367
TP557124	9	73120418
TP564128	9	73177350
TP600516	9	73183929
TP277928	9	73186734
TP618146	9	73186757
TP585815	9	73187099
TP489772	9	73197436
TP702735	9	73210789
TP492290	9	73222081
TP640796	9	73261984
TP311067	9	73275756
TP62364	9	73276982
TP179170	9	73277111
TP559279	9	73316154
TP155482	9	73316157
TP252117	9	73316167
TP456312	9	73316167
TP156909	9	73387249
TP459931	9	73397631
TP65357	9	73398151
TP195556	9	73435721
TP747706	9	73435811
TP446516	9	73436291
TP466351	9	73446354
TP366812	9	73474472
TP821074	9	73492787
TP460595	9	73499923
TP283513	9	73503264
TP646027	9	73509990
TP573587	9	73535010
TP586723	9	73546176
TP224253	9	73565170
TP642561	9	73581341
TP398618	9	73612597
TP362902	9	73670398
TP589633	9	73699188
TP372297	9	73702343
TP514592	9	73713209
TP136929	9	73714691
TP213151	9	73723676
TP618520	9	73774481
TP636686	9	73873438
TP105475	9	73879316
TP385198	9	73880748
TP228709	9	73880752
TP554583	9	73880813
TP464263	9	73916403
TP667134	9	73928906
TP559385	9	73956153
TP487668	9	73988295
TP510155	9	74007829
TP531194	9	74019696
TP600026	9	74067951
TP517677	9	74126827
TP171752	9	74140217
TP305294	9	74164315
TP292846	9	74165948
TP255831	9	74177678
TP261694	9	74219837
TP539019	9	74242694
TP141539	9	74329654
TP241532	9	74329892
TP309127	9	74340513
TP716224	9	74341791
TP328473	9	74385621
TP804911	9	74424908
TP566410	9	74425572
TP568371	9	74448136
TP337246	9	74702094
TP446691	9	74783323
TP510529	9	74783472
TP429787	9	74960639
TP821245	9	74992794
TP365446	9	75051157
TP141825	9	75294114
TP660814	9	75344276
TP141121	9	75346977
TP175177	9	75347004
TP600677	9	75526088
TP439264	9	75584019
TP78118	9	75765155
TP527778	9	75765191
TP109092	9	75766167
TP405929	9	76200784
TP375748	9	76202891
TP371335	9	76222274
TP88251	9	76222403
TP339690	9	76223461
TP54363	9	76223470
TP565593	9	76227376
TP467752	9	76229044
TP127896	9	76330178
TP684	9	76537120
TP46291	9	76577921
TP562433	9	76608134
TP711054	9	76759192
TP275925	9	76820387
TP134739	9	76848546
TP367467	9	76897180
TP495973	9	76899334
TP681374	9	76899337
TP253870	9	77048285
TP139681	9	77219706
TP399995	9	77235340
TP328690	9	77235430
TP51263	9	77528100
TP685556	9	77552467
TP38238	9	77567392
TP377128	9	77774471
TP600157	9	77927907
TP3996	9	78384834
TP350887	9	79052274
TP328326	9	79136538
TP350199	9	79150276
TP268700	9	79208876
TP350933	9	79210218
TP307471	9	79226267
TP672728	9	79227298
TP164043	9	79227599
TP71615	9	79229156
TP783199	9	79229337
TP156365	9	79274329
TP123540	9	79338565
TP60380	9	79338687
TP817020	9	79351202
TP433527	9	79406984
TP23462	9	79407322
TP379247	9	79431943
TP473910	9	79431976
TP112550	9	79432253
TP404589	9	79467866
TP72957	9	79469710
TP507622	9	79536135
TP195337	9	79754770
TP129374	9	79782822
TP384821	9	79783232
TP254727	9	79807682
TP722852	9	79807690
TP90221	9	79814831
TP370059	9	79816605
TP22040	9	79816620
TP419135	9	79849655
TP84477	9	79889915
TP272751	9	79891419
TP148053	9	79904796
TP140275	9	79945353
TP711907	9	79962884
TP55861	9	79984884
TP309388	9	79985358
TP363609	9	79988926
TP581684	9	80013181
TP359627	9	80013209
TP810784	9	80072502
TP409439	9	80123949
TP452796	9	80147714
TP693670	9	80178356
TP357648	9	80179901
TP34252	9	80182024
TP374059	9	80205779
TP383385	9	80224085
TP21691	9	80237943
TP453627	9	80241937
TP165567	9	80252979
TP204378	9	80277404
TP90551	9	80282414
TP344629	9	80296951
TP494681	9	80330626
TP697924	9	80346556
TP456979	9	80380546
TP309308	9	80400968
TP195174	9	80401787
TP468409	9	80450937
TP151441	9	80450945
TP294673	9	80509631
TP32783	9	80567532
TP672395	9	80571848
TP747780	9	80574598
TP490466	9	80575020
TP303674	9	80583595
TP274860	9	80583720
TP84233	9	80605765
TP511815	9	80605925
TP599981	9	80610885
TP46152	9	80622607
TP540227	9	80713304
TP814979	9	80733040
TP824672	9	80774035
TP383537	9	81035290
TP268841	9	81062489
TP265812	9	81164215
TP32572	9	81166656
TP548388	9	81169589
TP684271	9	81170295
TP775256	9	81190320
TP469210	9	81226607
TP424759	9	81253884
TP215859	9	81255624
TP719226	9	81274516
TP281606	9	81297963
TP411651	9	81299200
TP125483	9	81331541
TP481159	9	81332403
TP398587	9	81333352
TP505190	9	81333355
TP281345	9	81347907
TP181392	9	81347914
TP229453	9	81348591
TP109028	9	81348992
TP661658	9	81368744
TP284246	9	81369750
TP232616	9	81377630
TP511137	9	81387677
TP485809	9	81388707
TP163857	9	81389133
TP281790	9	81430832
TP194745	9	81461590
TP127348	9	81461625
TP362442	9	81461796
TP357364	9	81480728
TP449894	9	81480757
TP450598	9	81482437
TP348920	9	81482552
TP332173	9	81503600
TP249214	9	81537402
TP305609	9	81540356
TP141827	9	81553118
TP92100	9	81557092
TP253541	9	81576134
TP488043	9	81584564
TP162509	9	81585321
TP163059	9	81588063
TP124419	9	81613074
TP47693	9	81645101
TP778071	9	81677227
TP117048	9	81680298
TP639267	9	81680321
TP119265	9	81681868
TP168534	9	81712503
TP43248	9	81720000
TP510264	9	81720000
TP285678	9	81720003
TP14989	9	81721771
TP269654	9	81742503
TP13577	9	81744832
TP398358	9	81751008
TP383299	9	81752334
TP25545	9	81764846
TP71814	9	81781334
TP809994	9	81783362
TP217565	9	81808988
TP217566	9	81808988
TP271452	9	81848639
TP680839	9	81857456
TP541654	9	81877415
TP252305	9	81883572
TP580635	9	81883587
TP185408	9	81999515
TP385036	9	82008914
TP294043	9	82033309
TP397048	9	82034353
TP187995	9	82034465
TP257235	9	82034661
TP33904	9	82074227
TP249733	9	82092477
TP116359	9	82194571
TP470856	9	82202299
TP543807	9	82208257
TP389037	9	82209170
TP455834	9	82248718
TP160746	9	82248738
TP739962	9	82256548
TP107706	9	82256942
TP110487	9	82272728
TP217359	9	82281940
TP268553	9	82325907
TP7264	9	82346872
TP537226	9	82386796
TP202740	9	82394901
TP347876	9	82403930
TP444817	9	82404016
TP66960	9	82478561
TP779122	9	82486962
TP139368	9	82606570
TP477555	9	82650908
TP507444	9	82650918
TP446139	9	82672439
TP220789	9	82826008
TP7934	9	82826016
TP161447	9	82856094
TP536753	9	82858647
TP663015	9	82864028
TP780956	9	83065860
TP285585	9	83075969
TP138706	9	83117351
TP203042	9	83141332
TP324324	9	83236087
TP437752	9	83253887
TP76621	9	83254701
TP474763	9	83254703
TP331685	9	83254894
TP304349	9	83265722
TP249786	9	83316696
TP493629	9	83405088
TP167447	9	83405423
TP44968	9	83428923
TP50289	9	83489647
TP804642	9	83499821
TP128237	9	83512568
TP59557	9	83518331
TP62549	9	83555633
TP371	9	83572222
TP139409	9	83582031
TP180028	9	83635368
TP804959	9	83685663
TP709215	9	83709822
TP266749	9	83709883
TP569580	9	83709936
TP680815	9	83716142
TP75892	9	83716177
TP276543	9	83805400
TP448880	9	83843686
TP457515	9	83864699
TP121468	9	83897889
TP704920	9	83935935
TP265416	9	83998110
TP402978	9	84051151
TP69944	9	84075627
TP678100	9	84102559
TP489566	9	84117592
TP212708	9	84160424
TP305700	9	84244489
TP349894	9	84316851
TP580046	9	84411915
TP120260	9	84431898
TP805158	9	84435630
TP366820	9	84444433
TP462662	9	84509248
TP733273	9	84571745
TP305702	9	84600393
TP172015	9	84606517
TP52934	9	84622224
TP538553	9	84625935
TP17805	9	84679249
TP256073	9	84715295
TP450630	9	84718425
TP505204	9	84725543
TP70282	9	84883666
TP63215	9	84883779
TP275514	9	85356399
TP480640	9	85373851
TP14493	9	85378314
TP469584	9	85378822
TP48145	9	85378853
TP109277	9	85384818
TP29351	9	85415072
TP680431	9	85499017
TP352572	9	85516410
TP748689	9	85523286
TP472668	9	85537127
TP80013	9	85564837
TP21224	9	85871761
TP462169	9	85887691
TP620326	9	85891650
TP775669	9	85956968
TP596770	9	86317622
TP56966	9	86495384
TP64436	9	86510531
TP298474	9	86510821
TP741469	9	86548453
TP55756	9	86549957
TP160260	9	86556390
TP429817	9	86559384
TP381078	9	86559400
TP474777	9	86564070
TP413302	9	86564076
TP292358	9	86571198
TP38037	9	86574965
TP570123	9	86579198
TP417137	9	86580063
TP306159	9	86613970
TP464111	9	86619277
TP181957	9	86630774
TP687286	9	86642878
TP628472	9	86680386
TP413347	9	86681633
TP329548	9	86721899
TP471304	9	86731060
TP361191	9	86731062
TP498798	9	86761996
TP166179	9	86783634
TP87062	9	86799317
TP476392	9	86863249
TP149910	9	87058166
TP173266	9	87321960
TP113992	9	87383334
TP299075	9	87504101
TP505571	9	87528359
TP406182	9	87548006
TP62192	9	87617412
TP702075	9	87637245
TP581385	9	87638888
TP415652	9	87881536
TP46817	9	87959099
TP579182	9	87962022
TP753900	9	87962706
TP352886	9	88044876
TP164898	9	88073185
TP108658	9	88184902
